# Supplementary material for: Mycobacterial phosphatase PstP regulates global serine threonine phosphorylation and cell division
Source: Sci Rep. 2019 Jun 6;9:8337. doi: 10.1038/s41598-019-44841-9 (PMC6554272; doi:10.1038/s41598-019-44841-9)
Supplement: Supplementary file 2 — Table S1 [file 41598_2019_44841_MOESM2_ESM.xlsx]

## Sheet: all phosphosites
Proteins	Gene name	Gene number	Protein function	Phospho (STY) Probabilities	Fold-change (knockdown/induced)	Amino acid	Position	Charge	Mass error [ppm]	Score	p-value
A0R049	ctaE	LJ00_21120;MSMEG_4260;MSMEI_4160	A0R049_MYCS2 Cytochrome c oxidase subunit 3 OS=Mycobacterium smegmatis (strain ATCC 700084 / mc(2)155) GN=ctaE PE=3 SV=1	T(0.023)S(0.95)AVGT(0.011)S(0.016)GT(0.001)AITSR	749.989	S	3	2	0.52777	231.07	3.75629e-05
A0QRD3	menB	MSMEG_1075;MSMEI_1042	MENB_MYCS2 1,4-dihydroxy-2-naphthoyl-CoA synthase OS=Mycobacterium smegmatis (strain ATCC 700084 / mc(2)155) GN=menB PE=1 SV=1	TGYQYAS(0.008)GET(0.987)AET(0.005)VDPAR	720.463	T	117	2	-0.28914	196.65	0.000188566
A0QV52		LJ00_12190;MSMEG_2450;MSMEI_2388	A0QV52_MYCS2 Adenosylmethionine--8-amino-7-oxononanoate transaminase OS=Mycobacterium smegmatis (strain ATCC 700084 / mc(2)155) GN=MSMEG_2450 PE=3 SV=1	T(1)AIQESTLLPNGLTVDTAK	131.498	T	2	2	-0.031268	97.713	0.000147643
A0QWX4	ppc	MSMEG_3097;MSMEI_3019	CAPP_MYCS2 Phosphoenolpyruvate carboxylase OS=Mycobacterium smegmatis (strain ATCC 700084 / mc(2)155) GN=ppc PE=1 SV=1	ADS(0.001)NDT(0.999)ALEPFGSVQR	126.666	T	7	2	0.12747	108.66	0.000176526
A0QVH9	ispG	MSMEG_2580;MSMEI_2518	A0QVH9_MYCS2 4-hydroxy-3-methylbut-2-en-1-yl diphosphate synthase (flavodoxin) OS=Mycobacterium smegmatis (strain ATCC 700084 / mc(2)155) GN=ispG PE=3 SV=1	T(0.192)S(0.808)IGLGMPAPPAPTLAPR	114.628	S	3	2	-0.29559	95.662	7.58771e-05
Q3I5Q7		LJ00_04565;MSMEG_0919;MSMEI_0897	Q3I5Q7_MYCS2 HBHA-like protein OS=Mycobacterium smegmatis (strain ATCC 700084 / mc(2)155) GN=MSMEG_0919 PE=4 SV=1	VETYTDQAVELT(1)QEALGTVASQTR	111.284	T	144	2	0.15504	131.56	0.000230789
A0QS66	rpoC	MSMEG_1368;MSMEI_1329	RPOC_MYCS2 DNA-directed RNA polymerase subunit beta' OS=Mycobacterium smegmatis (strain ATCC 700084 / mc(2)155) GN=rpoC PE=1 SV=1	NIQVQPT(1)EEAR	104.293	T	1276	2	-1.0268	175.48	0.000340836
A0QWR2		LJ00_15095;MSMEG_3032;MSMEI_2958	A0QWR2_MYCS2 Uncharacterized protein OS=Mycobacterium smegmatis (strain ATCC 700084 / mc(2)155) GN=MSMEG_3032 PE=4 SV=1	HGLAADDDRADT(1)DVFAAVSANGAQEHTDTTQTTPLENPDQPR	91.5042	T	159	4	-0.33926	121.93	0.000715669
A0R1Z9	atpC	MSMEG_4935;MSMEI_4808	ATPE_MYCS2 ATP synthase epsilon chain OS=Mycobacterium smegmatis (strain ATCC 700084 / mc(2)155) GN=atpC PE=1 SV=1	IAVDGGFLS(0.008)VT(0.989)EET(0.003)VR	91.2514	T	73	3	0.0083523	179.66	0.0614274
A0R5W5		LJ00_31325;MSMEG_6336;MSMEI_6170	A0R5W5_MYCS2 Uncharacterized protein OS=Mycobacterium smegmatis (strain ATCC 700084 / mc(2)155) GN=MSMEG_6336 PE=4 SV=1	T(0.949)S(0.051)DLPASPDQPEPTHGMPPPPPAPGKPK	90.4922	T	2	3	-0.50442	131.31	0.0409963
A0QRA8		LJ00_05210;LJ00_11580;MSMEG_1049;MSMEG_2329;MSMEI_1019;MSMEI_2270	A0QRA8_MYCS2 Methyltransferase type 11 OS=Mycobacterium smegmatis (strain ATCC 700084 / mc(2)155) GN=MSMEG_1049 PE=4 SV=1	T(1)EIRDAADPAPNPHATAEEVEAAMHDSK	86.8898	T	2	3	-0.10246	58.001	0.0254481
A0QWY0	tkt	LJ00_15435;MSMEG_3103;MSMEI_3025	A0QWY0_MYCS2 Transketolase OS=Mycobacterium smegmatis (strain ATCC 700084 / mc(2)155) GN=tkt PE=3 SV=1	LVGDTGEIVSIEHYGES(0.003)ADDKT(0.997)LFR	81.3818	T	674	3	0.28137	97.813	0.00608127
A0QUM7	hybC	LJ00_11260;MSMEG_2263;MSMEI_2207	A0QUM7_MYCS2 Hydrogenase-2, large subunit OS=Mycobacterium smegmatis (strain ATCC 700084 / mc(2)155) GN=hybC PE=4 SV=1	T(1)ELDLFVSPLGR	77.7452	T	2	2	-1.879	132.56	0.000215897
A0R2X1	greA	MSMEG_5263;MSMEI_5125	GREA_MYCS2 Transcription elongation factor GreA OS=Mycobacterium smegmatis (strain ATCC 700084 / mc(2)155) GN=greA PE=1 SV=1	T(0.019)DT(0.981)QVTWLTQEAFDR	69.1166	T	4	2	0.055996	182.09	0.094761
A0R7G6	ino1	MSMEG_6904;MSMEI_6720	INO1_MYCS2 Inositol-3-phosphate synthase OS=Mycobacterium smegmatis (strain ATCC 700084 / mc(2)155) GN=ino1 PE=1 SV=1	T(1)QAVTSNLSGALAGK	67.4374	T	245	2	-0.26949	147.64	0.000714567
A0QSY1		LJ00_08200;MSMEG_1642	A0QSY1_MYCS2 ABC transporter, ATP-binding protein OS=Mycobacterium smegmatis (strain ATCC 700084 / mc(2)155) GN=MSMEG_1642 PE=4 SV=1	TQYPQT(0.996)T(0.004)GTQQR	67.0768	T	150	2	-0.64229	248.19	0.0241946
Q3L890	gap	LJ00_02005;MSMEG_0403;MSMEI_0393	GAP_MYCS2 Peptidoglycolipid exporter Gap OS=Mycobacterium smegmatis (strain ATCC 700084 / mc(2)155) GN=gap PE=1 SV=1	GPTDDAS(0.89)T(0.11)LVLDSGAR	62.142	S	127	2	0.13549	228.73	7.76594e-05
A0QNK4		LJ00_00380;MSMEG_0076;MSMEI_0076	A0QNK4_MYCS2 Antigen MTB48 OS=Mycobacterium smegmatis (strain ATCC 700084 / mc(2)155) GN=MSMEG_0076 PE=1 SV=1	S(1)EELQYELPGLER	61.3058	S	2	2	2.7773	149.57	0.0230118
A0QX90		LJ00_15980;MSMEG_3214;MSMEI_3132	A0QX90_MYCS2 Uncharacterized protein OS=Mycobacterium smegmatis (strain ATCC 700084 / mc(2)155) GN=MSMEG_3214 PE=4 SV=1	AEPDT(1)LFEIVDVETAK	59.4941	T	262	3	0.32321	87.352	1.56793e-05
A0R0S1	furB	LJ00_22200;MSMEG_4487;MSMEI_4376	A0R0S1_MYCS2 Ferric uptake regulation protein OS=Mycobacterium smegmatis (strain ATCC 700084 / mc(2)155) GN=furB PE=3 SV=1	GEGIGLT(0.15)T(0.85)VYR	59.2135	T	45	2	0.80118	99.5	0.00053617
A0R5Z0		LJ00_31460;MSMEG_6365;MSMEI_6197	BPA_MYCS2 Bacterial proteasome activator OS=Mycobacterium smegmatis (strain ATCC 700084 / mc(2)155) GN=bpa PE=1 SV=1	S(0.001)LT(0.999)DLVEQPAK	58.3047	T	34	2	-0.031288	213.84	0.00835741
A0QT01		LJ00_08305;MSMEG_1662	A0QT01_MYCS2 Taurine-pyruvate aminotransferase OS=Mycobacterium smegmatis (strain ATCC 700084 / mc(2)155) GN=MSMEG_1662 PE=3 SV=1	T(0.119)T(0.881)ADITQTAPTDLGAK	57.7309	T	3	2	0.049208	176.19	0.00602016
A0QTT9		LJ00_09785;MSMEG_1961;MSMEI_1917	A0QTT9_MYCS2 Uncharacterized protein OS=Mycobacterium smegmatis (strain ATCC 700084 / mc(2)155) GN=MSMEG_1961 PE=4 SV=1	IDFAGT(1)AELPDAGEHPPVSDYEQALR	57.6093	T	100	3	0.75112	96.54	0.000685391
A0QSY1		LJ00_08200;MSMEG_1642	A0QSY1_MYCS2 ABC transporter, ATP-binding protein OS=Mycobacterium smegmatis (strain ATCC 700084 / mc(2)155) GN=MSMEG_1642 PE=4 SV=1	TPTAAVPVAGHT(0.001)GT(0.001)S(0.001)WPT(0.033)QAPT(0.964)GGGWQQPYTQPPR	56.6307	T	131	4	0.071715	108.52	0.056682
A0QTS8		LJ00_09735;MSMEG_1950	A0QTS8_MYCS2 Uncharacterized protein OS=Mycobacterium smegmatis (strain ATCC 700084 / mc(2)155) GN=MSMEG_1950 PE=3 SV=1	EVVGAVTGNDS(0.002)LT(0.998)AEGQLEK	53.0909	T	36	2	0.17574	164.56	0.025721
A0QX01	sufC	LJ00_15540;MSMEG_3124;MSMEI_3045	A0QX01_MYCS2 FeS assembly ATPase SufC OS=Mycobacterium smegmatis (strain ATCC 700084 / mc(2)155) GN=sufC PE=4 SV=1	DLHVS(0.004)VAAT(0.087)EGT(0.909)EEIPILK	51.8446	T	19	3	0.47015	80.752	2.62141e-05
A0QWJ1	yajC	LJ00_14730;MSMEG_2960;MSMEI_2886	A0QWJ1_MYCS2 Preprotein translocase, YajC subunit OS=Mycobacterium smegmatis (strain ATCC 700084 / mc(2)155) GN=yajC PE=4 SV=1	IDS(0.002)GLAQDDDELS(0.988)EHT(0.007)NDT(0.003)DGYKND	50.9221	S	95	3	0.075653	85.525	0.00906123
A0QX35	mutA	LJ00_15705;MSMEG_3158;MSMEI_3077	A0QX35_MYCS2 Methylmalonyl-CoA mutase, beta subunit OS=Mycobacterium smegmatis (strain ATCC 700084 / mc(2)155) GN=mutA PE=4 SV=1	HLDSQT(1)YEGFAVR	49.6018	T	47	2	0.49598	183.06	1.42571e-06
A0QNG1	pknB	MSMEG_0028;MSMEI_0031	PKNB_MYCS2 Serine/threonine-protein kinase PknB OS=Mycobacterium smegmatis (strain ATCC 700084 / mc(2)155) GN=pknB PE=1 SV=1	ALADT(0.874)GNS(0.397)VT(0.393)QT(0.322)AAVIGT(0.013)AQY(0.001)LSPEQAR	49.5351	T	166	3	-1.7108	91.869	0.0342875
A0QWZ9	sufB	LJ00_15530;MSMEG_3122;MSMEI_3043	A0QWZ9_MYCS2 FeS assembly protein SufB OS=Mycobacterium smegmatis (strain ATCC 700084 / mc(2)155) GN=sufB PE=4 SV=1	TTTPETAPLT(0.008)QEET(0.885)IAS(0.107)LGK	48.5845	T	15	2	0.34373	101.05	0.017683
A0QPE4		LJ00_01845;MSMEG_0369;MSMEI_0362	A0QPE4_MYCS2 Uncharacterized protein OS=Mycobacterium smegmatis (strain ATCC 700084 / mc(2)155) GN=MSMEG_0369 PE=4 SV=1	S(0.101)DT(0.883)S(0.016)IDFDALPSIDAVER	48.3431	T	4	2	-0.67555	166.35	0.0224098
A0QQB4		LJ00_03450;MSMEG_0695	A0QQB4_MYCS2 Isoniazid inductible protein IniA OS=Mycobacterium smegmatis (strain ATCC 700084 / mc(2)155) GN=MSMEG_0695 PE=4 SV=1	DMGAGFGELNS(1)LAR	44.7314	S	434	2	-0.56772	111.34	0.000256455
A0QT08	sdhA	LJ00_08345;MSMEG_1670;MSMEI_1630	A0QT08_MYCS2 Succinate dehydrogenase flavoprotein subunit OS=Mycobacterium smegmatis (strain ATCC 700084 / mc(2)155) GN=sdhA PE=3 SV=1	YAPT(1)IVDLAPR	44.5516	T	280	2	-0.22352	107.09	0.0158527
A0QNG2	pknA	LJ00_00150;MSMEG_0030;MSMEI_0032	A0QNG2_MYCS2 Serine/threonine protein kinase PknA OS=Mycobacterium smegmatis (strain ATCC 700084 / mc(2)155) GN=pknA PE=4 SV=1	AAPAAVPS(1)AAQAR	44.3456	S	299	2	-0.37114	92.039	0.0724933
A0R2Z2		LJ00_26130;MSMEG_5284;MSMEI_5145	A0R2Z2_MYCS2 Patatin OS=Mycobacterium smegmatis (strain ATCC 700084 / mc(2)155) GN=MSMEG_5284 PE=4 SV=1	STSAVLDT(1)AAVR	43.5873	T	226	2	0.60138	168.76	0.000477708
A0QYP9	engA	LJ00_18570;MSMEG_3738;MSMEI_3648	A0QYP9_MYCS2 GTPase Der OS=Mycobacterium smegmatis (strain ATCC 700084 / mc(2)155) GN=engA PE=3 SV=1	VGQAT(1)GHEFYASVR	41.8444	T	275	2	1.0446	76.01	0.000954788
A0QNJ7		MSMEG_0067;MSMEI_0068	A0QNJ7_MYCS2 Conserved hypothetical proline and alanine rich protein OS=Mycobacterium smegmatis (strain ATCC 700084 / mc(2)155) GN=MSMEG_0067 PE=4 SV=1	T(1)AEPQVPPPMPPPPATAPQWPQNSMLR	41.7557	T	71	3	0.65758	73.317	0.0133511
A0QS46	rplA	MSMEG_1347;MSMEI_1309	RL1_MYCS2 50S ribosomal protein L1 OS=Mycobacterium smegmatis (strain ATCC 700084 / mc(2)155) GN=rplA PE=1 SV=1	VTVSTTTGPGIPVDPS(0.079)VT(0.921)R	41.4067	T	229	2	-0.46818	84.436	2.35458e-05
A0R348		LJ00_26405;MSMEG_5342	A0R348_MYCS2 Uncharacterized protein OS=Mycobacterium smegmatis (strain ATCC 700084 / mc(2)155) GN=MSMEG_5342 PE=4 SV=1	S(1)AELPLPNYDEMALGDIQHK	41.2195	S	2	2	1.4745	98.165	0.000674002
A0QQ64		LJ00_03190;MSMEG_0642;MSMEI_0626	A0QQ64_MYCS2 Binding-protein-dependent transport systems inner membrane component OS=Mycobacterium smegmatis (strain ATCC 700084 / mc(2)155) GN=MSMEG_0642 PE=3 SV=1	T(0.999)DVAEPVT(0.001)VAGPVPATGHSPWYLAWTR	40.5959	T	2	3	0.24904	79.408	0.0193604
A0R3I6		LJ00_27115;MSMEG_5486;MSMEI_5334	A0R3I6_MYCS2 Peptidase S1 and S6, chymotrypsin/Hap OS=Mycobacterium smegmatis (strain ATCC 700084 / mc(2)155) GN=MSMEG_5486 PE=4 SV=1	YAQQVQQAPQS(0.001)PQT(0.877)HQT(0.121)QPGFR	40.4341	T	52	3	0.54456	136.77	0.000186059
A0R3H3		LJ00_27050;MSMEG_5473	A0R3H3_MYCS2 Transporter OS=Mycobacterium smegmatis (strain ATCC 700084 / mc(2)155) GN=MSMEG_5473 PE=4 SV=1	VLVLANQT(1)VESDELLDELRR	39.3699	T	471	3	0.2206	99.846	0.000445676
A0QUX1	gatB	MSMEG_2367;MSMEI_2307	GATB_MYCS2 Aspartyl/glutamyl-tRNA(Asn/Gln) amidotransferase subunit B OS=Mycobacterium smegmatis (strain ATCC 700084 / mc(2)155) GN=gatB PE=3 SV=1	T(0.012)AAT(0.863)T(0.125)AELVDFDDVVAR	39.3088	T	5	2	-0.017952	201.16	0.00174222
A0QTP2	sigH	MSMEG_1914;MSMEI_1874	SIGH_MYCS2 ECF RNA polymerase sigma factor SigH OS=Mycobacterium smegmatis (strain ATCC 700084 / mc(2)155) GN=sigH PE=1 SV=2	QPS(0.027)EY(0.108)PT(0.863)DEIT(0.001)DWQLASNAEHSSTGLR	38.858	T	103	3	0.055255	114.9	0.117993
A0QNI2		LJ00_00260;MSMEG_0052	A0QNI2_MYCS2 Uncharacterized protein OS=Mycobacterium smegmatis (strain ATCC 700084 / mc(2)155) GN=MSMEG_0052 PE=4 SV=1	T(1)DAEFDLAT(1)GEFDVGLVR	38.598	T	2	2	-0.41186	117	4.31006e-05
A0QNJ7		MSMEG_0067;MSMEI_0068	A0QNJ7_MYCS2 Conserved hypothetical proline and alanine rich protein OS=Mycobacterium smegmatis (strain ATCC 700084 / mc(2)155) GN=MSMEG_0067 PE=4 SV=1	TAEPQVPPPMPPPPAT(0.999)APQWPQNS(0.001)MLR	38.3494	T	86	3	0.53744	57.432	0.00526753
A0QU38		LJ00_10295;MSMEG_2065;MSMEI_2020	A0QU38_MYCS2 YceI like family OS=Mycobacterium smegmatis (strain ATCC 700084 / mc(2)155) GN=MSMEG_2065 PE=3 SV=1	T(0.018)T(0.018)LQT(0.964)VLTANTGHWTLAPDR	37.0989	T	6	3	-0.17671	104.03	0.000585904
A0R051	MSMEG_4262	MSMEG_4262	A0R051_MYCS2 Ubiquinol-cytochrome c reductase iron-sulfur subunit OS=Mycobacterium smegmatis (strain ATCC 700084 / mc(2)155) GN=MSMEG_4262 PE=4 SV=1	T(1)VAANLTDALEGSTLK	36.2193	T	163	2	-0.1059	173.77	0.0176932
A0QNG1	pknB	MSMEG_0028;MSMEI_0031	PKNB_MYCS2 Serine/threonine-protein kinase PknB OS=Mycobacterium smegmatis (strain ATCC 700084 / mc(2)155) GN=pknB PE=1 SV=1	ALADTGNSVT(0.002)QT(0.002)AAVIGT(0.995)AQYLSPEQAR	36.1449	T	179	3	-0.50943	77.522	0.00057824
P71534	fabG	MSMEG_3150;MSMEI_3069	FABG_MYCS2 3-oxoacyl-[acyl-carrier-protein] reductase FabG OS=Mycobacterium smegmatis (strain ATCC 700084 / mc(2)155) GN=fabG PE=3 SV=2	T(0.838)VT(0.162)DNPADTAGEATAGRPAFVSR	35.6341	T	2	3	0.142	78.428	0.00749694
A0R008	sepF	MSMEG_4219;MSMEI_4121	SEPF_MYCS2 Cell division protein SepF OS=Mycobacterium smegmatis (strain ATCC 700084 / mc(2)155) GN=sepF PE=3 SV=1	VFLLS(0.001)PADVDVT(0.999)AEER	34.7522	T	198	2	0.89865	77.562	0.000303257
A0R2G5	dapD	MSMEG_5104;MSMEI_4976	DAPD_MYCS2 2,3,4,5-tetrahydropyridine-2,6-dicarboxylate N-succinyltransferase OS=Mycobacterium smegmatis (strain ATCC 700084 / mc(2)155) GN=dapD PE=3 SV=1	RDGT(0.006)GIT(0.994)LNEALHAN	34.5904	T	306	3	-0.25594	83.849	0.00264698
A0R083	glnA	MSMEG_4294;MSMEI_4193	GLNA2_MYCS2 Glutamine synthetase 2 OS=Mycobacterium smegmatis (strain ATCC 700084 / mc(2)155) GN=glnA PE=1 SV=1	GYVLGPQAEDNVWS(0.006)LT(0.994)QEER	34.031	T	379	2	-0.78765	104.18	0.0239563
A0R2V4		LJ00_25945;MSMEG_5246;MSMEI_5108	A0R2V4_MYCS2 Uncharacterized protein OS=Mycobacterium smegmatis (strain ATCC 700084 / mc(2)155) GN=MSMEG_5246 PE=1 SV=1	DFPVAPHS(0.86)S(0.14)R	33.4712	S	222	3	-0.16278	94.688	0.021712
A0QW02	rpoD	LJ00_13715;MSMEG_2758;MSMEI_2690	A0QW02_MYCS2 RNA polymerase sigma factor SigA OS=Mycobacterium smegmatis (strain ATCC 700084 / mc(2)155) GN=rpoD PE=3 SV=1	TLDEIGQVYGVT(1)R	33.0627	T	437	2	-0.23042	152.11	0.0050366
A0QTP2	sigH	MSMEG_1914;MSMEI_1874	SIGH_MYCS2 ECF RNA polymerase sigma factor SigH OS=Mycobacterium smegmatis (strain ATCC 700084 / mc(2)155) GN=sigH PE=1 SV=2	T(0.997)DVDRVEPET(0.001)PPEREET(0.002)DAELTAR	32.8092	T	2	3	0.31162	63.491	0.00871762
A0QSX6	MSMEG_1637	MSMEG_1637	A0QSX6_MYCS2 Histidine kinase OS=Mycobacterium smegmatis (strain ATCC 700084 / mc(2)155) GN=MSMEG_1637 PE=4 SV=1	HT(1)EEGLPMR	32.519	T	824	2	-0.45919	71.735	0.00986783
A0QWS8	mihF	LJ00_15175;MSMEG_3050;MSMEI_2975	A0QWS8_MYCS2 Integration host factor OS=Mycobacterium smegmatis (strain ATCC 700084 / mc(2)155) GN=mihF PE=4 SV=1	AQEIMT(1)ELEIAPTRR	32.2879	T	77	3	-0.093208	139.58	0.0246015
A0R5H5		LJ00_30620;MSMEG_6193;MSMEI_6033	A0R5H5_MYCS2 Anion-transporting ATPase OS=Mycobacterium smegmatis (strain ATCC 700084 / mc(2)155) GN=MSMEG_6193 PE=4 SV=1	AGIT(0.983)LS(0.017)DENFAGLLTEAIQHATR	32.2423	T	279	3	1.3186	113.87	0.0717975
A0R0F3	MSMEG_4366	MSMEG_4366	A0R0F3_MYCS2 Serine/threonine-protein kinase PknD OS=Mycobacterium smegmatis (strain ATCC 700084 / mc(2)155) GN=MSMEG_4366 PE=4 SV=1	RT(0.952)PT(0.048)PPAPAAVAAPAVR	31.9547	T	333	3	-0.0078197	109.85	0.00707017
A0QYI0		LJ00_18220;MSMEG_3665;MSMEI_3578	A0QYI0_MYCS2 TrkA domain protein OS=Mycobacterium smegmatis (strain ATCC 700084 / mc(2)155) GN=MSMEG_3665 PE=4 SV=1	FAELT(0.937)S(0.063)EVPGLDAGQVTIRPGSPFVDRPLGDTK	30.9634	T	79	3	0.099319	75.897	0.00779293
A0R3I6		LJ00_27115;MSMEG_5486;MSMEI_5334	A0R3I6_MYCS2 Peptidase S1 and S6, chymotrypsin/Hap OS=Mycobacterium smegmatis (strain ATCC 700084 / mc(2)155) GN=MSMEG_5486 PE=4 SV=1	T(0.974)GAT(0.026)PGYPGGRPDPYQQTSQYDWR	30.8031	T	15	3	0.12029	80.172	0.000796098
A0R1H7		LJ00_23535;MSMEG_4757;MSMEI_4637	A0R1H7_MYCS2 Fatty acid synthase OS=Mycobacterium smegmatis (strain ATCC 700084 / mc(2)155) GN=MSMEG_4757 PE=1 SV=1	IVAAAANAGHWAELAGGGQVT(1)EQIFNDR	30.6957	T	464	3	0.013761	76.956	0.0012468
A0QSQ1	glmM	MSMEG_1559;MSMEI_1521	GLMM_MYCS2 Phosphoglucosamine mutase OS=Mycobacterium smegmatis (strain ATCC 700084 / mc(2)155) GN=glmM PE=3 SV=1	LS(0.002)T(0.011)IT(0.004)T(0.014)AT(0.956)AT(0.013)DSAER	30.6696	T	41	2	0.62744	152.11	2.17246e-05
A0QW12		LJ00_13765;MSMEG_2770;MSMEI_2700	A0QW12_MYCS2 Conserved integral membrane alanine and leucine rich protein OS=Mycobacterium smegmatis (strain ATCC 700084 / mc(2)155) GN=MSMEG_2770 PE=4 SV=1	T(1)QADNSPLPESAGEAEVPR	30.181	T	2	2	-0.10264	149.24	0.0167828
A0R3I6		LJ00_27115;MSMEG_5486;MSMEI_5334	A0R3I6_MYCS2 Peptidase S1 and S6, chymotrypsin/Hap OS=Mycobacterium smegmatis (strain ATCC 700084 / mc(2)155) GN=MSMEG_5486 PE=4 SV=1	T(0.974)GAT(0.026)PGYPGGRPDPYQQTSQYDWR	30.1132	T	15	3	0.12029	80.172	0.114464
A0R4G4	purL	LJ00_28800;MSMEG_5824;MSMEI_5666	A0R4G4_MYCS2 Phosphoribosylformylglycinamidine synthase subunit PurL OS=Mycobacterium smegmatis (strain ATCC 700084 / mc(2)155) GN=purL PE=3 SV=1	T(0.008)S(0.992)ELTHQTDTVER	29.6514	S	3	2	0.14214	206.67	0.168974
A0R1E6	orn	MSMEG_4724	A0R1E6_MYCS2 Oligoribonuclease OS=Mycobacterium smegmatis (strain ATCC 700084 / mc(2)155) GN=orn PE=3 SV=1	SGLT(1)EEVR	29.3029	T	76	2	0.1322	106.88	0.00160455
A0R312	MSMEG_5304	MSMEG_5304	A0R312_MYCS2 Two-component sensor kinase OS=Mycobacterium smegmatis (strain ATCC 700084 / mc(2)155) GN=MSMEG_5304 PE=4 SV=1	FAT(0.997)S(0.003)ELELSQR	29.0099	T	359	2	1.1393	160.67	0.000646906
A0R049	ctaE	LJ00_21120;MSMEG_4260;MSMEI_4160	A0R049_MYCS2 Cytochrome c oxidase subunit 3 OS=Mycobacterium smegmatis (strain ATCC 700084 / mc(2)155) GN=ctaE PE=3 SV=1	T(0.023)S(0.95)AVGT(0.011)S(0.016)GT(0.001)AITSR	28.7177	S	3	2	0.52777	231.07	1.47462e-05
A0R561	carD	MSMEG_6077;MSMEI_5917	CARD_MYCS2 RNA polymerase-binding transcription factor CarD OS=Mycobacterium smegmatis (strain ATCC 700084 / mc(2)155) GN=carD PE=1 SV=1	VGDTVVYPHHGAALIEAIET(1)R	28.6288	T	24	3	0.9032	145.2	0.0290548
A0R6N9		LJ00_32700;MSMEG_6616;MSMEI_6438	A0R6N9_MYCS2 Alcohol dehydrogenase GroES-like protein OS=Mycobacterium smegmatis (strain ATCC 700084 / mc(2)155) GN=MSMEG_6616 PE=4 SV=1	IMQT(1)AAAALPDAVAKPMMENAGVDR	28.4159	T	270	3	-0.90087	82.007	0.013508
A0QXB9		LJ00_16140;MSMEG_3246;MSMEI_3163	A0QXB9_MYCS2 Response regulator OS=Mycobacterium smegmatis (strain ATCC 700084 / mc(2)155) GN=MSMEG_3246 PE=4 SV=1	VAEVVLETLDDT(1)K	27.9149	T	200	2	0.25104	227.74	0.0224817
A0QX25		LJ00_15655;MSMEG_3148;MSMEI_3067	A0QX25_MYCS2 Uncharacterized protein OS=Mycobacterium smegmatis (strain ATCC 700084 / mc(2)155) GN=MSMEG_3148 PE=4 SV=1	DVELPPVGDVILQDT(0.049)ET(0.903)GVT(0.049)R	27.5795	T	249	2	-0.025139	125.98	0.0195929
A0QVY4		LJ00_13620;MSMEG_2739;MSMEI_2672	A0QVY4_MYCS2 Conserved transmembrane alanine and glycine rich protein OS=Mycobacterium smegmatis (strain ATCC 700084 / mc(2)155) GN=MSMEG_2739 PE=4 SV=1	PALEEQEDPDNVDT(0.994)APT(0.006)R	27.425	T	719	2	-0.57288	277.07	0.137425
A0R2V4		LJ00_25945;MSMEG_5246;MSMEI_5108	A0R2V4_MYCS2 Uncharacterized protein OS=Mycobacterium smegmatis (strain ATCC 700084 / mc(2)155) GN=MSMEG_5246 PE=1 SV=1	LGDGPVHMDTLGEDVREEVAEAAALT(0.992)ES(0.008)LR	27.3076	T	169	4	-0.21571	105.82	0.00626914
A0QR49	kgtP	LJ00_04880;MSMEG_0985;MSMEI_0958	A0QR49_MYCS2 Dicarboxylic acid transport integral membrane protein KgtP OS=Mycobacterium smegmatis (strain ATCC 700084 / mc(2)155) GN=kgtP PE=4 SV=1	T(1)VAGQAHPPTR	27.1519	T	2	2	0.63921	118.37	0.0328784
A0R7G6	ino1	MSMEG_6904;MSMEI_6720	INO1_MYCS2 Inositol-3-phosphate synthase OS=Mycobacterium smegmatis (strain ATCC 700084 / mc(2)155) GN=ino1 PE=1 SV=1	YYADT(1)IEVSDAEPVDVVK	26.7722	T	111	2	0.11177	120.59	0.00285661
A0QSE0	rpsQ	MSMEG_1445;MSMEI_1409	RS17_MYCS2 30S ribosomal protein S17 OS=Mycobacterium smegmatis (strain ATCC 700084 / mc(2)155) GN=rpsQ PE=1 SV=1	T(1)IVVELEDRK	26.6391	T	35	2	-0.030715	131.12	0.0185853
A0QVH9	ispG	MSMEG_2580;MSMEI_2518	A0QVH9_MYCS2 4-hydroxy-3-methylbut-2-en-1-yl diphosphate synthase (flavodoxin) OS=Mycobacterium smegmatis (strain ATCC 700084 / mc(2)155) GN=ispG PE=3 SV=1	T(0.957)S(0.043)IGLGMPAPPAPTLAPR	25.9927	T	2	3	-0.17703	153.72	0.0740386
A0QVZ6		LJ00_13685;MSMEG_2753;MSMEI_2685	A0QVZ6_MYCS2 Conserved transmembrane protein OS=Mycobacterium smegmatis (strain ATCC 700084 / mc(2)155) GN=MSMEG_2753 PE=4 SV=1	EPEAPPQPGT(1)ADFR	25.9713	T	133	2	2.147	80.534	0.00090912
A0QNI2		LJ00_00260;MSMEG_0052	A0QNI2_MYCS2 Uncharacterized protein OS=Mycobacterium smegmatis (strain ATCC 700084 / mc(2)155) GN=MSMEG_0052 PE=4 SV=1	T(1)DAEFDLAT(1)GEFDVGLVR	25.7632	T	10	2	-0.41186	160.64	0.00159096
A0R1X3		LJ00_24260;MSMEG_4906	A0R1X3_MYCS2 ThiS family protein OS=Mycobacterium smegmatis (strain ATCC 700084 / mc(2)155) GN=MSMEG_4906 PE=4 SV=1	T(1)VNVSIPTILRPHTGGQK	25.7273	T	2	3	0.1702	99.569	0.000207709
A0QTP2	sigH	MSMEG_1914;MSMEI_1874	SIGH_MYCS2 ECF RNA polymerase sigma factor SigH OS=Mycobacterium smegmatis (strain ATCC 700084 / mc(2)155) GN=sigH PE=1 SV=2	QPS(0.002)EY(0.023)PT(0.118)DEIT(0.857)DWQLASNAEHSSTGLR	25.3586	T	107	3	0.18879	99.378	0.00117611
A0R753		LJ00_33515;MSMEG_6783;MSMEI_6600	A0R753_MYCS2 Integral membrane protein OS=Mycobacterium smegmatis (strain ATCC 700084 / mc(2)155) GN=MSMEG_6783 PE=4 SV=1	QFVAVPLGS(0.084)GAT(0.916)VEGQVTGEETHGGVQLR	25.0632	T	146	3	0.16712	117.94	0.0776096
A0R7G1		LJ00_34090;MSMEG_6899;MSMEI_6715	A0R7G1_MYCS2 Conserved transmembrane protein OS=Mycobacterium smegmatis (strain ATCC 700084 / mc(2)155) GN=MSMEG_6899 PE=4 SV=1	T(1)GDQPGGVSPAPLAPNR	24.3487	T	2	2	-0.26866	144.15	0.000984192
A0R2X1	greA	MSMEG_5263;MSMEI_5125	GREA_MYCS2 Transcription elongation factor GreA OS=Mycobacterium smegmatis (strain ATCC 700084 / mc(2)155) GN=greA PE=1 SV=1	TDTQVT(0.008)WLT(0.992)QEAFDR	24.2306	T	10	2	0.7633	103.5	0.00188196
A0QUX8	ilvC	MSMEG_2374;MSMEI_2314	ILVC_MYCS2 Ketol-acid reductoisomerase (NADP(+)) OS=Mycobacterium smegmatis (strain ATCC 700084 / mc(2)155) GN=ilvC PE=1 SV=1	DLMSWVDRPIT(0.02)ET(0.98)A	24.2027	T	336	2	0.34037	165.86	0.0860666
A0QNN8;A0QZQ3	pntA	LJ00_00555;MSMEG_0110;MSMEG_4109;MSMEI_0106	A0QNN8_MYCS2 NAD(P) transhydrogenase alpha subunit OS=Mycobacterium smegmatis (strain ATCC 700084 / mc(2)155) GN=pntA PE=4 SV=1;A0QZQ3_MYCS2 NAD(P) transhydrogenase, alpha subunit OS=Mycobacterium smegmatis (strain ATCC 700084 / mc(2)155) GN=pntA PE=4 SV=1	ATDPRPEVADQVASLGGEYLAVDDSGEVAEVS(1)K	23.9771	S	224	3	0.50658	61.735	0.000122357
A0QX09		LJ00_15580;MSMEG_3132;MSMEI_3052	A0QX09_MYCS2 DNA-binding protein OS=Mycobacterium smegmatis (strain ATCC 700084 / mc(2)155) GN=MSMEG_3132 PE=4 SV=1	EEVAGLAGIS(0.035)T(0.965)DYYHR	23.9357	T	50	3	0.13085	158.91	0.000357609
A0QYB6		LJ00_17910;MSMEG_3601;MSMEI_3517	A0QYB6_MYCS2 Ribose/xylose/arabinose/galactoside ABC-type transport systems, permease components OS=Mycobacterium smegmatis (strain ATCC 700084 / mc(2)155) GN=MSMEG_3601 PE=3 SV=1	T(0.237)T(0.758)ELKPDDAVPDS(0.003)S(0.001)ATVTSPTTGEPVK	23.7751	T	3	3	-0.27779	99.454	0.00254603
A0QNJ7		MSMEG_0067;MSMEI_0068	A0QNJ7_MYCS2 Conserved hypothetical proline and alanine rich protein OS=Mycobacterium smegmatis (strain ATCC 700084 / mc(2)155) GN=MSMEG_0067 PE=4 SV=1	HIAAGT(1)EIQLDLLSDTFQR	23.4678	T	442	3	-0.38949	78.428	0.00130295
A0QRB4		LJ00_05240;LJ00_11605;MSMEG_1055;MSMEG_2335;MSMEI_1024;MSMEI_2275	A0QRB4_MYCS2 Hexapeptide transferase family protein OS=Mycobacterium smegmatis (strain ATCC 700084 / mc(2)155) GN=MSMEG_1055 PE=4 SV=1	LAWET(0.838)S(0.162)AAER	23.3568	T	223	2	0.54082	76.165	0.00871986
A0QX00	sufD	LJ00_15535;MSMEG_3123;MSMEI_3044	A0QX00_MYCS2 FeS assembly protein SufD OS=Mycobacterium smegmatis (strain ATCC 700084 / mc(2)155) GN=sufD PE=4 SV=1	ASQLT(1)QASEGSAK	23.3298	T	6	2	0.76697	176.56	0.000334532
A0QX85	priA	MSMEG_3209	A0QX85_MYCS2 Phosphoribosyl isomerase A OS=Mycobacterium smegmatis (strain ATCC 700084 / mc(2)155) GN=priA PE=3 SV=1	AGS(0.888)ET(0.1)DY(0.011)GSAIEAAEAWQR	23.2475	S	39	2	0.52912	107.03	0.00278871
A0QZ17	cobN	LJ00_19190;MSMEG_3864;MSMEI_3774	A0QZ17_MYCS2 Cobaltochelatase, CobN subunit OS=Mycobacterium smegmatis (strain ATCC 700084 / mc(2)155) GN=cobN PE=4 SV=1	NT(0.095)DT(0.9)REHDIADS(0.005)DDYFQYHGGMVATVR	23.0855	T	1044	4	-0.48698	58.054	0.00124429
A0QUG7		LJ00_10960;MSMEG_2201;MSMEI_2149	A0QUG7_MYCS2 MaoC-like dehydratase OS=Mycobacterium smegmatis (strain ATCC 700084 / mc(2)155) GN=MSMEG_2201 PE=4 SV=1	VNLFADAT(1)EDHQWIHVDPEK	23.0443	T	38	3	-0.12639	77.137	0.043748
A0QR05		LJ00_04665;MSMEG_0940;MSMEI_0917	A0QR05_MYCS2 Uncharacterized protein OS=Mycobacterium smegmatis (strain ATCC 700084 / mc(2)155) GN=MSMEG_0940 PE=4 SV=1	ERDT(0.996)S(0.004)LEETTVVEAVPAR	22.8935	T	75	2	-0.59033	105.38	0.019943
A0QNE2		LJ00_00035;MSMEG_0007;MSMEI_0009	A0QNE2_MYCS2 Putative conserved membrane protein OS=Mycobacterium smegmatis (strain ATCC 700084 / mc(2)155) GN=MSMEG_0007 PE=4 SV=1	T(1)AQQPGQPLGDT(1)EQQPRPAPRPEPR	22.8141	T	58	3	-0.14429	226.39	0.0646987
A0R0S1	furB	LJ00_22200;MSMEG_4487;MSMEI_4376	A0R0S1_MYCS2 Ferric uptake regulation protein OS=Mycobacterium smegmatis (strain ATCC 700084 / mc(2)155) GN=furB PE=3 SV=1	RGEGIGLT(0.998)T(0.002)VYR	22.8065	T	44	2	4.0511	113.43	0.0150368
A0QW09	MSMEG_2766	MSMEG_2766	A0QW09_MYCS2 Uncharacterized protein OS=Mycobacterium smegmatis (strain ATCC 700084 / mc(2)155) GN=MSMEG_2766 PE=4 SV=1	RT(0.983)GDQPVAAHAAPS(0.017)AADEQPDEDLQGPFDIEDFDDPAVAAQGR	22.726	T	17	4	0.44873	90.93	0.20428
A0QR51		LJ00_04890;MSMEG_0987	A0QR51_MYCS2 Uncharacterized protein OS=Mycobacterium smegmatis (strain ATCC 700084 / mc(2)155) GN=MSMEG_0987 PE=4 SV=1	AT(0.101)GT(0.899)DAEESAVAVLPAAETAVAR	22.5796	T	99	2	0.19007	162.76	0.0188368
A0QRP3		LJ00_05925;MSMEG_1189	A0QRP3_MYCS2 Uncharacterized protein OS=Mycobacterium smegmatis (strain ATCC 700084 / mc(2)155) GN=MSMEG_1189 PE=4 SV=1	EDS(0.002)T(0.002)T(0.003)VLPAPPT(0.031)T(0.036)ELQVPT(0.859)T(0.138)T(0.929)LR	22.4774	T	540	3	0.58192	72.791	0.0184276
A0QVX1		LJ00_13550;MSMEG_2725	A0QVX1_MYCS2 Glutamate transporter permease protein GluD OS=Mycobacterium smegmatis (strain ATCC 700084 / mc(2)155) GN=MSMEG_2725 PE=3 SV=1	GPAPMHAEAVEQEGAPGADVLT(1)GQADK	22.2697	T	294	3	-0.46658	79.911	0.0101057
A0QUX1	gatB	MSMEG_2367;MSMEI_2307	GATB_MYCS2 Aspartyl/glutamyl-tRNA(Asn/Gln) amidotransferase subunit B OS=Mycobacterium smegmatis (strain ATCC 700084 / mc(2)155) GN=gatB PE=3 SV=1	LTHLGS(0.002)DT(0.998)GR	22.1956	T	154	2	-0.073066	205.02	0.0748557
A0R5W8		LJ00_31340;MSMEG_6340;MSMEI_6173	A0R5W8_MYCS2 Short-chain dehydrogenase/reductase SDR OS=Mycobacterium smegmatis (strain ATCC 700084 / mc(2)155) GN=MSMEG_6340 PE=4 SV=1	VNTLMAGPFLT(0.023)DVS(0.977)R	21.972	S	200	2	-0.42709	100.77	0.00285778
A0R349		LJ00_26410;MSMEG_5343;MSMEI_5198	A0R349_MYCS2 Uncharacterized protein OS=Mycobacterium smegmatis (strain ATCC 700084 / mc(2)155) GN=MSMEG_5343 PE=4 SV=1	HGMT(1)AEEEREGESLDDR	21.9155	T	54	3	-0.047767	144.08	0.000235559
A0R0B0	aceE	MSMEG_4323;MSMEI_4223	ODP1_MYCS2 Pyruvate dehydrogenase E1 component OS=Mycobacterium smegmatis (strain ATCC 700084 / mc(2)155) GN=aceE PE=1 SV=1	T(0.178)T(0.822)EFVRQDLAQNSSTAAEPDRVR	21.7718	T	3	3	0.32425	135.69	0.115249
A0QNM4	MSMEG_0096	MSMEG_0096	A0QNM4_MYCS2 Peroxisomal hydratase-dehydrogenase-epimerase OS=Mycobacterium smegmatis (strain ATCC 700084 / mc(2)155) GN=MSMEG_0096 PE=3 SV=1	MT(1)QDILPPEVFEK	21.4045	T	197	2	0.21336	75.911	0.00104408
A0QYS5	argH	MSMEG_3769;MSMEI_3680	ARLY_MYCS2 Argininosuccinate lyase OS=Mycobacterium smegmatis (strain ATCC 700084 / mc(2)155) GN=argH PE=1 SV=1	S(0.001)T(0.999)NEGSLWGGR	21.2296	T	3	2	0.088577	128.88	0.0803823
A0QNL5		LJ00_00440;MSMEG_0087;MSMEI_0085	A0QNL5_MYCS2 DeoR family transcriptional regulator OS=Mycobacterium smegmatis (strain ATCC 700084 / mc(2)155) GN=MSMEG_0087 PE=4 SV=1	ASVAELAQAYDVT(0.822)T(0.174)ET(0.004)VR	21.2077	T	32	2	-0.3948	170.16	0.0135358
A0QVY4		LJ00_13620;MSMEG_2739;MSMEI_2672	A0QVY4_MYCS2 Conserved transmembrane alanine and glycine rich protein OS=Mycobacterium smegmatis (strain ATCC 700084 / mc(2)155) GN=MSMEG_2739 PE=4 SV=1	ADT(1)LDDAVT(0.876)S(0.124)R	20.9598	T	543	2	-2.5071	94.802	0.0809105
A0QSC1		LJ00_07110;MSMEG_1426;MSMEI_1391	A0QSC1_MYCS2 Glycosyl transferase OS=Mycobacterium smegmatis (strain ATCC 700084 / mc(2)155) GN=MSMEG_1426 PE=4 SV=1	VLGEGAALLGGS(0.06)PT(0.94)R	20.9519	T	33	2	0.23865	75.445	0.000800672
A0R5J3		LJ00_30715;MSMEG_6212;MSMEI_6051	A0R5J3_MYCS2 Hemerythrin HHE cation binding domain subfamily protein, putative OS=Mycobacterium smegmatis (strain ATCC 700084 / mc(2)155) GN=MSMEG_6212 PE=4 SV=1	T(1)MGMGAAIVDHVR	20.9485	T	165	2	-0.41019	197.38	0.0104489
A0QQP1	thiD	LJ00_04105;MSMEG_0825;MSMEI_0806	A0QQP1_MYCS2 Phosphomethylpyrimidine kinase OS=Mycobacterium smegmatis (strain ATCC 700084 / mc(2)155) GN=thiD PE=4 SV=1	LLPLTPPGQT(0.049)PT(0.951)R	20.9069	T	14	2	0.21221	110.25	0.000135047
A0QSY1		LJ00_08200;MSMEG_1642	A0QSY1_MYCS2 ABC transporter, ATP-binding protein OS=Mycobacterium smegmatis (strain ATCC 700084 / mc(2)155) GN=MSMEG_1642 PE=4 SV=1	GYPSGPQTGY(0.003)PT(0.997)NGPAGAPQSYQSQPVR	20.7996	T	191	3	-1.6486	120.64	0.0010602
A0R3U0		LJ00_27655;MSMEG_5593;MSMEI_5442	A0R3U0_MYCS2 Pyruvate dehydrogenase OS=Mycobacterium smegmatis (strain ATCC 700084 / mc(2)155) GN=MSMEG_5593 PE=3 SV=1	T(1)VEEAGQELEWHR	20.798	T	2	2	0.15222	216.83	0.0207436
A0R1C2	gdh	MSMEG_4699;MSMEI_4582	DHE2_MYCS2 NAD-specific glutamate dehydrogenase OS=Mycobacterium smegmatis (strain ATCC 700084 / mc(2)155) GN=gdh PE=1 SV=1	GPQADAPGVT(0.104)S(0.104)T(0.793)GPLAVAAHDDLVSDDLVAAHYR	20.6852	T	26	4	0.012398	136.8	0.00109067
A0R2V2	devR	LJ00_25935;MSMEG_5244;MSMEI_5106	A0R2V2_MYCS2 LuxR family two-component response regulator OS=Mycobacterium smegmatis (strain ATCC 700084 / mc(2)155) GN=devR PE=4 SV=1	SDPLS(0.001)GLT(0.999)QQER	20.6448	T	151	2	0.30088	80.905	0.0027067
A0R061		LJ00_21175;MSMEG_4272;MSMEI_4171	A0R061_MYCS2 HesB/YadR/YfhF family protein OS=Mycobacterium smegmatis (strain ATCC 700084 / mc(2)155) GN=MSMEG_4272 PE=3 SV=1	TVQDAT(0.024)AT(0.969)ET(0.007)HGVTLTDAAAAK	20.4314	T	9	2	-0.19405	144.18	0.00862446
A0R1A4		LJ00_23145;MSMEG_4681;MSMEI_4563	A0R1A4_MYCS2 Uncharacterized protein OS=Mycobacterium smegmatis (strain ATCC 700084 / mc(2)155) GN=MSMEG_4681 PE=4 SV=1	YTAAASQIDQAT(0.192)T(0.808)VK	20.3633	T	86	2	1.048	148.7	0.00186372
A0QWN0		LJ00_14930;MSMEG_3000;MSMEI_2925	A0QWN0_MYCS2 Conserved membrane glycine rich protein OS=Mycobacterium smegmatis (strain ATCC 700084 / mc(2)155) GN=MSMEG_3000 PE=4 SV=1	T(1)FNEGMQIDTSTTSTSGGGR	20.2426	T	2	2	-0.31354	129.71	5.46578e-05
A0QYV0		LJ00_18850;MSMEG_3795;MSMEI_3706	A0QYV0_MYCS2 Uncharacterized protein OS=Mycobacterium smegmatis (strain ATCC 700084 / mc(2)155) GN=MSMEG_3795 PE=4 SV=1	T(1)DQNVTPDAAEAQVR	19.8436	T	2	2	0.63533	92.575	0.0631283
A0R3K5		LJ00_27210;MSMEG_5505;MSMEI_5351	A0R3K5_MYCS2 Uncharacterized protein OS=Mycobacterium smegmatis (strain ATCC 700084 / mc(2)155) GN=MSMEG_5505 PE=4 SV=1	AY(0.003)T(0.997)AET(1)RNELAR	19.8142	T	48	2	-0.057495	81.239	0.0101863
A0QZ11	rbpA	MSMEG_3858;MSMEI_3768	RBPA_MYCS2 RNA polymerase-binding protein RbpA OS=Mycobacterium smegmatis (strain ATCC 700084 / mc(2)155) GN=rbpA PE=1 SV=2	NGLEGT(1)LIEGDVPEPK	19.7394	T	63	2	-0.0090564	67.646	0.0057253
A0QR05		LJ00_04665;MSMEG_0940;MSMEI_0917	A0QR05_MYCS2 Uncharacterized protein OS=Mycobacterium smegmatis (strain ATCC 700084 / mc(2)155) GN=MSMEG_0940 PE=4 SV=1	ERDTSLEET(0.016)T(0.984)VVEAVPAR	19.6269	T	81	3	0.85103	167.35	0.000294745
A0R7J1		LJ00_34235;MSMEG_6935	A0R7J1_MYCS2 N-acetylmuramoyl-L-alanine amidase OS=Mycobacterium smegmatis (strain ATCC 700084 / mc(2)155) GN=MSMEG_6935 PE=4 SV=1	NDRPT(0.96)GT(0.02)FT(0.02)FAELLAHELSVEQAGR	19.358	T	374	3	-0.6108	155.4	0.0321899
Q9F868	regX3	MSMEG_0937;MSMEI_0914	REGX3_MYCS2 Sensory transduction protein regX3 OS=Mycobacterium smegmatis (strain ATCC 700084 / mc(2)155) GN=regX3 PE=1 SV=1	VVGLELGADDYVT(0.996)KPYS(0.004)AR	19.1775	T	100	3	-0.0034596	109.44	0.000505022
A0QQU5	groL1	MSMEG_0880;MSMEI_0859	CH601_MYCS2 60 kDa chaperonin 1 OS=Mycobacterium smegmatis (strain ATCC 700084 / mc(2)155) GN=groL1 PE=1 SV=1	VS(0.002)NLPAGHGLNAAT(0.992)GEY(0.005)EDLLAAGVADPVK	19.1322	T	479	3	0.11538	96.242	0.102699
A0QX32		LJ00_15690;MSMEG_3155;MSMEI_3074	A0QX32_MYCS2 Band 7 protein OS=Mycobacterium smegmatis (strain ATCC 700084 / mc(2)155) GN=MSMEG_3155 PE=4 SV=1	VWLVPS(0.031)DFGT(0.958)ALQGFT(0.011)K	19.0603	T	302	2	0.25955	85.973	0.0312212
A0QR39		LJ00_04830;MSMEG_0975;MSMEI_0949	A0QR39_MYCS2 ATPases involved in chromosome partitioning OS=Mycobacterium smegmatis (strain ATCC 700084 / mc(2)155) GN=MSMEG_0975 PE=4 SV=1	S(0.184)AS(0.184)S(0.501)EHPVPDS(0.182)VDVPAPEHPAAET(0.941)PEAPS(0.008)VFAPVPGFR	19.0432	T	25	4	-2.043	54.997	0.0438245
A0QR05		LJ00_04665;MSMEG_0940;MSMEI_0917	A0QR05_MYCS2 Uncharacterized protein OS=Mycobacterium smegmatis (strain ATCC 700084 / mc(2)155) GN=MSMEG_0940 PE=4 SV=1	RGNADAVT(0.002)VAELT(0.997)GEIPVIT(0.002)DDDSAPQTSR	19.0388	T	51	3	-0.34695	87.16	0.0406756
A0QZ41		LJ00_19315;MSMEG_3888;MSMEI_3798	A0QZ41_MYCS2 Transcriptional regulator-like protein OS=Mycobacterium smegmatis (strain ATCC 700084 / mc(2)155) GN=MSMEG_3888 PE=4 SV=1	LTS(0.009)T(0.007)EAT(0.984)GILVALR	19.0338	T	90	2	-0.87794	120.59	0.00190181
A0QR05		LJ00_04665;MSMEG_0940;MSMEI_0917	A0QR05_MYCS2 Uncharacterized protein OS=Mycobacterium smegmatis (strain ATCC 700084 / mc(2)155) GN=MSMEG_0940 PE=4 SV=1	ERDTSLEET(0.016)T(0.984)VVEAVPAR	18.9466	T	81	3	0.85103	167.35	0.0717037
A0QR50		MSMEG_0986;MSMEI_0959	A0QR50_MYCS2 RemM protein OS=Mycobacterium smegmatis (strain ATCC 700084 / mc(2)155) GN=MSMEG_0986 PE=4 SV=1	AVTVEAVT(0.812)S(0.184)HS(0.004)GIAK	18.9387	T	33	2	1.1263	214.58	0.00157273
A0QNI5		LJ00_00275;MSMEG_0055	ESPE_MYCS2 ESX-1 secretion-associated protein EspE OS=Mycobacterium smegmatis (strain ATCC 700084 / mc(2)155) GN=espE PE=4 SV=1	TVAAAT(1)LDHGIPGSAAAR	18.899	T	511	2	-0.44913	124.04	0.0282492
A0QVC7		LJ00_12585;MSMEG_2528;MSMEI_2468	A0QVC7_MYCS2 Glycerate kinase OS=Mycobacterium smegmatis (strain ATCC 700084 / mc(2)155) GN=MSMEG_2528 PE=3 SV=1	IAS(0.906)DVT(0.094)APLLGPGGASAVFGPQK	18.78	S	192	2	-0.64793	78.552	0.0988086
A0QTB6		MSMEG_1782;MSMEI_1739	A0QTB6_MYCS2 Oxidoreductase, short chain dehydrogenase/reductase family protein OS=Mycobacterium smegmatis (strain ATCC 700084 / mc(2)155) GN=MSMEG_1782 PE=4 SV=1	MDS(0.091)FES(0.791)DKPGADQDLNDQHNVIS(0.103)Y(0.015)PGHTEDMADKPR	18.7525	S	6	5	-0.12492	70.679	0.00176074
A0R1Y7		MSMEG_4920;MSMEI_4793	FADA4_MYCS2 Probable acetyl-CoA acetyltransferase OS=Mycobacterium smegmatis (strain ATCC 700084 / mc(2)155) GN=MSMEG_4920 PE=1 SV=2	ANT(0.847)T(0.153)AESLAGLKPAFR	18.6898	T	220	2	0.77769	167.89	0.0549393
A0QYJ4	MSMEG_3679	MSMEG_3679	A0QYJ4_MYCS2 Phosphohydrolase OS=Mycobacterium smegmatis (strain ATCC 700084 / mc(2)155) GN=MSMEG_3679 PE=4 SV=1	SNT(1)FEMEWPK	18.6438	T	107	2	-0.42612	111.94	0.00565469
A0R218	rho	LJ00_24495;MSMEG_4954	A0R218_MYCS2 Transcription termination factor Rho OS=Mycobacterium smegmatis (strain ATCC 700084 / mc(2)155) GN=rho PE=3 SV=1	T(0.996)AEAS(0.004)SPATADAQTGEQAAEAPAPR	18.512	T	78	3	0.40571	157.2	0.0619989
A0QQK3	pknG	MSMEG_0786;MSMEI_0770	PKNG_MYCS2 Serine/threonine-protein kinase PknG OS=Mycobacterium smegmatis (strain ATCC 700084 / mc(2)155) GN=pknG PE=1 SV=1	GTVVTEAY(0.002)DQVT(0.998)MAT(1)R	18.4998	T	75	2	-0.37071	140.02	7.73284e-05
A0R0T9	hrcA	MSMEG_4505;MSMEI_4393	HRCA_MYCS2 Heat-inducible transcription repressor HrcA OS=Mycobacterium smegmatis (strain ATCC 700084 / mc(2)155) GN=hrcA PE=1 SV=1	LLLGGT(0.984)ANLT(0.016)R	18.4701	T	239	2	-1.3369	91.914	0.00384462
P71533	secA1	MSMEG_1881;MSMEI_1840	SECA1_MYCS2 Protein translocase subunit SecA 1 OS=Mycobacterium smegmatis (strain ATCC 700084 / mc(2)155) GN=secA1 PE=1 SV=2	ASDSAAKPDSGSVAT(1)KER	18.0933	T	875	3	-0.30125	178.1	0.00178819
A0QX24	moxR	MSMEG_3147	A0QX24_MYCS2 ATPase, MoxR family protein OS=Mycobacterium smegmatis (strain ATCC 700084 / mc(2)155) GN=moxR PE=4 SV=1	ILQTVALPQVNALPQQGHS(0.001)VPPAVPAAAAAAS(0.999)GR	17.9033	S	346	3	-0.04679	73.001	0.0010265
A0R7J1		LJ00_34235;MSMEG_6935	A0R7J1_MYCS2 N-acetylmuramoyl-L-alanine amidase OS=Mycobacterium smegmatis (strain ATCC 700084 / mc(2)155) GN=MSMEG_6935 PE=4 SV=1	NDRPT(0.96)GT(0.02)FT(0.02)FAELLAHELSVEQAGR	17.869	T	374	3	-0.6108	155.4	0.295231
A0QQU5	groL1	MSMEG_0880;MSMEI_0859	CH601_MYCS2 60 kDa chaperonin 1 OS=Mycobacterium smegmatis (strain ATCC 700084 / mc(2)155) GN=groL1 PE=1 SV=1	SALQNAASIAALFLT(0.849)T(0.151)EAVVADKPEK	17.7767	T	513	4	0.25583	81.548	0.000168324
A0QQH1		LJ00_03740;MSMEG_0753;MSMEI_0737	A0QQH1_MYCS2 Uncharacterized protein OS=Mycobacterium smegmatis (strain ATCC 700084 / mc(2)155) GN=MSMEG_0753 PE=4 SV=1	FTAPS(0.072)S(0.925)FDGS(0.002)TQK	17.7019	S	69	2	-0.25115	113.54	0.0202725
A0QTE1	accA3	LJ00_09010;MSMEG_1807;MSMEI_1762	A0QTE1_MYCS2 Acetyl-/propionyl-coenzyme A carboxylase alpha chain OS=Mycobacterium smegmatis (strain ATCC 700084 / mc(2)155) GN=accA3 PE=4 SV=1	LQVEHPVT(0.965)EET(0.029)S(0.006)GIDLVR	17.6608	T	307	3	0.87832	107.63	0.00110108
A0QV18		LJ00_12015;MSMEG_2416;MSMEI_2355	A0QV18_MYCS2 Uncharacterized protein OS=Mycobacterium smegmatis (strain ATCC 700084 / mc(2)155) GN=MSMEG_2416 PE=4 SV=1	LVS(0.002)QT(0.998)EIVATANAEATR	17.6166	T	176	2	-1.3042	108.59	0.0024289
A0QNI6		LJ00_00280;MSMEG_0056	A0QNI6_MYCS2 Uncharacterized protein OS=Mycobacterium smegmatis (strain ATCC 700084 / mc(2)155) GN=MSMEG_0056 PE=4 SV=1	AAAELATATAVVDGVDT(1)ALR	17.5793	T	38	2	-0.32991	131.98	0.0464705
A0R4L1	phoP	LJ00_29040;MSMEG_5872	A0R4L1_MYCS2 DNA-binding response regulator PhoP OS=Mycobacterium smegmatis (strain ATCC 700084 / mc(2)155) GN=phoP PE=4 SV=1	IAGLT(1)LGGDDYVTKPFSLEEVVAR	17.5756	T	104	3	0.22003	93.804	0.011162
A0QXC8		MSMEG_3255;MSMEI_3172	A0QXC8_MYCS2 DoxX OS=Mycobacterium smegmatis (strain ATCC 700084 / mc(2)155) GN=MSMEG_3255 PE=4 SV=1	PAADAARPT(0.999)LGMMS(0.001)SLPDPVGSK	17.3899	T	27	3	-0.57397	82.362	0.0158111
A0QQI0		LJ00_03785;MSMEG_0762;MSMEI_0746	A0QQI0_MYCS2 Cytochrome P450 FAS1 OS=Mycobacterium smegmatis (strain ATCC 700084 / mc(2)155) GN=MSMEG_0762 PE=3 SV=1	T(1)QAQALPPLHIR	17.3707	T	2	2	0.26755	152.38	0.0408156
A0QW11		LJ00_13760;MSMEG_2768;MSMEI_2699	A0QW11_MYCS2 Nucleic acid binding OB-fold tRNA/helicase-type OS=Mycobacterium smegmatis (strain ATCC 700084 / mc(2)155) GN=MSMEG_2768 PE=4 SV=1	GQEVT(0.997)MVGT(0.003)LR	17.3582	T	49	2	0.86385	78.964	0.00286141
A0QNJ6		LJ00_00330;MSMEG_0066;MSMEI_0067	ESXA_MYCS2 ESAT-6-like protein EsxA OS=Mycobacterium smegmatis (strain ATCC 700084 / mc(2)155) GN=esxA PE=1 SV=1	T(1)EQVWNFAGIEGGASEIHGAVSTTAGLLDEGK	17.3532	T	2	3	0.030075	103.3	0.0192369
A0R7J1		LJ00_34235;MSMEG_6935	A0R7J1_MYCS2 N-acetylmuramoyl-L-alanine amidase OS=Mycobacterium smegmatis (strain ATCC 700084 / mc(2)155) GN=MSMEG_6935 PE=4 SV=1	NDRPT(0.916)GT(0.916)FT(0.167)FAELLAHELSVEQAGR	17.2903	T	376	3	0.43126	86.551	0.026365
A0QX09		LJ00_15580;MSMEG_3132;MSMEI_3052	A0QX09_MYCS2 DNA-binding protein OS=Mycobacterium smegmatis (strain ATCC 700084 / mc(2)155) GN=MSMEG_3132 PE=4 SV=1	LQPDDVGLT(1)K	17.1752	T	27	2	-0.063239	127.56	0.00672892
A0QYL9	aceA	LJ00_18415;MSMEG_3706;MSMEI_3618	A0QYL9_MYCS2 Isocitrate lyase OS=Mycobacterium smegmatis (strain ATCC 700084 / mc(2)155) GN=aceA PE=4 SV=1	AT(1)IEANAHNLSSSAK	17.1323	T	3	2	-0.26107	225.6	0.00207106
A0QQB5		LJ00_03455;MSMEG_0696;MSMEI_0679	A0QQB5_MYCS2 Alanine-rich protein OS=Mycobacterium smegmatis (strain ATCC 700084 / mc(2)155) GN=MSMEG_0696 PE=4 SV=1	DELGQT(1)VEALAAK	17.0888	T	42	2	0.072368	149.24	0.000472679
A0QVY1	hflX	LJ00_13605;MSMEG_2736;MSMEI_2669	A0QVY1_MYCS2 GTPase HflX OS=Mycobacterium smegmatis (strain ATCC 700084 / mc(2)155) GN=hflX PE=3 SV=1	VAGLS(0.888)T(0.112)ELADVSEVEYR	16.9374	S	30	3	0.049783	127.01	0.111183
A0QYG1		MSMEG_3646;MSMEI_3560	A0QYG1_MYCS2 Transcriptional regulator, MerR family OS=Mycobacterium smegmatis (strain ATCC 700084 / mc(2)155) GN=MSMEG_3646 PE=4 SV=1	LVPVGDGGADGGT(0.001)T(0.007)T(0.975)ADGVS(0.017)R	16.8575	T	117	2	0.28897	151.58	0.00637735
A0QUF9		LJ00_10920;MSMEG_2194;MSMEI_2140	A0QUF9_MYCS2 MerR-family protein transcriptional regulator OS=Mycobacterium smegmatis (strain ATCC 700084 / mc(2)155) GN=MSMEG_2194 PE=4 SV=1	KFGDT(1)AEWK	16.6904	T	140	2	0.52633	138.08	0.0141773
A0R0T9	hrcA	MSMEG_4505;MSMEI_4393	HRCA_MYCS2 Heat-inducible transcription repressor HrcA OS=Mycobacterium smegmatis (strain ATCC 700084 / mc(2)155) GN=hrcA PE=1 SV=1	AATVLVETLVEHT(1)EER	16.659	T	230	2	0.06932	210.08	0.0686882
A0R2V4		LJ00_25945;MSMEG_5246;MSMEI_5108	A0R2V4_MYCS2 Uncharacterized protein OS=Mycobacterium smegmatis (strain ATCC 700084 / mc(2)155) GN=MSMEG_5246 PE=1 SV=1	VAVS(1)RDFPVAPHSSR	16.6144	S	213	3	-0.18797	107.02	0.038761
A0R0Z0		LJ00_22550;MSMEG_4558	A0R0Z0_MYCS2 Uncharacterized protein OS=Mycobacterium smegmatis (strain ATCC 700084 / mc(2)155) GN=MSMEG_4558 PE=4 SV=1	LGIDVLAS(0.002)GLAGAT(0.002)ANNAPAIT(0.978)AGRPVS(0.018)K	16.6059	T	75	3	0.22273	78.694	0.000364327
A0QWS8	mihF	LJ00_15175;MSMEG_3050;MSMEI_2975	A0QWS8_MYCS2 Integration host factor OS=Mycobacterium smegmatis (strain ATCC 700084 / mc(2)155) GN=mihF PE=4 SV=1	QVLT(0.999)DAET(0.001)DEVLGK	16.5827	T	44	2	0.019768	115.82	9.78603e-05
A0QYL8		LJ00_18410;MSMEG_3705;MSMEI_3617	MFSEP_MYCS2 MFS-type efflux pump MSMEG_3705 OS=Mycobacterium smegmatis (strain ATCC 700084 / mc(2)155) GN=MSMEG_3705 PE=3 SV=1	S(1)APQAAIDTDHADR	16.5029	S	2	2	0.42166	74.296	0.043405
A0QQB5		LJ00_03455;MSMEG_0696;MSMEI_0679	A0QQB5_MYCS2 Alanine-rich protein OS=Mycobacterium smegmatis (strain ATCC 700084 / mc(2)155) GN=MSMEG_0696 PE=4 SV=1	DELGQT(1)VEALAAK	16.3919	T	42	2	0.072368	149.24	0.00228717
A0R1C2	gdh	MSMEG_4699;MSMEI_4582	DHE2_MYCS2 NAD-specific glutamate dehydrogenase OS=Mycobacterium smegmatis (strain ATCC 700084 / mc(2)155) GN=gdh PE=1 SV=1	GPQADAPGVT(0.764)S(0.2)T(0.035)GPLAVAAHDDLVSDDLVAAHYR	16.2833	T	24	5	0.2795	136.8	0.00193945
A0R7G6	ino1	MSMEG_6904;MSMEI_6720	INO1_MYCS2 Inositol-3-phosphate synthase OS=Mycobacterium smegmatis (strain ATCC 700084 / mc(2)155) GN=ino1 PE=1 SV=1	TQAVT(0.85)S(0.146)NLS(0.003)GALAGK	16.2395	T	249	2	-0.16702	140.93	0.00409975
A0QSK7		LJ00_07560;MSMEG_1513;MSMEI_1477	A0QSK7_MYCS2 Uncharacterized protein OS=Mycobacterium smegmatis (strain ATCC 700084 / mc(2)155) GN=MSMEG_1513 PE=4 SV=1	FVLGVGVGHPEHT(1)GEYR	16.157	T	105	2	-1.6089	81.346	0.00549752
A0QSX4		LJ00_08165;MSMEG_1635;MSMEI_1596	A0QSX4_MYCS2 Nitroreductase OS=Mycobacterium smegmatis (strain ATCC 700084 / mc(2)155) GN=MSMEG_1635 PE=4 SV=1	T(1)LNLSVDELLTTTR	15.8899	T	2	2	0.81368	116.58	0.0759316
A0R4X7		LJ00_29610;MSMEG_5989;MSMEI_5828	A0R4X7_MYCS2 PPE family protein OS=Mycobacterium smegmatis (strain ATCC 700084 / mc(2)155) GN=MSMEG_5989 PE=4 SV=1	LATTISGNIVPQQT(1)NQLMK	15.8023	T	51	2	0.60757	122.34	0.0354038
A0R4P1		MSMEG_5903;MSMEI_5743	A0R4P1_MYCS2 Oxidoreductase, short chain dehydrogenase/reductase family protein OS=Mycobacterium smegmatis (strain ATCC 700084 / mc(2)155) GN=MSMEG_5903 PE=1 SV=1	GFS(0.007)AT(0.993)ALMESRD	15.7816	T	309	2	0.37482	119.39	0.00798943
A0QU82		LJ00_10525;MSMEG_2112	A0QU82_MYCS2 Secreted protein OS=Mycobacterium smegmatis (strain ATCC 700084 / mc(2)155) GN=MSMEG_2112 PE=4 SV=1	ALFEQLLGVHPT(0.768)S(0.232)NMPNTPEETRS	15.6305	T	182	3	-0.46435	94.671	0.0494863
A0QS43	secE	LJ00_06700;MSMEG_1344;MSMEI_1306	A0QS43_MYCS2 Protein translocase subunit SecE OS=Mycobacterium smegmatis (strain ATCC 700084 / mc(2)155) GN=secE PE=3 SV=1	GQT(0.001)AVVT(0.999)RPLRPTGK	15.5242	T	32	2	1.0657	92.633	0.00309458
A0QS43	secE	LJ00_06700;MSMEG_1344;MSMEI_1306	A0QS43_MYCS2 Protein translocase subunit SecE OS=Mycobacterium smegmatis (strain ATCC 700084 / mc(2)155) GN=secE PE=3 SV=1	GQT(1)AVVT(0.855)RPLRPT(0.145)GK	15.5242	T	28	2	0.10229	92.633	0.00309458
A0QSH0	sppA	LJ00_07375;MSMEG_1476;MSMEI_1440	A0QSH0_MYCS2 Putative protease IV Sppa OS=Mycobacterium smegmatis (strain ATCC 700084 / mc(2)155) GN=sppA PE=4 SV=1	S(0.001)AANVFT(0.995)EGS(0.004)YTEPHR	15.5154	T	182	3	-0.17764	136.53	0.00183557
A0R0W9		MSMEG_4535;MSMEI_4422	TREH_MYCS2 Trehalase OS=Mycobacterium smegmatis (strain ATCC 700084 / mc(2)155) GN=MSMEG_4535 PE=1 SV=1	AS(0.009)DGPLT(0.991)VTAPVPYAAGPTLR	15.3886	T	22	2	0.24257	149.47	0.206748
A0R5G4		LJ00_30565;MSMEG_6182;MSMEI_6022	A0R5G4_MYCS2 Conserved transmembrane protein OS=Mycobacterium smegmatis (strain ATCC 700084 / mc(2)155) GN=MSMEG_6182 PE=4 SV=1	ET(1)REALTPGHDK	15.2857	T	141	3	-0.12837	124.81	0.00258949
A0R2C2	sugA	LJ00_25025;MSMEG_5060;MSMEI_4933	A0R2C2_MYCS2 ABC sugar transporter, permease component OS=Mycobacterium smegmatis (strain ATCC 700084 / mc(2)155) GN=sugA PE=3 SV=1	T(1)AAVTPSASAVASDDKK	15.2481	T	2	2	0.28967	129.05	0.0418047
A0QTS9		MSMEG_1951;MSMEI_1908	A0QTS9_MYCS2 Conserved domain protein OS=Mycobacterium smegmatis (strain ATCC 700084 / mc(2)155) GN=MSMEG_1951 PE=4 SV=1	AIQLEAEATRNT(1)R	15.141	T	93	2	0.056298	170.74	0.000732692
A0QT96	pcd	MSMEG_1762;MSMEI_1719	A0QT96_MYCS2 Piperideine-6-carboxylic acid dehydrogenase OS=Mycobacterium smegmatis (strain ATCC 700084 / mc(2)155) GN=pcd PE=3 SV=1	T(0.956)ANIT(0.037)T(0.007)DKPQGAGAAGLPTADELR	15.0959	T	2	2	0.21176	103.67	0.000510108
A0R7J1		LJ00_34235;MSMEG_6935	A0R7J1_MYCS2 N-acetylmuramoyl-L-alanine amidase OS=Mycobacterium smegmatis (strain ATCC 700084 / mc(2)155) GN=MSMEG_6935 PE=4 SV=1	AALAALGLIENPDTDLS(0.01)T(0.99)GR	15.0725	T	35	3	-0.35457	242.86	0.39774
A0R453		LJ00_28220;MSMEG_5708	A0R453_MYCS2 Uncharacterized protein OS=Mycobacterium smegmatis (strain ATCC 700084 / mc(2)155) GN=MSMEG_5708 PE=4 SV=1	WT(0.001)DQT(0.999)APAAAVAR	15.0146	T	30	2	0.25992	88.552	0.00935363
A0QVC7		LJ00_12585;MSMEG_2528;MSMEI_2468	A0QVC7_MYCS2 Glycerate kinase OS=Mycobacterium smegmatis (strain ATCC 700084 / mc(2)155) GN=MSMEG_2528 PE=3 SV=1	LAVVT(1)EETLGR	14.8348	T	233	2	0.39666	130.44	0.00234786
A0QSD7	rpsC	MSMEG_1442;MSMEI_1406	RS3_MYCS2 30S ribosomal protein S3 OS=Mycobacterium smegmatis (strain ATCC 700084 / mc(2)155) GN=rpsC PE=3 SV=1	LGIT(0.829)T(0.171)EWK	14.8123	T	15	2	0.40278	106.2	0.102098
A0R3K5		LJ00_27210;MSMEG_5505;MSMEI_5351	A0R3K5_MYCS2 Uncharacterized protein OS=Mycobacterium smegmatis (strain ATCC 700084 / mc(2)155) GN=MSMEG_5505 PE=4 SV=1	AY(0.003)T(0.997)AET(1)RNELAR	14.8006	T	51	2	-0.057495	81.239	0.0173418
A0R561	carD	MSMEG_6077;MSMEI_5917	CARD_MYCS2 RNA polymerase-binding transcription factor CarD OS=Mycobacterium smegmatis (strain ATCC 700084 / mc(2)155) GN=carD PE=1 SV=1	VGDT(1)VVYPHHGAALIEAIETR	14.782	T	8	3	-0.30627	131.43	0.0208687
A0R692	dps	MSMEG_6467;MSMEI_6295	DPS_MYCS2 DNA protection during starvation protein OS=Mycobacterium smegmatis (strain ATCC 700084 / mc(2)155) GN=dps PE=1 SV=1	AHLESAGGQLT(1)HEGQSTEK	14.7097	T	164	2	0.091314	300.25	0.00092087
A0QX32		LJ00_15690;MSMEG_3155;MSMEI_3074	A0QX32_MYCS2 Band 7 protein OS=Mycobacterium smegmatis (strain ATCC 700084 / mc(2)155) GN=MSMEG_3155 PE=4 SV=1	QAAILT(1)AEADR	14.603	T	227	2	-0.65842	72.705	0.00359675
A0QV14	pyc	LJ00_11995;MSMEG_2412;MSMEI_2351	A0QV14_MYCS2 Pyruvate carboxylase OS=Mycobacterium smegmatis (strain ATCC 700084 / mc(2)155) GN=pyc PE=4 SV=1	LLFPGPT(1)AEFEAHR	14.5069	T	967	2	1.5971	107.34	0.0242484
A0R0W1		LJ00_22395;MSMEG_4527;MSMEI_4414	A0R0W1_MYCS2 Ferredoxin sulfite reductase OS=Mycobacterium smegmatis (strain ATCC 700084 / mc(2)155) GN=MSMEG_4527 PE=3 SV=1	TSSEAPAKT(1)AEKPAPK	14.353	T	10	2	0.1625	211.26	0.00506688
A0QRP3		LJ00_05925;MSMEG_1189	A0QRP3_MYCS2 Uncharacterized protein OS=Mycobacterium smegmatis (strain ATCC 700084 / mc(2)155) GN=MSMEG_1189 PE=4 SV=1	PAPAPAAQVTPAPVTPAVPVDDSAPPT(1)LAR	14.3175	T	502	4	-0.30825	153.66	0.241828
A0QWV0	ribAB	LJ00_15285;MSMEG_3072;MSMEI_2995	A0QWV0_MYCS2 Riboflavin biosynthesis protein RibBA OS=Mycobacterium smegmatis (strain ATCC 700084 / mc(2)155) GN=ribAB PE=3 SV=1	HGTAYT(0.993)VT(0.006)VDAK	14.2615	T	87	2	-0.10205	188.48	0.00543257
A0QW04	suhB	LJ00_13725;MSMEG_2762;MSMEI_2692	A0QW04_MYCS2 Inositol-1-monophosphatase OS=Mycobacterium smegmatis (strain ATCC 700084 / mc(2)155) GN=suhB PE=4 SV=1	AEVFGAAGASNDDAAGGQAVRT(1)K	14.1779	T	52	3	-0.48864	127.16	0.0101358
A0R0C3		LJ00_21490;MSMEG_4336;MSMEI_4236	A0R0C3_MYCS2 Uncharacterized protein OS=Mycobacterium smegmatis (strain ATCC 700084 / mc(2)155) GN=MSMEG_4336 PE=4 SV=1	NGGDT(1)GEMTWLNR	14.1766	T	159	2	0.23366	107.46	0.0204294
A0R5E5		LJ00_30480;MSMEG_6163;MSMEI_6005	A0R5E5_MYCS2 Uncharacterized protein OS=Mycobacterium smegmatis (strain ATCC 700084 / mc(2)155) GN=MSMEG_6163 PE=4 SV=1	TFADDLPT(1)RDLNPSEAK	14.1495	T	142	2	-0.19877	77.027	0.00350561
A0QWX4	ppc	MSMEG_3097;MSMEI_3019	CAPP_MYCS2 Phosphoenolpyruvate carboxylase OS=Mycobacterium smegmatis (strain ATCC 700084 / mc(2)155) GN=ppc PE=1 SV=1	VADT(0.983)LT(0.017)GALVSPVITAHPTETR	14.1399	T	148	2	-0.73493	58.564	0.000154686
A0QRV5	MSMEG_1252	MSMEG_1252	A0QRV5_MYCS2 Uncharacterized protein OS=Mycobacterium smegmatis (strain ATCC 700084 / mc(2)155) GN=MSMEG_1252 PE=4 SV=1	HES(0.003)AT(0.997)IGGLK	14.102	T	1856	2	-0.35388	146.71	0.0114578
A0R170	orB	MSMEG_4645	A0R170_MYCS2 Alpha oxoglutarate ferredoxin oxidoreductase, beta subunit OS=Mycobacterium smegmatis (strain ATCC 700084 / mc(2)155) GN=orB PE=4 SV=1	GQYS(0.029)PT(0.909)S(0.062)EVGK	14.0244	T	142	2	0.016483	91.307	0.0121879
A0R036		MSMEG_4247;MSMEI_4147	PIMG_MYCS2 Polyprenol-phosphate-mannose-dependent alpha-(1-2)-phosphatidylinositol mannoside mannosyltransferase OS=Mycobacterium smegmatis (strain ATCC 700084 / mc(2)155) GN=MSMEG_4247 PE=1 SV=1	THTGDAHET(1)DEPLVPLAR	13.998	T	427	3	0.035844	103.2	0.00138353
A0QXY1		LJ00_17240;MSMEG_3465;MSMEI_3384	A0QXY1_MYCS2 Acyl-CoA ligase FadD31 OS=Mycobacterium smegmatis (strain ATCC 700084 / mc(2)155) GN=MSMEG_3465 PE=4 SV=1	TQYEAPT(1)GLLR	13.9824	T	13	2	0.49481	132.14	0.0271193
A0R248		LJ00_24655;MSMEG_4985;MSMEI_4858	A0R248_MYCS2 Carbonic anhydrase OS=Mycobacterium smegmatis (strain ATCC 700084 / mc(2)155) GN=MSMEG_4985 PE=3 SV=1	S(0.094)VT(0.906)DQYLANNEEYAK	13.9669	T	4	2	0.034824	128.06	0.00172739
A0QXB4		LJ00_16105;MSMEG_3239;MSMEI_3157	A0QXB4_MYCS2 Putative signal transduction histidine kinase OS=Mycobacterium smegmatis (strain ATCC 700084 / mc(2)155) GN=MSMEG_3239 PE=4 SV=1	LVS(0.001)AADT(0.008)DT(0.99)MAGPLT(0.001)DVGALLR	13.9055	T	242	2	0.19117	100.44	0.0187736
A0QTL1		LJ00_09400;MSMEG_1883;MSMEI_1843	A0QTL1_MYCS2 Choline/carnitine/betaine transporter OS=Mycobacterium smegmatis (strain ATCC 700084 / mc(2)155) GN=MSMEG_1883 PE=3 SV=1	ADADSAEVADEPGAET(0.001)S(0.003)DKT(0.996)K	13.8744	T	611	3	0.27026	125.79	0.00239346
A0QTR2		LJ00_09650;MSMEG_1934;MSMEI_1892	A0QTR2_MYCS2 ATP-binding protein OS=Mycobacterium smegmatis (strain ATCC 700084 / mc(2)155) GN=MSMEG_1934 PE=4 SV=1	VGFGVT(1)VESA	13.8533	T	75	2	0.11678	102.62	0.000203226
A0R6T1	omt	LJ00_32920;MSMEG_6661;MSMEI_6481	A0R6T1_MYCS2 O-methyltransferase Omt OS=Mycobacterium smegmatis (strain ATCC 700084 / mc(2)155) GN=omt PE=4 SV=1	VSET(1)ALLTLYGR	13.8371	T	22	2	0.32348	165.35	0.0180463
A0QTS8		LJ00_09735;MSMEG_1950	A0QTS8_MYCS2 Uncharacterized protein OS=Mycobacterium smegmatis (strain ATCC 700084 / mc(2)155) GN=MSMEG_1950 PE=3 SV=1	LT(1)EEADLPGDEK	13.7398	T	179	2	0.067086	205.02	0.00303777
A0QVY4		LJ00_13620;MSMEG_2739;MSMEI_2672	A0QVY4_MYCS2 Conserved transmembrane alanine and glycine rich protein OS=Mycobacterium smegmatis (strain ATCC 700084 / mc(2)155) GN=MSMEG_2739 PE=4 SV=1	ADTLDDAVT(0.942)S(0.058)R	13.7054	T	549	2	0.011088	212.1	0.00175503
A0QNK9		LJ00_00410;MSMEG_0081;MSMEI_0079	A0QNK9_MYCS2 Uncharacterized protein OS=Mycobacterium smegmatis (strain ATCC 700084 / mc(2)155) GN=MSMEG_0081 PE=3 SV=1	LGAET(1)VEHR	13.5975	T	71	2	-0.052736	171.33	0.0616189
A0QNJ7		MSMEG_0067;MSMEI_0068	A0QNJ7_MYCS2 Conserved hypothetical proline and alanine rich protein OS=Mycobacterium smegmatis (strain ATCC 700084 / mc(2)155) GN=MSMEG_0067 PE=4 SV=1	AIDALSHVGVKT(1)NVK	13.452	T	179	2	0.31603	84.403	0.0129252
A0QQ30		LJ00_03015;MSMEG_0608;MSMEI_0591	A0QQ30_MYCS2 Glyoxalase family protein OS=Mycobacterium smegmatis (strain ATCC 700084 / mc(2)155) GN=MSMEG_0608 PE=3 SV=1	EFT(0.995)DADT(0.005)HAVPK	13.4332	T	171	2	-0.57182	163.46	0.0121176
A0QX32		LJ00_15690;MSMEG_3155;MSMEI_3074	A0QX32_MYCS2 Band 7 protein OS=Mycobacterium smegmatis (strain ATCC 700084 / mc(2)155) GN=MSMEG_3155 PE=4 SV=1	SIDPPPSIQDS(1)MEK	13.4125	S	177	2	0.12865	134.88	0.0235103
A0QYR7		LJ00_18685;MSMEG_3761;MSMEI_3672	A0QYR7_MYCS2 Clp, N terminal OS=Mycobacterium smegmatis (strain ATCC 700084 / mc(2)155) GN=MSMEG_3761 PE=4 SV=1	AGLGAVATPEDET(1)FER	13.4082	T	73	2	0.41563	169.15	0.00210669
A0QYD3		LJ00_17990;MSMEG_3618;MSMEI_3533	A0QYD3_MYCS2 Alanine and proline-rich secreted protein apa OS=Mycobacterium smegmatis (strain ATCC 700084 / mc(2)155) GN=MSMEG_3618 PE=4 SV=1	TVAEGAEPPNDT(0.885)S(0.115)VLLGR	13.3972	T	177	2	-0.55004	83.964	0.00664238
A0R446	moaE	LJ00_28185;MSMEG_5701;MSMEI_5550	A0R446_MYCS2 Molybdopterin converting factor, subunit 2 OS=Mycobacterium smegmatis (strain ATCC 700084 / mc(2)155) GN=moaE PE=4 SV=1	HQHFADGT(1)DEWVNSA	13.3519	T	135	2	0.21618	98.439	0.00665641
A0QVL2	mqo	MSMEG_2613;MSMEI_2551	MQO_MYCS2 Probable malate:quinone oxidoreductase OS=Mycobacterium smegmatis (strain ATCC 700084 / mc(2)155) GN=mqo PE=1 SV=1	LDVQANT(1)AEAANAPATV	13.3402	T	500	2	0.16302	140.68	0.00101426
A0QNI4		LJ00_00270;MSMEG_0053;MSMEI_0055	A0QNI4_MYCS2 Uncharacterized protein OS=Mycobacterium smegmatis (strain ATCC 700084 / mc(2)155) GN=MSMEG_0053 PE=4 SV=1	NLET(1)FADVR	13.3099	T	277	2	0.169	132.25	0.00371131
A0QQV2		LJ00_04410;MSMEG_0887;MSMEI_0866	A0QQV2_MYCS2 Uncharacterized protein OS=Mycobacterium smegmatis (strain ATCC 700084 / mc(2)155) GN=MSMEG_0887 PE=4 SV=1	TST(0.999)GSVNESAAVR	13.3023	T	12	2	-0.016873	143.76	0.00232386
A0R5K6		LJ00_30780;MSMEG_6224;MSMEI_6064	A0R5K6_MYCS2 Carotenoid oxygenase OS=Mycobacterium smegmatis (strain ATCC 700084 / mc(2)155) GN=MSMEG_6224 PE=4 SV=1	T(0.101)DT(0.884)DLT(0.015)NLPGTGEFFR	13.2147	T	4	2	1.4265	80.979	0.00142696
A0R199	tig	MSMEG_4674;MSMEI_4557	TIG_MYCS2 Trigger factor OS=Mycobacterium smegmatis (strain ATCC 700084 / mc(2)155) GN=tig PE=1 SV=1	INVEVPFT(1)ELEPDFDR	13.1683	T	22	2	0.27875	80.245	0.000906533
A0QZS6;A0QT61		LJ00_08615;LJ00_09295;LJ00_20490;MSMEG_1725;MSMEG_1863;MSMEG_4132;MSMEI_1685;MSMEI_4032	A0QZS6_MYCS2 Putative transposase OS=Mycobacterium smegmatis (strain ATCC 700084 / mc(2)155) GN=MSMEG_4132 PE=4 SV=1;A0QT61_MYCS2 Putative transposase OS=Mycobacterium smegmatis (strain ATCC 700084 / mc(2)155) GN=MSMEG_1725 PE=4 SV=1	LAT(0.981)T(0.019)EAALGIMGK	13.164	T	98	2	0.2003	130.15	0.0289117
A0R1E1		LJ00_23340;MSMEG_4719	A0R1E1_MYCS2 Peptidase S9, prolyl oligopeptidase OS=Mycobacterium smegmatis (strain ATCC 700084 / mc(2)155) GN=MSMEG_4719 PE=4 SV=1	Y(0.003)FQADGES(0.917)HT(0.06)T(0.018)EGT(0.001)T(0.001)EGYVR	13.1118	S	224	3	0.0064781	82.55	0.00505883
A0QSG7	rpmD	MSMEG_1473;MSMEI_1437	RL30_MYCS2 50S ribosomal protein L30 OS=Mycobacterium smegmatis (strain ATCC 700084 / mc(2)155) GN=rpmD PE=3 SV=1	GLINT(1)VHHLVEVEEVGK	13.0898	T	49	3	0.16434	65.511	0.00401422
A0R648	glpQ1	LJ00_31755;MSMEG_6423;MSMEI_6255	A0R648_MYCS2 Glycerophosphoryl diester phosphodiesterase OS=Mycobacterium smegmatis (strain ATCC 700084 / mc(2)155) GN=glpQ1 PE=4 SV=1	T(0.998)EADAGADGQAPT(0.002)GPT(0.001)HPFVVAHR	13.0669	T	2	2	0.75818	67.214	0.00256451
A0R3R5		LJ00_27535;MSMEG_5568;MSMEI_5417	A0R3R5_MYCS2 Clavaldehyde dehydrogenase OS=Mycobacterium smegmatis (strain ATCC 700084 / mc(2)155) GN=MSMEG_5568 PE=3 SV=1	TKT(1)ELFDQK	13.0438	T	198	2	-1.2146	121.29	0.00264168
A0QWX8	zwf	LJ00_15425;MSMEG_3101;MSMEI_3023	A0QWX8_MYCS2 Glucose-6-phosphate 1-dehydrogenase OS=Mycobacterium smegmatis (strain ATCC 700084 / mc(2)155) GN=zwf PE=3 SV=1	T(1)AVNDRPDTTWHNPLR	13.0397	T	2	3	0.20491	122.29	0.00280351
A0QPM7		LJ00_02240;MSMEG_0452;MSMEI_0439	A0QPM7_MYCS2 Gluconate permease OS=Mycobacterium smegmatis (strain ATCC 700084 / mc(2)155) GN=MSMEG_0452 PE=4 SV=1	DIDAT(0.996)GT(0.004)EADADGAGATGASR	13.0136	T	233	2	0.50458	157.86	0.00823724
A0QTS9		MSMEG_1951;MSMEI_1908	A0QTS9_MYCS2 Conserved domain protein OS=Mycobacterium smegmatis (strain ATCC 700084 / mc(2)155) GN=MSMEG_1951 PE=4 SV=1	KEEAINT(1)VEQAK	12.9891	T	175	2	0.70629	323.16	0.0012383
A0QNJ7		MSMEG_0067;MSMEI_0068	A0QNJ7_MYCS2 Conserved hypothetical proline and alanine rich protein OS=Mycobacterium smegmatis (strain ATCC 700084 / mc(2)155) GN=MSMEG_0067 PE=4 SV=1	LFHSSEPGKPVDDAT(1)IT(1)VDRDAILK	12.9824	T	24	3	0.396	174.81	0.353127
A0R472	alc	LJ00_28320;MSMEG_5727;MSMEI_5575	A0R472_MYCS2 Probable allantoicase OS=Mycobacterium smegmatis (strain ATCC 700084 / mc(2)155) GN=alc PE=3 SV=1	S(0.177)ET(0.823)PPNFTWLPDLALR	12.9568	T	4	2	-0.47174	66.023	0.0140362
A0R152	rne	MSMEG_4626;MSMEI_4509	RNE_MYCS2 Ribonuclease E OS=Mycobacterium smegmatis (strain ATCC 700084 / mc(2)155) GN=rne PE=3 SV=1	GAART(1)EEVHVAK	12.9359	T	846	3	-0.28273	119.77	0.00101671
A0QTS9		MSMEG_1951;MSMEI_1908	A0QTS9_MYCS2 Conserved domain protein OS=Mycobacterium smegmatis (strain ATCC 700084 / mc(2)155) GN=MSMEG_1951 PE=4 SV=1	LADAQET(1)RVEAAEK	12.8801	T	194	3	-0.068761	177.44	0.000976054
A0QX25		LJ00_15655;MSMEG_3148;MSMEI_3067	A0QX25_MYCS2 Uncharacterized protein OS=Mycobacterium smegmatis (strain ATCC 700084 / mc(2)155) GN=MSMEG_3148 PE=4 SV=1	T(1)VDLPSLQR	12.8638	T	8	2	-1.0455	118.71	0.0155999
A0R467		LJ00_28295;MSMEG_5722	A0R467_MYCS2 Uncharacterized protein OS=Mycobacterium smegmatis (strain ATCC 700084 / mc(2)155) GN=MSMEG_5722 PE=4 SV=1	ADNT(1)ELGWR	12.8288	T	37	2	0.067899	123.96	0.0147371
A0QRV5	MSMEG_1252	MSMEG_1252	A0QRV5_MYCS2 Uncharacterized protein OS=Mycobacterium smegmatis (strain ATCC 700084 / mc(2)155) GN=MSMEG_1252 PE=4 SV=1	AAVSPLSTGTPT(0.001)NS(0.001)ET(0.001)PVT(0.057)T(0.064)T(0.072)T(0.558)AT(0.396)KT(0.849)APR	12.7297	T	103	3	0.51535	69.905	0.000482548
Q9AFI5	ssb	MSMEG_6896;MSMEI_6712	SSB_MYCS2 Single-stranded DNA-binding protein OS=Mycobacterium smegmatis (strain ATCC 700084 / mc(2)155) GN=ssb PE=1 SV=1	EAAENVAES(0.078)LT(0.922)R	12.6636	T	72	2	0.60957	188.09	0.0722649
A0QX24	moxR	MSMEG_3147	A0QX24_MYCS2 ATPase, MoxR family protein OS=Mycobacterium smegmatis (strain ATCC 700084 / mc(2)155) GN=moxR PE=4 SV=1	LVLT(0.012)Y(0.011)DALADEIS(0.04)S(0.032)ET(0.906)VVNR	12.6534	T	310	3	-0.84114	57.051	0.000967681
A0QNI4		LJ00_00270;MSMEG_0053;MSMEI_0055	A0QNI4_MYCS2 Uncharacterized protein OS=Mycobacterium smegmatis (strain ATCC 700084 / mc(2)155) GN=MSMEG_0053 PE=4 SV=1	VGNNS(1)AGLFVLAGESTPAR	12.6526	S	289	2	-0.46316	95.651	0.0400673
A0QZ40	tatA	MSMEG_3887;MSMEI_3797	TATA_MYCS2 Sec-independent protein translocase protein TatA OS=Mycobacterium smegmatis (strain ATCC 700084 / mc(2)155) GN=tatA PE=3 SV=1	VDTTAPEQQS(0.084)T(0.909)DRHT(0.007)A	12.6228	T	76	2	0.152	228.11	0.0174815
A0QX32		LJ00_15690;MSMEG_3155;MSMEI_3074	A0QX32_MYCS2 Band 7 protein OS=Mycobacterium smegmatis (strain ATCC 700084 / mc(2)155) GN=MSMEG_3155 PE=4 SV=1	AMILT(1)AEGSR	12.6115	T	194	2	-0.2752	111.27	0.000569683
A0QNI5		LJ00_00275;MSMEG_0055	ESPE_MYCS2 ESX-1 secretion-associated protein EspE OS=Mycobacterium smegmatis (strain ATCC 700084 / mc(2)155) GN=espE PE=4 SV=1	AVGAS(0.042)T(0.958)DQFMMMR	12.6016	T	218	2	-0.98942	135.6	0.0245021
A0QTJ8		LJ00_09335;MSMEG_1870;MSMEI_1831	A0QTJ8_MYCS2 Uncharacterized protein OS=Mycobacterium smegmatis (strain ATCC 700084 / mc(2)155) GN=MSMEG_1870 PE=4 SV=1	HDGLT(0.999)S(0.001)ETDSR	12.5532	T	1057	2	-0.37508	242.97	0.0109748
A0QUY3	leuB	MSMEG_2379;MSMEI_2319	A0QUY3_MYCS2 3-isopropylmalate dehydrogenase OS=Mycobacterium smegmatis (strain ATCC 700084 / mc(2)155) GN=leuB PE=3 SV=1	VGTPHEVAT(0.997)EVS(0.003)VNTAFGVER	12.5313	T	149	3	-0.84025	103.94	0.123146
A0QSV0	guaA	LJ00_08040;MSMEG_1610;MSMEI_1571	A0QSV0_MYCS2 GMP synthase [glutamine-hydrolyzing] OS=Mycobacterium smegmatis (strain ATCC 700084 / mc(2)155) GN=guaA PE=3 SV=1	TYGHPIVLRPVS(0.922)S(0.067)EDAMT(0.009)ADWT(0.001)R	12.4886	S	471	3	0.91211	78.978	0.105871
A0R2B0		LJ00_24965;MSMEG_5048;MSMEI_4921	A0R2B0_MYCS2 Putative membrane protein OS=Mycobacterium smegmatis (strain ATCC 700084 / mc(2)155) GN=MSMEG_5048 PE=4 SV=1	NLPAT(1)VEGANGLSDDPGTAAK	12.4753	T	14	2	-0.093753	79.885	0.00355992
A0QSS4	groL2	MSMEG_1583;MSMEI_1545	CH602_MYCS2 60 kDa chaperonin 2 OS=Mycobacterium smegmatis (strain ATCC 700084 / mc(2)155) GN=groL2 PE=1 SV=1	GQGFNAAT(1)LEFGDLVSAGVVDPAK	12.4743	T	481	3	-0.45319	94.841	0.0396978
A0QXY7		LJ00_17270;MSMEG_3471;MSMEI_3390	A0QXY7_MYCS2 GTP cyclohydrolase OS=Mycobacterium smegmatis (strain ATCC 700084 / mc(2)155) GN=MSMEG_3471 PE=4 SV=1	QAGGDT(1)ADQYFAR	12.3792	T	322	2	0.7852	139.74	0.0112335
A0QSS4	groL2	MSMEG_1583;MSMEI_1545	CH602_MYCS2 60 kDa chaperonin 2 OS=Mycobacterium smegmatis (strain ATCC 700084 / mc(2)155) GN=groL2 PE=1 SV=1	SFGGPQVTNDGVT(1)IAR	12.3254	T	54	2	-0.75763	112.12	0.0472167
A0R4I3	MSMEG_5843	MSMEG_5843	A0R4I3_MYCS2 Uncharacterized protein OS=Mycobacterium smegmatis (strain ATCC 700084 / mc(2)155) GN=MSMEG_5843 PE=4 SV=1	GELNAVLADLPDPT(0.998)APMAPT(0.002)VQR	12.318	T	83	3	-0.13173	66.886	0.00162697
A0R0Q6	MSMEG_4471	MSMEG_4471	A0R0Q6_MYCS2 MarR-family protein transcriptional regulator OS=Mycobacterium smegmatis (strain ATCC 700084 / mc(2)155) GN=MSMEG_4471 PE=4 SV=1	T(1)YETELGADLLAVVAR	12.3042	T	2	2	0.4958	188.41	0.0542092
A0QVB9	tsf	MSMEG_2520;MSMEI_2461	EFTS_MYCS2 Elongation factor Ts OS=Mycobacterium smegmatis (strain ATCC 700084 / mc(2)155) GN=tsf PE=1 SV=1	T(0.001)GDT(0.073)T(0.926)VEQAIADLSAK	12.2472	T	116	2	0.18617	132.08	0.0960591
A0R218	rho	LJ00_24495;MSMEG_4954	A0R218_MYCS2 Transcription termination factor Rho OS=Mycobacterium smegmatis (strain ATCC 700084 / mc(2)155) GN=rho PE=3 SV=1	GES(0.812)NGRT(0.096)AEAS(0.046)S(0.046)PATADAQTGEQAAEAPAPR	12.208	S	74	3	-0.11722	128.71	0.00362727
A0QYJ2	pknF	LJ00_18280;MSMEG_3677;MSMEI_3590	A0QYJ2_MYCS2 Serine/threonine protein kinase OS=Mycobacterium smegmatis (strain ATCC 700084 / mc(2)155) GN=pknF PE=4 SV=1	T(0.897)PFEHS(0.102)NPAVVISQHLSAAPPAVGTHRPDLATLDPVFAK	12.2032	T	216	5	-0.029326	88.525	0.363943
A0QVU2		LJ00_13405;MSMEG_2695;MSMEI_2629	A0QVU2_MYCS2 35 kDa protein OS=Mycobacterium smegmatis (strain ATCC 700084 / mc(2)155) GN=MSMEG_2695 PE=4 SV=1	MMEIQQAS(1)VQMAGHSR	12.1943	S	222	2	-0.12485	209.66	0.0172626
A0QXA2	gltD	LJ00_16040;MSMEG_3226;MSMEI_3144	A0QXA2_MYCS2 Glutamate synthase, NADH/nadph, small subunit OS=Mycobacterium smegmatis (strain ATCC 700084 / mc(2)155) GN=gltD PE=4 SV=1	ADPT(1)GFLR	12.1847	T	5	2	-0.0051765	99.013	0.0223785
A0QYR7		LJ00_18685;MSMEG_3761;MSMEI_3672	A0QYR7_MYCS2 Clp, N terminal OS=Mycobacterium smegmatis (strain ATCC 700084 / mc(2)155) GN=MSMEG_3761 PE=4 SV=1	S(1)IGIDLHAVR	12.1819	S	83	2	-0.12684	115.91	0.0299063
A0QX94		LJ00_16000;MSMEG_3218;MSMEI_3136	A0QX94_MYCS2 Trp region conserved hypothetical membrane protein OS=Mycobacterium smegmatis (strain ATCC 700084 / mc(2)155) GN=MSMEG_3218 PE=4 SV=1	TAAQHDVS(0.081)S(0.871)ES(0.037)MS(0.01)ER	12.1341	S	172	2	-0.056132	176.08	0.000370624
A0R200	atpD	MSMEG_4936;MSMEI_4809	ATPB_MYCS2 ATP synthase subunit beta OS=Mycobacterium smegmatis (strain ATCC 700084 / mc(2)155) GN=atpD PE=1 SV=1	FTQAGSEVS(0.071)T(0.929)LLGR	12.1135	T	268	2	-0.15489	196.18	0.0132696
O85501	ndk	MSMEG_4627;MSMEI_4510	NDK_MYCS2 Nucleoside diphosphate kinase OS=Mycobacterium smegmatis (strain ATCC 700084 / mc(2)155) GN=ndk PE=3 SV=1	GDFALIT(0.999)QDNLVHGSDSPESAAR	12.1133	T	111	2	-0.87888	89.466	0.0775903
A0R0Y9	lepA	LJ00_22545;MSMEG_4556	A0R0Y9_MYCS2 Elongation factor 4 OS=Mycobacterium smegmatis (strain ATCC 700084 / mc(2)155) GN=lepA PE=3 SV=1	GAT(1)EALTGYREPK	12.0382	T	310	2	0.78175	100.73	0.000335492
A0QR39		LJ00_04830;MSMEG_0975;MSMEI_0949	A0QR39_MYCS2 ATPases involved in chromosome partitioning OS=Mycobacterium smegmatis (strain ATCC 700084 / mc(2)155) GN=MSMEG_0975 PE=4 SV=1	VIAVDANPDRGT(0.991)LS(0.009)QK	12.0036	T	219	2	0.30069	161.48	0.00343714
A0QR50		MSMEG_0986;MSMEI_0959	A0QR50_MYCS2 RemM protein OS=Mycobacterium smegmatis (strain ATCC 700084 / mc(2)155) GN=MSMEG_0986 PE=4 SV=1	AVT(1)VEAVTSHSGIAK	11.9222	T	28	2	-0.32001	93.237	0.00796281
A0QTS8		LJ00_09735;MSMEG_1950	A0QTS8_MYCS2 Uncharacterized protein OS=Mycobacterium smegmatis (strain ATCC 700084 / mc(2)155) GN=MSMEG_1950 PE=3 SV=1	EVVGAVT(0.006)GNDS(0.979)LT(0.015)AEGQLEK	11.8883	S	34	2	0.31619	155.24	0.160702
A0QWZ6		LJ00_15515;MSMEG_3119;MSMEI_3040	A0QWZ6_MYCS2 ABC transporter ATP-binding protein OS=Mycobacterium smegmatis (strain ATCC 700084 / mc(2)155) GN=MSMEG_3119 PE=4 SV=1	SLEDVFLDLT(1)GR	11.8264	T	316	2	0.3792	124.62	0.000572325
A0R672		LJ00_31875;MSMEG_6447;MSMEI_6279	A0R672_MYCS2 Uncharacterized protein OS=Mycobacterium smegmatis (strain ATCC 700084 / mc(2)155) GN=MSMEG_6447 PE=4 SV=1	NLTVLT(1)DHIR	11.811	T	13	2	-0.10001	106.26	0.0486848
A0QU59		LJ00_10400;MSMEG_2087;MSMEI_2041	A0QU59_MYCS2 MscS Mechanosensitive ion channel OS=Mycobacterium smegmatis (strain ATCC 700084 / mc(2)155) GN=MSMEG_2087 PE=4 SV=1	LVLDKPQLMGVES(0.002)IGVDT(0.998)VNLR	11.7801	T	260	3	-0.052072	96.466	0.0280724
A0R3U1		MSMEG_5594;MSMEI_5443	A0R3U1_MYCS2 Ferredoxin-dependent glutamate synthase OS=Mycobacterium smegmatis (strain ATCC 700084 / mc(2)155) GN=MSMEG_5594 PE=3 SV=1	WAT(0.088)PANT(0.912)AEEPFNTDIHELATHGLSR	11.7772	T	135	3	-1.0074	111.6	0.00724023
A0QQB5		LJ00_03455;MSMEG_0696;MSMEI_0679	A0QQB5_MYCS2 Alanine-rich protein OS=Mycobacterium smegmatis (strain ATCC 700084 / mc(2)155) GN=MSMEG_0696 PE=4 SV=1	TRDELGQTVEALAAKT(1)DVK	11.7619	T	50	3	-0.57882	110.53	0.000597724
A0QRM0		MSMEG_1165;MSMEI_1134	Y1165_MYCS2 UPF0234 protein MSMEG_1165/MSMEI_1134 OS=Mycobacterium smegmatis (strain ATCC 700084 / mc(2)155) GN=MSMEG_1165 PE=1 SV=1	GDEVIELTSS(0.003)T(0.997)EER	11.7388	T	55	2	0.34036	259.29	0.00348086
A0QYY6	rpsA	LJ00_19040;MSMEG_3833;MSMEI_3743	RS1_MYCS2 30S ribosomal protein S1 OS=Mycobacterium smegmatis (strain ATCC 700084 / mc(2)155) GN=rpsA PE=1 SV=1	S(0.035)EES(0.927)S(0.039)GGTLASDAQLAALR	11.708	S	457	2	0.34353	174.95	0.203567
A0QXB9		LJ00_16140;MSMEG_3246;MSMEI_3163	A0QXB9_MYCS2 Response regulator OS=Mycobacterium smegmatis (strain ATCC 700084 / mc(2)155) GN=MSMEG_3246 PE=4 SV=1	FAELSALETEVAT(0.998)LS(0.001)ER	11.6889	T	142	3	0.1107	189.81	0.0414797
A0QTK2	mtrA	MSMEG_1874;MSMEI_1835	MTRA_MYCS2 DNA-binding response regulator MtrA OS=Mycobacterium smegmatis (strain ATCC 700084 / mc(2)155) GN=mtrA PE=1 SV=1	GEGFDTAVIGDGS(0.006)QALT(0.994)AVR	11.6736	T	43	3	0.22358	110.44	0.0250485
A0QR73		LJ00_05005;LJ00_11390;MSMEG_1010;MSMEG_2290	A0QR73_MYCS2 Transcriptional regulator, TetR family protein OS=Mycobacterium smegmatis (strain ATCC 700084 / mc(2)155) GN=MSMEG_1010 PE=4 SV=1	T(0.992)AES(0.008)VPQGSNGSAGATAAQAR	11.6672	T	2	2	-0.080471	144.3	0.00518794
A0QQY9	MSMEG_0924	MSMEG_0924	A0QQY9_MYCS2 Hydrolase, carbon-nitrogen family protein OS=Mycobacterium smegmatis (strain ATCC 700084 / mc(2)155) GN=MSMEG_0924 PE=4 SV=1	VRDT(1)VAILDNR	11.6353	T	252	2	0.52503	113.43	0.0107686
A0QV52		LJ00_12190;MSMEG_2450;MSMEI_2388	A0QV52_MYCS2 Adenosylmethionine--8-amino-7-oxononanoate transaminase OS=Mycobacterium smegmatis (strain ATCC 700084 / mc(2)155) GN=MSMEG_2450 PE=3 SV=1	AYHGGTDT(1)AINLTGDPR	11.6065	T	164	2	0.036357	153.92	0.0393346
Q3I5Q7		LJ00_04565;MSMEG_0919;MSMEI_0897	Q3I5Q7_MYCS2 HBHA-like protein OS=Mycobacterium smegmatis (strain ATCC 700084 / mc(2)155) GN=MSMEG_0919 PE=4 SV=1	VETYTDQAVELTQEALGT(0.997)VAS(0.003)QTR	11.5743	T	150	3	0.27228	108.73	0.0436473
A0R4N2		LJ00_29150;MSMEG_5894	A0R4N2_MYCS2 Uncharacterized protein OS=Mycobacterium smegmatis (strain ATCC 700084 / mc(2)155) GN=MSMEG_5894 PE=4 SV=1	AES(0.005)T(0.994)S(0.002)PAPRPAPK	11.532	T	20	2	0.029999	126.5	0.00284673
A0QVC7		LJ00_12585;MSMEG_2528;MSMEI_2468	A0QVC7_MYCS2 Glycerate kinase OS=Mycobacterium smegmatis (strain ATCC 700084 / mc(2)155) GN=MSMEG_2528 PE=3 SV=1	LAVVTEET(1)LGR	11.5082	T	236	2	0.19444	156	0.00359355
A0R1X6		LJ00_24275;MSMEG_4909;MSMEI_4782	A0R1X6_MYCS2 Putative transcriptional regulatory protein OS=Mycobacterium smegmatis (strain ATCC 700084 / mc(2)155) GN=MSMEG_4909 PE=4 SV=1	PQTDHPAGS(0.03)GT(0.968)AES(0.002)LNSALR	11.5076	T	89	3	0.65106	108.32	0.00461673
A0R2D0	mrp	MSMEG_5068;MSMEI_4941	A0R2D0_MYCS2 Iron-sulfur cluster carrier protein OS=Mycobacterium smegmatis (strain ATCC 700084 / mc(2)155) GN=mrp PE=3 SV=1	GLAGMS(1)LGLDPTR	11.4208	S	371	2	-0.31317	91.62	0.00754847
A0QR74		LJ00_05010;LJ00_11395;MSMEG_1011;MSMEG_2291;MSMEI_0982;MSMEI_2233	A0QR74_MYCS2 Short chain dehydrogenase OS=Mycobacterium smegmatis (strain ATCC 700084 / mc(2)155) GN=MSMEG_1011 PE=3 SV=1	T(0.013)GLVQT(0.987)VEIAGVDREDPDVK	11.4097	T	200	3	-2.2585	104.89	0.00382547
A0QP27	mmpL3	LJ00_01255;MSMEG_0250;MSMEI_0243	A0QP27_MYCS2 Drug exporters of the RND superfamily-like protein OS=Mycobacterium smegmatis (strain ATCC 700084 / mc(2)155) GN=mmpL3 PE=4 SV=1	LNT(1)REDAPEDPETKR	11.4076	T	984	3	-0.26609	201.75	0.0082565
A0R6G3		LJ00_32320;MSMEG_6538;MSMEI_6363	A0R6G3_MYCS2 3-oxoacyl-(Acyl-carrier-protein) reductase, putative OS=Mycobacterium smegmatis (strain ATCC 700084 / mc(2)155) GN=MSMEG_6538 PE=4 SV=1	GELGDIDDT(0.999)IAAT(0.001)PVRR	11.4075	T	192	3	-0.18089	104.26	0.0296244
A0QRV5	MSMEG_1252	MSMEG_1252	A0QRV5_MYCS2 Uncharacterized protein OS=Mycobacterium smegmatis (strain ATCC 700084 / mc(2)155) GN=MSMEG_1252 PE=4 SV=1	AAVSPLSTGTPT(0.009)NS(0.006)ET(0.003)PVT(0.039)T(0.03)T(0.024)T(0.024)AT(0.866)K	11.4034	T	101	2	-0.90213	57.829	0.0410695
A0QU53	fadE23	LJ00_10370;MSMEG_2080;MSMEI_2035	A0QU53_MYCS2 Acyl-CoA dehydrogenase OS=Mycobacterium smegmatis (strain ATCC 700084 / mc(2)155) GN=fadE23 PE=3 SV=1	T(1)ISFAGAEAFR	11.3683	T	59	2	0.43075	132.03	0.00585996
A0R7I2	pcnB	LJ00_34195;MSMEG_6926;MSMEI_6736	A0R7I2_MYCS2 Poly(A) polymerase PcnA OS=Mycobacterium smegmatis (strain ATCC 700084 / mc(2)155) GN=pcnB PE=3 SV=1	NPT(1)VEFGDNLGDDLVR	11.292	T	119	2	-0.22712	124.5	0.0284588
A0QS90		LJ00_06940;MSMEG_1392;MSMEI_1354	A0QS90_MYCS2 Alcohol dehydrogenase, class IV OS=Mycobacterium smegmatis (strain ATCC 700084 / mc(2)155) GN=MSMEG_1392 PE=4 SV=1	VT(1)NIALPR	11.2805	T	3	2	-0.1885	93.556	0.031342
A0QV26	ftsY	MSMEG_2424	A0QV26_MYCS2 Signal recognition particle receptor FtsY OS=Mycobacterium smegmatis (strain ATCC 700084 / mc(2)155) GN=ftsY PE=3 SV=1	IDT(0.445)T(0.555)GLPAVGDDAT(1)IPR	11.273	T	81	3	0.13515	119.5	0.00330862
A0QS46	rplA	MSMEG_1347;MSMEI_1309	RL1_MYCS2 50S ribosomal protein L1 OS=Mycobacterium smegmatis (strain ATCC 700084 / mc(2)155) GN=rplA PE=1 SV=1	QDAT(1)VEVAIR	11.2606	T	41	2	0.65895	161.25	0.0027159
A0QR05		LJ00_04665;MSMEG_0940;MSMEI_0917	A0QR05_MYCS2 Uncharacterized protein OS=Mycobacterium smegmatis (strain ATCC 700084 / mc(2)155) GN=MSMEG_0940 PE=4 SV=1	GNADAVT(0.982)VAELT(0.018)GEIPVITDDDSAPQTSR	11.2461	T	46	3	-0.30356	94.96	0.0919032
A0R4I5	cyp126	LJ00_28910;MSMEG_5846;MSMEI_5688	A0R4I5_MYCS2 Cytochrome P450 126 cyp126 OS=Mycobacterium smegmatis (strain ATCC 700084 / mc(2)155) GN=cyp126 PE=3 SV=1	T(1)ASVGQLTPEEAGNR	11.2332	T	180	2	0.26126	229.9	0.0198912
A0QT74		LJ00_08695;MSMEG_1739	A0QT74_MYCS2 Enoyl-CoA hydratase/isomerase family protein OS=Mycobacterium smegmatis (strain ATCC 700084 / mc(2)155) GN=MSMEG_1739 PE=4 SV=1	AFS(1)EEFR	11.2153	S	254	2	0.41382	104.44	0.00509265
A0QSU3	guaB	LJ00_08000;MSMEG_1602	A0QSU3_MYCS2 Inosine-5'-monophosphate dehydrogenase OS=Mycobacterium smegmatis (strain ATCC 700084 / mc(2)155) GN=guaB PE=3 SV=1	ES(1)HPHDIT(0.341)MT(0.659)VEAPNYYTR	11.21	S	496	2	0.84906	106.75	0.00196659
A0R692	dps	MSMEG_6467;MSMEI_6295	DPS_MYCS2 DNA protection during starvation protein OS=Mycobacterium smegmatis (strain ATCC 700084 / mc(2)155) GN=dps PE=1 SV=1	TSFT(1)IPGLSDK	11.2094	T	5	2	0.14327	99.732	0.0334278
A0R7H5	leuS	MSMEG_6917;MSMEI_6729	SYL_MYCS2 Leucine--tRNA ligase OS=Mycobacterium smegmatis (strain ATCC 700084 / mc(2)155) GN=leuS PE=1 SV=1	T(0.998)EPAT(0.001)TPTTPDEQIPR	11.1946	T	2	2	-0.64487	107.85	0.107396
A0QNJ8	MSMEG_0068	MSMEG_0068	A0QNJ8_MYCS2 Probable conserved transmembrane protein OS=Mycobacterium smegmatis (strain ATCC 700084 / mc(2)155) GN=MSMEG_0068 PE=4 SV=1	TSTAAAADT(0.881)S(0.112)S(0.005)VT(0.001)PGRPSTTR	11.1844	T	10	2	0.46326	116.85	0.00579508
A0QYH7		LJ00_18205;MSMEG_3662;MSMEI_3575	A0QYH7_MYCS2 LysM domain protein OS=Mycobacterium smegmatis (strain ATCC 700084 / mc(2)155) GN=MSMEG_3662 PE=1 SV=1	TYT(0.018)VVS(0.04)GDT(0.942)LWAIAER	11.1789	T	169	2	-0.20599	99.451	0.00144621
A0QVX5	miaB	MSMEG_2729;MSMEI_2662	MIAB_MYCS2 tRNA-2-methylthio-N(6)-dimethylallyladenosine synthase OS=Mycobacterium smegmatis (strain ATCC 700084 / mc(2)155) GN=miaB PE=3 SV=1	DET(1)AEAEGLRPAVGSSR	11.1722	T	7	3	-0.048266	86.213	0.00668458
A0QZA2	MSMEG_3952	MSMEG_3952	A0QZA2_MYCS2 Uncharacterized protein OS=Mycobacterium smegmatis (strain ATCC 700084 / mc(2)155) GN=MSMEG_3952 PE=4 SV=1	HSDGVPAEALVS(0.956)S(0.044)PEAER	11.1637	S	194	3	-0.2543	172.56	0.091272
A0R656	MSMEG_6431	MSMEG_6431	A0R656_MYCS2 Uncharacterized protein OS=Mycobacterium smegmatis (strain ATCC 700084 / mc(2)155) GN=MSMEG_6431 PE=4 SV=1	SEGIT(0.999)MS(0.001)APYLSQLR	11.1097	T	47	2	-0.11	136.83	0.031171
A0R7G6	ino1	MSMEG_6904;MSMEI_6720	INO1_MYCS2 Inositol-3-phosphate synthase OS=Mycobacterium smegmatis (strain ATCC 700084 / mc(2)155) GN=ino1 PE=1 SV=1	TQAVT(0.005)S(0.024)NLS(0.971)GALAGK	11.1076	S	253	2	-0.033912	82.663	0.0358899
A0QVU2		LJ00_13405;MSMEG_2695;MSMEI_2629	A0QVU2_MYCS2 35 kDa protein OS=Mycobacterium smegmatis (strain ATCC 700084 / mc(2)155) GN=MSMEG_2695 PE=4 SV=1	SMSELAAPGT(0.893)T(0.105)PS(0.002)LDEVR	11.0631	T	182	2	-0.20205	152.71	0.0288545
A0QQI2		LJ00_03795;MSMEG_0764;MSMEI_0748	A0QQI2_MYCS2 Na+/H+ antiporter OS=Mycobacterium smegmatis (strain ATCC 700084 / mc(2)155) GN=MSMEG_0764 PE=4 SV=1	LGRDEEDIGESPT(0.217)S(0.783)AFRR	11.0493	S	479	3	1.1603	154.74	0.00500642
A0QNJ9	MSMEG_0069	MSMEG_0069	A0QNJ9_MYCS2 Translation initiation factor IF-2 protein OS=Mycobacterium smegmatis (strain ATCC 700084 / mc(2)155) GN=MSMEG_0069 PE=4 SV=1	T(1)WQVEAPFIEGIGK	11.0291	T	31	2	-0.25906	136.57	0.0568557
A0QSE0	rpsQ	MSMEG_1445;MSMEI_1409	RS17_MYCS2 30S ribosomal protein S17 OS=Mycobacterium smegmatis (strain ATCC 700084 / mc(2)155) GN=rpsQ PE=1 SV=1	VSLMETRPLSAT(1)K	10.9985	T	85	2	0.34928	196.37	0.0176012
A0QNL3		LJ00_00430;MSMEG_0085;MSMEI_0083	A0QNL3_MYCS2 PTS system, Fru family protein, IIABC components OS=Mycobacterium smegmatis (strain ATCC 700084 / mc(2)155) GN=MSMEG_0085 PE=4 SV=1	AS(0.013)DT(0.987)AGLVGAAMAR	10.9279	T	41	2	-1.9031	77.912	0.000296591
A0R448	moaC	LJ00_28195;MSMEG_5703;MSMEI_5552	A0R448_MYCS2 Cyclic pyranopterin monophosphate synthase accessory protein OS=Mycobacterium smegmatis (strain ATCC 700084 / mc(2)155) GN=moaC PE=3 SV=1	T(1)GLWEKPAE	10.9117	T	149	2	0.07347	98.754	0.0135982
A0R7I3	MSMEG_6927	MSMEG_6927	A0R7I3_MYCS2 MutT/nudix family protein OS=Mycobacterium smegmatis (strain ATCC 700084 / mc(2)155) GN=MSMEG_6927 PE=3 SV=1	S(0.012)DT(0.98)S(0.003)S(0.005)APTPATQPGEK	10.7968	T	55	2	0.011472	190.41	0.00206043
A0QNJ7		MSMEG_0067;MSMEI_0068	A0QNJ7_MYCS2 Conserved hypothetical proline and alanine rich protein OS=Mycobacterium smegmatis (strain ATCC 700084 / mc(2)155) GN=MSMEG_0067 PE=4 SV=1	VPAGEKPPADAPS(1)GAMPVAPT(0.87)QT(0.108)QS(0.021)AAT(0.001)PSR	10.7922	S	52	3	-0.15364	128.33	0.0194053
A0R6Z7		LJ00_33235;MSMEG_6727;MSMEI_6544	A0R6Z7_MYCS2 Amino acid permease-associated region OS=Mycobacterium smegmatis (strain ATCC 700084 / mc(2)155) GN=MSMEG_6727 PE=4 SV=1	T(1)AEATAHEHTGDTADSK	10.7616	T	2	2	0.046005	275.42	0.00427763
A0QYY6	rpsA	LJ00_19040;MSMEG_3833;MSMEI_3743	RS1_MYCS2 30S ribosomal protein S1 OS=Mycobacterium smegmatis (strain ATCC 700084 / mc(2)155) GN=rpsA PE=1 SV=1	SEES(0.001)S(0.001)GGT(0.999)LASDAQLAALR	10.7047	T	461	3	-0.26471	147.17	0.0271532
A0QQB6		LJ00_03460;MSMEG_0697;MSMEI_0680	A0QQB6_MYCS2 Integral membrane protein OS=Mycobacterium smegmatis (strain ATCC 700084 / mc(2)155) GN=MSMEG_0697 PE=4 SV=1	QDIHEVQDEVRT(1)GR	10.653	T	132	2	0.28953	246.77	0.00277951
A0R409		LJ00_28010;MSMEG_5664;MSMEI_5515	A0R409_MYCS2 Peptidyl-prolyl cis-trans isomerase OS=Mycobacterium smegmatis (strain ATCC 700084 / mc(2)155) GN=MSMEG_5664 PE=3 SV=1	GES(1)IEFPLR	10.6505	S	61	2	-0.15295	123.86	0.0194328
A0R763		LJ00_33565;MSMEG_6793	A0R763_MYCS2 Uncharacterized protein OS=Mycobacterium smegmatis (strain ATCC 700084 / mc(2)155) GN=MSMEG_6793 PE=4 SV=1	T(0.845)VT(0.155)GERPEIILTDVDFNR	10.5979	T	2	3	0.02365	81.949	0.00477786
A0QNZ3	MSMEG_0216	MSMEG_0216	A0QNZ3_MYCS2 3-hydroxyacyl-CoA dehydrogenase OS=Mycobacterium smegmatis (strain ATCC 700084 / mc(2)155) GN=MSMEG_0216 PE=4 SV=1	LGES(1)VLFPHR	10.5622	S	222	2	-0.27469	126.03	0.0179527
A0QSS3	groS	MSMEG_1582;MSMEI_1544	CH10_MYCS2 10 kDa chaperonin OS=Mycobacterium smegmatis (strain ATCC 700084 / mc(2)155) GN=groS PE=1 SV=1	IPLDVAEGDT(1)VIYSK	10.5227	T	68	2	0.14151	141.13	0.00314052
A0QVZ5	mysB	LJ00_13680;MSMEG_2752;MSMEI_2684	A0QVZ5_MYCS2 RNA polymerase sigma factor OS=Mycobacterium smegmatis (strain ATCC 700084 / mc(2)155) GN=mysB PE=3 SV=1	VDT(1)DLDAQSPAADLVR	10.5102	T	11	2	1.425	96.773	0.000278582
A0QSS3	groS	MSMEG_1582;MSMEI_1544	CH10_MYCS2 10 kDa chaperonin OS=Mycobacterium smegmatis (strain ATCC 700084 / mc(2)155) GN=groS PE=1 SV=1	EKPQEGT(1)VVAVGPGR	10.4969	T	42	3	0.49799	156.2	0.00517614
A0R3I7	mprB	MSMEG_5487;MSMEI_5335	MPRB_MYCS2 Signal transduction histidine-protein kinase/phosphatase MprB OS=Mycobacterium smegmatis (strain ATCC 700084 / mc(2)155) GN=mprB PE=3 SV=2	S(1)AEGFVDDRGGHTVATE	10.4897	S	476	2	-0.38439	133.28	0.00156996
A0QSK7		LJ00_07560;MSMEG_1513;MSMEI_1477	A0QSK7_MYCS2 Uncharacterized protein OS=Mycobacterium smegmatis (strain ATCC 700084 / mc(2)155) GN=MSMEG_1513 PE=4 SV=1	T(1)DALSLKPNLGR	10.4848	T	2	2	0.10335	153.81	0.00415182
A0R2U8	fumC	LJ00_25915;MSMEG_5240;MSMEI_5102	A0R2U8_MYCS2 Fumarate hydratase class II OS=Mycobacterium smegmatis (strain ATCC 700084 / mc(2)155) GN=fumC PE=1 SV=1	ADT(1)DVEYRIEHDTMGEVR	10.4518	T	4	3	-0.17017	102.98	0.00121848
A0R4D8	purM	LJ00_28670;MSMEG_5798;MSMEI_5644	A0R4D8_MYCS2 Phosphoribosylformylglycinamidine cyclo-ligase OS=Mycobacterium smegmatis (strain ATCC 700084 / mc(2)155) GN=purM PE=3 SV=1	VRPGDVIIAMASSGLHS(0.016)NGYS(0.983)LAR	10.4384	S	201	3	-0.32654	121.23	0.0682516
A0R0B1		LJ00_21430;MSMEG_4324;MSMEI_4224	A0R0B1_MYCS2 Transcriptional regulator, CdaR OS=Mycobacterium smegmatis (strain ATCC 700084 / mc(2)155) GN=MSMEG_4324 PE=4 SV=1	S(0.208)T(0.792)VEVLEAVPDSLLR	10.431	T	12	2	-0.40916	119.96	0.00180166
A0R438	MSMEG_5693	MSMEG_5693	A0R438_MYCS2 Transporter, major facilitator family protein OS=Mycobacterium smegmatis (strain ATCC 700084 / mc(2)155) GN=MSMEG_5693 PE=4 SV=1	WVEVTEGEVPT(0.011)T(0.049)LS(0.939)YHGGPGELR	10.4273	S	279	3	-0.05789	92.198	0.111881
A0R076		LJ00_21250;MSMEG_4287;MSMEI_4186	A0R076_MYCS2 Conserved transmembrane protein OS=Mycobacterium smegmatis (strain ATCC 700084 / mc(2)155) GN=MSMEG_4287 PE=4 SV=1	VTPGVAAT(1)GHFDAVHR	10.4042	T	131	3	0.04614	90.718	0.000619355
A0QQJ4	fgd	MSMEG_0777;MSMEI_0761	FGD_MYCS2 F420-dependent glucose-6-phosphate dehydrogenase OS=Mycobacterium smegmatis (strain ATCC 700084 / mc(2)155) GN=fgd PE=1 SV=2	FWAPLS(0.006)LT(0.994)AEQK	10.3718	T	255	2	0.084385	156.52	0.00323259
A0QV26	ftsY	MSMEG_2424	A0QV26_MYCS2 Signal recognition particle receptor FtsY OS=Mycobacterium smegmatis (strain ATCC 700084 / mc(2)155) GN=ftsY PE=3 SV=1	T(1)GLMDELGK	10.3484	T	390	2	-0.19261	143.96	0.0010951
A0R574	clpC1	MSMEG_6091;MSMEI_5933	CLPC1_MYCS2 ATP-dependent Clp protease ATP-binding subunit ClpC1 OS=Mycobacterium smegmatis (strain ATCC 700084 / mc(2)155) GN=clpC1 PE=3 SV=1	RAET(1)AEPDLAGAGAAGAPTAGTE	10.3397	T	829	2	-0.30357	109.44	0.00115207
A0R479	far	LJ00_28355;MSMEG_5734;MSMEI_5582	A0R479_MYCS2 Alpha-methylacyl-CoA racemase OS=Mycobacterium smegmatis (strain ATCC 700084 / mc(2)155) GN=far PE=4 SV=1	IT(0.01)GWGQDGPLAQT(0.96)AGHDINY(0.028)LS(0.001)QT(0.001)GALSAIGYR	10.3035	T	125	3	-0.10601	72.841	0.216243
A0R1H2		LJ00_23510;MSMEG_4752	A0R1H2_MYCS2 Uncharacterized protein OS=Mycobacterium smegmatis (strain ATCC 700084 / mc(2)155) GN=MSMEG_4752 PE=4 SV=1	LALT(1)VDSLAER	10.2961	T	23	2	-0.061244	140.63	0.00166327
A0QR51		LJ00_04890;MSMEG_0987	A0QR51_MYCS2 Uncharacterized protein OS=Mycobacterium smegmatis (strain ATCC 700084 / mc(2)155) GN=MSMEG_0987 PE=4 SV=1	ATGTDAEESAVAVLPAAET(0.999)AVAR	10.2936	T	114	3	0.18774	108.4	0.0584098
A0R588	ftsH	LJ00_30190;MSMEG_6105;MSMEI_5946	A0R588_MYCS2 ATP-dependent zinc metalloprotease FtsH OS=Mycobacterium smegmatis (strain ATCC 700084 / mc(2)155) GN=ftsH PE=3 SV=1	T(0.087)MGT(0.778)QADY(0.023)S(0.112)HEVAQIIDDEVRK	10.2624	T	542	3	0.019987	87.532	0.00265763
A0R3C5	mfd	LJ00_26800;MSMEG_5423;MSMEI_5274	A0R3C5_MYCS2 Transcription-repair-coupling factor OS=Mycobacterium smegmatis (strain ATCC 700084 / mc(2)155) GN=mfd PE=3 SV=1	T(1)LEMSLAGIR	10.2332	T	804	2	-0.011175	125.68	0.00703127
A0R5X8	pat	MSMEG_6351;MSMEI_6185	PATR_MYCS2 Putative phenylalanine aminotransferase OS=Mycobacterium smegmatis (strain ATCC 700084 / mc(2)155) GN=pat PE=1 SV=1	IASNET(1)VHGPLPSVR	10.232	T	32	2	0.20268	102.15	0.00373868
A0QTV1		LJ00_09855;MSMEG_1975;MSMEI_1931	A0QTV1_MYCS2 Amidohydrolase 2 OS=Mycobacterium smegmatis (strain ATCC 700084 / mc(2)155) GN=MSMEG_1975 PE=4 SV=1	LPTPGQDT(1)VEVAAGAK	10.1824	T	334	3	0.09018	144.17	0.0550111
A0R5M1		LJ00_30855;MSMEG_6240	A0R5M1_MYCS2 Uncharacterized protein OS=Mycobacterium smegmatis (strain ATCC 700084 / mc(2)155) GN=MSMEG_6240 PE=4 SV=1	GVRYT(1)VEVDR	10.1796	T	169	2	0.12623	166.7	0.00833739
A0QPJ0		LJ00_02065;MSMEG_0415;MSMEI_0405	A0QPJ0_MYCS2 Flavin reductase-like, FMN-binding protein OS=Mycobacterium smegmatis (strain ATCC 700084 / mc(2)155) GN=MSMEG_0415 PE=4 SV=1	SAT(0.027)DLSPT(0.068)S(0.905)LR	10.1644	S	10	2	0.40338	128.54	0.0853539
A0QWX4	ppc	MSMEG_3097;MSMEI_3019	CAPP_MYCS2 Phosphoenolpyruvate carboxylase OS=Mycobacterium smegmatis (strain ATCC 700084 / mc(2)155) GN=ppc PE=1 SV=1	VADT(0.169)LT(0.829)GALVS(0.001)PVITAHPTETR	10.145	T	150	3	0.27385	99.378	0.0646592
A0R051	MSMEG_4262	MSMEG_4262	A0R051_MYCS2 Ubiquinol-cytochrome c reductase iron-sulfur subunit OS=Mycobacterium smegmatis (strain ATCC 700084 / mc(2)155) GN=MSMEG_4262 PE=4 SV=1	GTDAPGQTGVPGQPT(0.999)DAELAEMSR	10.099	T	30	3	-0.70137	88.244	0.0739178
A0R643	pheA	MSMEG_6418;MSMEI_6250	PHEA_MYCS2 Prephenate dehydratase OS=Mycobacterium smegmatis (strain ATCC 700084 / mc(2)155) GN=pheA PE=3 SV=1	LDEAT(0.945)T(0.055)WLEGLR	10.082	T	297	2	-0.55977	127.56	0.0265688
A0QTD1		LJ00_08960;MSMEG_1797;MSMEI_1752	A0QTD1_MYCS2 Salicylate esterase OS=Mycobacterium smegmatis (strain ATCC 700084 / mc(2)155) GN=MSMEG_1797 PE=4 SV=1	S(0.008)IT(0.992)EEVEQPSTPAAEK	10.0498	T	109	2	-0.22058	150.05	0.0132946
A0QPM1		LJ00_02215;MSMEG_0446;MSMEI_0434	A0QPM1_MYCS2 Amino acid permease-associated region OS=Mycobacterium smegmatis (strain ATCC 700084 / mc(2)155) GN=MSMEG_0446 PE=4 SV=1	SS(0.004)T(0.996)AEVAEGHLK	10.0477	T	4	2	0.07403	152.96	0.00682604
A0R6T1	omt	LJ00_32920;MSMEG_6661;MSMEI_6481	A0R6T1_MYCS2 O-methyltransferase Omt OS=Mycobacterium smegmatis (strain ATCC 700084 / mc(2)155) GN=omt PE=4 SV=1	LVDS(1)IEFDFEK	10.0366	S	52	2	0.57033	91.202	0.0196468
A0R2V6	desA2	LJ00_25955;MSMEG_5248;MSMEI_5110	A0R2V6_MYCS2 Acyl-[ACP] desaturase OS=Mycobacterium smegmatis (strain ATCC 700084 / mc(2)155) GN=desA2 PE=4 SV=1	AQKPVPNALT(1)LELEPVVAGEMR	10.0261	T	11	3	0.87295	111.95	0.0047047
A0R5B3		LJ00_30315;MSMEG_6130;MSMEI_5971	A0R5B3_MYCS2 Putative two-component system sensor kinase OS=Mycobacterium smegmatis (strain ATCC 700084 / mc(2)155) GN=MSMEG_6130 PE=4 SV=1	MQVLINDLLT(0.157)FS(0.843)R	10.0207	S	344	2	-1.0408	101.2	0.00337313
A0QRV5	MSMEG_1252	MSMEG_1252	A0QRV5_MYCS2 Uncharacterized protein OS=Mycobacterium smegmatis (strain ATCC 700084 / mc(2)155) GN=MSMEG_1252 PE=4 SV=1	SAPT(1)VAAPKPK	9.99757	T	1865	2	-0.15616	92.943	0.00843143
A0QRK9		LJ00_05740;MSMEG_1153	A0QRK9_MYCS2 FAD dependent oxidoreductase OS=Mycobacterium smegmatis (strain ATCC 700084 / mc(2)155) GN=MSMEG_1153 PE=4 SV=1	EDWHS(0.006)AT(0.994)GLWNK	9.9966	T	107	2	-0.29033	92.112	0.021337
A0QX51	lspA	LJ00_15780;MSMEG_3174;MSMEI_3092	LSPA_MYCS2 Lipoprotein signal peptidase OS=Mycobacterium smegmatis (strain ATCC 700084 / mc(2)155) GN=lspA PE=3 SV=1	MT(0.99)DET(0.009)S(0.001)GPAEPVTDAPGDAESPAQPK	9.99505	T	2	2	-0.22747	111.38	0.0336908
A0QTL1		LJ00_09400;MSMEG_1883;MSMEI_1843	A0QTL1_MYCS2 Choline/carnitine/betaine transporter OS=Mycobacterium smegmatis (strain ATCC 700084 / mc(2)155) GN=MSMEG_1883 PE=3 SV=1	T(1)DEIRK	9.91178	T	2	2	0.28415	116.88	0.00186312
A0R3Q2		LJ00_27460;MSMEG_5554	A0R3Q2_MYCS2 Antar domain protein OS=Mycobacterium smegmatis (strain ATCC 700084 / mc(2)155) GN=MSMEG_5554 PE=4 SV=1	SVSQNEAIS(1)QQISNLIR	9.89638	S	10	3	-0.56243	110.33	0.00242965
A0R7J4		LJ00_34250;MSMEG_6939;MSMEI_6747	A0R7J4_MYCS2 Chromosome partitioning protein ParA OS=Mycobacterium smegmatis (strain ATCC 700084 / mc(2)155) GN=MSMEG_6939 PE=4 SV=1	GQGVVQKPNVS(1)R	9.88972	S	18	2	-0.2154	132.23	0.00158729
A0QU01		LJ00_10110;MSMEG_2027;MSMEI_1982	A0QU01_MYCS2 Mycobacterium tuberculosis paralogous family 11 OS=Mycobacterium smegmatis (strain ATCC 700084 / mc(2)155) GN=MSMEG_2027 PE=1 SV=1	ILEQGT(0.866)T(0.134)DGVHVLDRPIVLFTTTGAK	9.87978	T	24	4	0.26535	75.3	0.0533844
A0QRM0		MSMEG_1165;MSMEI_1134	Y1165_MYCS2 UPF0234 protein MSMEG_1165/MSMEI_1134 OS=Mycobacterium smegmatis (strain ATCC 700084 / mc(2)155) GN=MSMEG_1165 PE=1 SV=1	FDFRGT(0.889)DT(0.088)T(0.023)IAWK	9.87293	T	37	3	-0.0072433	94.409	0.00178849
Q3L885	pks	LJ00_02030;MSMEG_0408;MSMEI_0398	Q3L885_MYCS2 Polyketide synthase OS=Mycobacterium smegmatis (strain ATCC 700084 / mc(2)155) GN=pks PE=4 SV=1	VS(1)AEHPIEPTPSFAIIGYAAR	9.85522	S	3	2	-0.57188	90.912	0.000874401
A0R3D9	rsmA	MSMEG_5438;MSMEI_5288	A0R3D9_MYCS2 Ribosomal RNA small subunit methyltransferase A OS=Mycobacterium smegmatis (strain ATCC 700084 / mc(2)155) GN=ksgA PE=3 SV=1	EALGEDYT(1)KQVAR	9.80181	T	280	2	-1.093	164.68	0.00938336
A0QZ40	tatA	MSMEG_3887;MSMEI_3797	TATA_MYCS2 Sec-independent protein translocase protein TatA OS=Mycobacterium smegmatis (strain ATCC 700084 / mc(2)155) GN=tatA PE=3 SV=1	VDT(0.999)T(0.001)APEQQSTDR	9.79391	T	68	2	0.66772	193.28	0.00630632
A0QWW2	gapA	MSMEG_3084;MSMEI_3006	G3P_MYCS2 Glyceraldehyde-3-phosphate dehydrogenase OS=Mycobacterium smegmatis (strain ATCC 700084 / mc(2)155) GN=gapA PE=1 SV=1	VPIPTGSVTDLT(1)AELAK	9.787	T	252	3	-0.16543	118.31	0.083472
A0R3I2	mscL	LJ00_27095;MSMEG_5482;MSMEI_5331	A0R3I2_MYCS2 Large conductance mechanosensitive channel protein OS=Mycobacterium smegmatis (strain ATCC 700084 / mc(2)155) GN=mscL PE=3 SV=1	GEVEQAQDT(0.998)ELS(0.002)ILTEIR	9.71429	T	111	2	-0.58242	118.72	0.0514871
A0QYZ2	polA	LJ00_19070;MSMEG_3839;MSMEI_3749	A0QYZ2_MYCS2 DNA polymerase I OS=Mycobacterium smegmatis (strain ATCC 700084 / mc(2)155) GN=polA PE=3 SV=1	ANLS(0.983)S(0.017)VILNR	9.70949	S	253	2	0.31178	107.83	0.00316958
A0QQP2	thiC	MSMEG_0826	A0QQP2_MYCS2 Phosphomethylpyrimidine synthase OS=Mycobacterium smegmatis (strain ATCC 700084 / mc(2)155) GN=thiC PE=3 SV=1	S(1)AEFAEQGNR	9.70242	S	508	2	-0.28894	184.71	0.00822037
A0QR78		MSMEG_1015;MSMEG_2295;MSMEI_0986	A0QR78_MYCS2 Transcriptional regulator, TetR family protein OS=Mycobacterium smegmatis (strain ATCC 700084 / mc(2)155) GN=MSMEG_1015 PE=4 SV=1	GPDAVS(0.047)T(0.953)DDIAVEAGVGK	9.70174	T	51	2	0.58767	66.436	0.0191391
A0QSI6		LJ00_07455;MSMEG_1492;MSMEI_1456	A0QSI6_MYCS2 MarR-transcriptional regulator OS=Mycobacterium smegmatis (strain ATCC 700084 / mc(2)155) GN=MSMEG_1492 PE=4 SV=1	PSS(0.001)PDS(0.99)FDHADHT(0.009)DPIALAR	9.66359	S	7	3	0.20136	94.639	0.118743
A0QSQ1	glmM	MSMEG_1559;MSMEI_1521	GLMM_MYCS2 Phosphoglucosamine mutase OS=Mycobacterium smegmatis (strain ATCC 700084 / mc(2)155) GN=glmM PE=3 SV=1	ILLRPS(0.765)GT(0.235)EQVVR	9.66098	S	420	2	-0.94623	121.92	0.00281297
A0QNJ1		LJ00_00305;MSMEG_0061;MSMEI_0062	A0QNJ1_MYCS2 Ftsk/spoiiie family protein OS=Mycobacterium smegmatis (strain ATCC 700084 / mc(2)155) GN=MSMEG_0061 PE=4 SV=1	VSNEWHHLVGAQS(1)VEEVTPAR	9.62152	S	424	3	-0.22692	109.42	0.0656488
A0QNE2		LJ00_00035;MSMEG_0007;MSMEI_0009	A0QNE2_MYCS2 Putative conserved membrane protein OS=Mycobacterium smegmatis (strain ATCC 700084 / mc(2)155) GN=MSMEG_0007 PE=4 SV=1	AT(0.004)GHIT(0.995)DS(0.001)GDVPPWQR	9.61643	T	43	3	-0.5746	193.47	0.00947543
A0QVE1	cdsA	LJ00_12655;MSMEG_2543;MSMEI_2482	A0QVE1_MYCS2 Phosphatidate cytidylyltransferase OS=Mycobacterium smegmatis (strain ATCC 700084 / mc(2)155) GN=cdsA PE=3 SV=1	T(1)DQQASLVASKPVGEPQK	9.61402	T	2	2	-0.40128	166.77	0.00986872
A0QNI4		LJ00_00270;MSMEG_0053;MSMEI_0055	A0QNI4_MYCS2 Uncharacterized protein OS=Mycobacterium smegmatis (strain ATCC 700084 / mc(2)155) GN=MSMEG_0053 PE=4 SV=1	AHGSYWELT(0.975)S(0.025)DK	9.61349	T	270	2	-0.093015	156.08	0.00539081
A0QSL1		LJ00_07580;MSMEG_1517;MSMEI_1481	A0QSL1_MYCS2 SPFH domain / Band 7 family protein OS=Mycobacterium smegmatis (strain ATCC 700084 / mc(2)155) GN=MSMEG_1517 PE=4 SV=1	DATVGT(1)AEAERDAQIQSAK	9.61228	T	204	2	0.29477	225.69	0.00129014
A0QPA9		LJ00_01670;MSMEG_0334	A0QPA9_MYCS2 Acetyl-/propionyl-coenzyme A carboxylase alpha chain OS=Mycobacterium smegmatis (strain ATCC 700084 / mc(2)155) GN=MSMEG_0334 PE=4 SV=1	AGAIDT(1)GYLQR	9.55261	T	447	2	0.32308	101.39	0.00234473
A0R6E3		MSMEG_6518;MSMEI_6344	Y6518_MYCS2 Uncharacterized protein MSMEG_6518/MSMEI_6344 OS=Mycobacterium smegmatis (strain ATCC 700084 / mc(2)155) GN=MSMEG_6518 PE=1 SV=1	DLIEAVEAEEPAT(0.8)EAET(0.2)AQIK	9.52005	T	113	3	-1.6696	71.857	0.0293009
A0QQJ4	fgd	MSMEG_0777;MSMEI_0761	FGD_MYCS2 F420-dependent glucose-6-phosphate dehydrogenase OS=Mycobacterium smegmatis (strain ATCC 700084 / mc(2)155) GN=fgd PE=1 SV=2	IS(0.008)Y(0.152)DT(0.827)DPELALENT(0.014)R	9.51387	T	237	2	1.3366	77.674	0.00100617
A0QRY5	vapB	MSMEG_1283;MSMEI_1245	VAPB_MYCS2 Antitoxin VapB OS=Mycobacterium smegmatis (strain ATCC 700084 / mc(2)155) GN=vapB PE=1 SV=1	T(1)AESILGYDDR	9.44055	T	70	2	0.33558	138.63	0.00460198
A0QPE6		MSMEG_0371;MSMEI_0364	A0QPE6_MYCS2 MaoC like domain protein OS=Mycobacterium smegmatis (strain ATCC 700084 / mc(2)155) GN=MSMEG_0371 PE=4 SV=1	AVVGALPFVT(1)R	9.4173	T	27	2	0.14616	118.76	0.00918359
A0QXM6		LJ00_16695;MSMEG_3357;MSMEI_3277	A0QXM6_MYCS2 Metal-dependent phosphohydrolase, HD subdomain OS=Mycobacterium smegmatis (strain ATCC 700084 / mc(2)155) GN=MSMEG_3357 PE=4 SV=1	T(0.009)MAEGT(0.991)AEDYR	9.38232	T	16	2	0.22257	85.554	0.00968881
A0R566	cynT	MSMEG_6082;MSMEI_5922	CYNT_MYCS2 Carbonic anhydrase OS=Mycobacterium smegmatis (strain ATCC 700084 / mc(2)155) GN=cynT PE=1 SV=1	AS(0.004)LT(0.996)QAQRPTAVVFGCGDSR	9.36653	T	39	3	-0.25857	125.78	0.097456
A0QV32	ffh	LJ00_12085;MSMEG_2430;MSMEI_2369	A0QV32_MYCS2 Signal recognition particle protein OS=Mycobacterium smegmatis (strain ATCC 700084 / mc(2)155) GN=ffh PE=3 SV=1	IVNEELIGILGGET(1)R	9.36148	T	90	3	-0.11246	130.39	0.040604
A0QRA8		LJ00_05210;LJ00_11580;MSMEG_1049;MSMEG_2329;MSMEI_1019;MSMEI_2270	A0QRA8_MYCS2 Methyltransferase type 11 OS=Mycobacterium smegmatis (strain ATCC 700084 / mc(2)155) GN=MSMEG_1049 PE=4 SV=1	DAADPAPNPHAT(1)AEEVEAAMHDSK	9.35646	T	17	3	0.24429	155.42	0.00670703
A0R1B5		MSMEG_4692;MSMEI_4575	Y4692_MYCS2 Uncharacterized protein MSMEG_4692/MSMEI_4575 OS=Mycobacterium smegmatis (strain ATCC 700084 / mc(2)155) GN=MSMEG_4692 PE=1 SV=1	AS(1)GDIAT(1)VANAELDLPYGSALTSSGR	9.32028	T	8	2	-0.15576	200.19	0.00594162
A0QR91		LJ00_05110;LJ00_11490;MSMEG_1030;MSMEG_2310;MSMEI_2251	A0QR91_MYCS2 Cyclohexanone monooxygenase OS=Mycobacterium smegmatis (strain ATCC 700084 / mc(2)155) GN=MSMEG_1030 PE=4 SV=1	T(1)AADQQPIR	9.31569	T	2	2	0.23213	133.75	0.0014058
A0QQ62		LJ00_03180;MSMEG_0640;MSMEI_0624	A0QQ62_MYCS2 Oligopeptide transport ATP-binding protein OppD OS=Mycobacterium smegmatis (strain ATCC 700084 / mc(2)155) GN=MSMEG_0640 PE=3 SV=1	ASNSAIT(1)GAIDFDGR	9.23647	T	66	2	-0.5204	114.54	0.0618264
A0R7I5		LJ00_34210;MSMEG_6929;MSMEI_6739	A0R7I5_MYCS2 Integral membrane protein MviN OS=Mycobacterium smegmatis (strain ATCC 700084 / mc(2)155) GN=MSMEG_6929 PE=4 SV=1	GS(0.04)PVT(0.952)DES(0.009)AGGPALDGTATTK	9.22086	T	639	2	-0.089622	110.55	0.0435051
A0QX32		LJ00_15690;MSMEG_3155;MSMEI_3074	A0QX32_MYCS2 Band 7 protein OS=Mycobacterium smegmatis (strain ATCC 700084 / mc(2)155) GN=MSMEG_3155 PE=4 SV=1	NLVGGMT(1)LEQTLTSR	9.20644	T	130	2	0.14026	115.5	0.0731699
A0QSQ3		LJ00_07805;MSMEG_1561;MSMEI_1525	A0QSQ3_MYCS2 LysR-family protein trancsriptional regulator OS=Mycobacterium smegmatis (strain ATCC 700084 / mc(2)155) GN=MSMEG_1561 PE=4 SV=1	WAPPPT(0.004)AVHT(0.996)VEDK	9.14763	T	225	2	1.2252	120.29	0.000844207
A0QQC9	grpE	LJ00_03525;MSMEG_0710;MSMEI_0693	A0QQC9_MYCS2 Protein GrpE OS=Mycobacterium smegmatis (strain ATCC 700084 / mc(2)155) GN=grpE PE=3 SV=1	IDPET(1)GEVR	9.06558	T	22	2	0.47035	115.91	0.00189339
A0R5J4		LJ00_30720;MSMEG_6213;MSMEI_6052	A0R5J4_MYCS2 Catalase OS=Mycobacterium smegmatis (strain ATCC 700084 / mc(2)155) GN=MSMEG_6213 PE=4 SV=1	GEKPFT(0.999)HEQHTATT	9.06017	T	289	2	-0.13094	86.498	0.00032028
A0QNJ7		MSMEG_0067;MSMEI_0068	A0QNJ7_MYCS2 Conserved hypothetical proline and alanine rich protein OS=Mycobacterium smegmatis (strain ATCC 700084 / mc(2)155) GN=MSMEG_0067 PE=4 SV=1	EFNDDDWKGAT(1)AVVSR	9.04766	T	331	2	0.18343	80.738	0.0210453
A0QU53	fadE23	LJ00_10370;MSMEG_2080;MSMEI_2035	A0QU53_MYCS2 Acyl-CoA dehydrogenase OS=Mycobacterium smegmatis (strain ATCC 700084 / mc(2)155) GN=fadE23 PE=3 SV=1	AVEMAGTT(0.001)GYS(0.022)EQT(0.977)LLEK	9.04367	T	367	2	-1.9549	93.427	0.000160745
A0QSQ1	glmM	MSMEG_1559;MSMEI_1521	GLMM_MYCS2 Phosphoglucosamine mutase OS=Mycobacterium smegmatis (strain ATCC 700084 / mc(2)155) GN=glmM PE=3 SV=1	ILLRPS(0.038)GT(0.962)EQVVR	9.02608	T	422	3	-0.2828	101.61	0.00387289
A0QTL7		LJ00_09430;MSMEG_1889;MSMEI_1849	A0QTL7_MYCS2 GTPase EngC OS=Mycobacterium smegmatis (strain ATCC 700084 / mc(2)155) GN=MSMEG_1889 PE=3 SV=1	LIPEADRAT(0.998)GEVS(0.002)GVGK	9.01664	T	228	2	-0.38048	114.58	0.0017552
A0R2W5		LJ00_26000;MSMEG_5257;MSMEI_5119	A0R2W5_MYCS2 Channel protein, hemolysin III family OS=Mycobacterium smegmatis (strain ATCC 700084 / mc(2)155) GN=MSMEG_5257 PE=4 SV=1	T(1)APIDGSHDRR	8.9882	T	2	2	-0.30088	108.9	0.00294101
A0R7I3	MSMEG_6927	MSMEG_6927	A0R7I3_MYCS2 MutT/nudix family protein OS=Mycobacterium smegmatis (strain ATCC 700084 / mc(2)155) GN=MSMEG_6927 PE=3 SV=1	GHIELGET(1)AEQTAIR	8.97965	T	154	3	-0.084369	193.31	0.00427172
A0QZD1	fadE25	LJ00_19780;MSMEG_3982;MSMEI_3889	A0QZD1_MYCS2 Acyl-CoA dehydrogenase OS=Mycobacterium smegmatis (strain ATCC 700084 / mc(2)155) GN=fadE25 PE=3 SV=1	MNT(1)ELLDFR	8.96239	T	3	2	-0.14211	125.23	0.0334615
A0QNE2		LJ00_00035;MSMEG_0007;MSMEI_0009	A0QNE2_MYCS2 Putative conserved membrane protein OS=Mycobacterium smegmatis (strain ATCC 700084 / mc(2)155) GN=MSMEG_0007 PE=4 SV=1	AT(1)GHIT(0.977)DS(0.023)GDVPPWQR	8.95658	T	39	2	-0.094079	176.56	0.000609224
A0QVU2		LJ00_13405;MSMEG_2695;MSMEI_2629	A0QVU2_MYCS2 35 kDa protein OS=Mycobacterium smegmatis (strain ATCC 700084 / mc(2)155) GN=MSMEG_2695 PE=4 SV=1	MQEQVS(0.014)S(0.807)S(0.179)LR	8.94012	S	169	2	-0.41684	179.94	0.00318481
A0QVU2		LJ00_13405;MSMEG_2695;MSMEI_2629	A0QVU2_MYCS2 35 kDa protein OS=Mycobacterium smegmatis (strain ATCC 700084 / mc(2)155) GN=MSMEG_2695 PE=4 SV=1	YANAMGEAELAQNS(1)VQGR	8.8962	S	210	2	-0.65216	245.97	0.00255977
A0QSR6	alr	MSMEG_1575;MSMEI_1537	ALR_MYCS2 Alanine racemase OS=Mycobacterium smegmatis (strain ATCC 700084 / mc(2)155) GN=alr PE=3 SV=1	MQT(0.051)T(0.936)EPMT(0.013)PPAPLASAQTVIDLGAIDHNVR	8.89064	T	4	3	-0.74742	111.4	0.0147859
A0QPE0		LJ00_01825;MSMEG_0365;MSMEI_0358	A0QPE0_MYCS2 Uncharacterized protein OS=Mycobacterium smegmatis (strain ATCC 700084 / mc(2)155) GN=MSMEG_0365 PE=4 SV=1	LPWDDNGT(1)YER	8.88471	T	600	2	0.24982	190.35	0.0118753
A0R242	cysD	LJ00_24625;MSMEG_4979;MSMEI_4852	A0R242_MYCS2 Sulfate adenylyltransferase subunit 2 OS=Mycobacterium smegmatis (strain ATCC 700084 / mc(2)155) GN=cysD PE=3 SV=1	T(1)GQYELSHLR	8.84658	T	13	2	-0.039072	168.83	0.0996119
A0QTT2	MSMEG_1954	MSMEG_1954	A0QTT2_MYCS2 ABC1 family protein OS=Mycobacterium smegmatis (strain ATCC 700084 / mc(2)155) GN=MSMEG_1954 PE=4 SV=1	SKDEVT(1)AELMDK	8.84611	T	43	2	-0.16978	196.37	0.00190683
A0R582	MSMEG_6099	MSMEG_6099	A0R582_MYCS2 Probable conserved transmembrane protein rich in alanine OS=Mycobacterium smegmatis (strain ATCC 700084 / mc(2)155) GN=MSMEG_6099 PE=4 SV=1	REYELT(1)VETQLR	8.83999	T	78	2	0.17683	121.99	0.000411415
A0QP94	MSMEG_0319	MSMEG_0319	A0QP94_MYCS2 Acyltransferase OS=Mycobacterium smegmatis (strain ATCC 700084 / mc(2)155) GN=MSMEG_0319 PE=4 SV=1	T(0.905)T(0.095)EQSAQAEHEVGGTR	8.82656	T	2	3	0.15662	192.23	0.0035491
A0QVZ7		LJ00_13690;MSMEG_2754	A0QVZ7_MYCS2 Uncharacterized protein OS=Mycobacterium smegmatis (strain ATCC 700084 / mc(2)155) GN=MSMEG_2754 PE=4 SV=1	MQT(0.991)QT(0.009)IER	8.8129	T	3	2	0.065323	123.86	0.00173519
A0R768	rbsR	LJ00_33595;MSMEG_6798;MSMEI_6617	A0R768_MYCS2 LacI-family transcriptional regulator OS=Mycobacterium smegmatis (strain ATCC 700084 / mc(2)155) GN=rbsR PE=4 SV=1	LAGVS(0.008)T(0.018)S(0.767)T(0.189)VS(0.018)HVLNGTR	8.80041	S	16	2	1.6965	87.669	0.00436282
A0QWG2	thrS	MSMEG_2931;MSMEI_2857	SYT_MYCS2 Threonine--tRNA ligase OS=Mycobacterium smegmatis (strain ATCC 700084 / mc(2)155) GN=thrS PE=3 SV=1	HLEAGYEFVNTPHIT(1)K	8.7387	T	318	2	0.12435	195.6	0.00702643
A0R3H7		LJ00_27070;MSMEG_5477;MSMEI_5327	A0R3H7_MYCS2 2-hydroxy-3-oxopropionate reductase OS=Mycobacterium smegmatis (strain ATCC 700084 / mc(2)155) GN=MSMEG_5477 PE=4 SV=1	LSGASTEPGSS(0.002)NT(0.997)KERP	8.72579	T	300	2	0.087889	171.87	0.00169272
A0QVA0		LJ00_12440;MSMEG_2500;MSMEI_2439	A0QVA0_MYCS2 Uncharacterized protein OS=Mycobacterium smegmatis (strain ATCC 700084 / mc(2)155) GN=MSMEG_2500 PE=4 SV=1	T(0.997)S(0.003)SNLGLLPR	8.7199	T	2	2	-0.16879	189.17	0.00760242
A0QNJ9	MSMEG_0069	MSMEG_0069	A0QNJ9_MYCS2 Translation initiation factor IF-2 protein OS=Mycobacterium smegmatis (strain ATCC 700084 / mc(2)155) GN=MSMEG_0069 PE=4 SV=1	Y(0.001)EQS(0.035)DRT(0.963)IAENLQSSTGR	8.70217	T	69	2	-0.57309	115.34	0.0285988
A0R5H1		LJ00_30600;MSMEG_6189;MSMEI_6029	A0R5H1_MYCS2 Crp/Fnr familytranscriptional regulator OS=Mycobacterium smegmatis (strain ATCC 700084 / mc(2)155) GN=MSMEG_6189 PE=4 SV=1	FGT(1)QEGGALR	8.67791	T	163	2	0.49962	123.01	0.00214066
A0R729	glpK	MSMEG_6759;MSMEI_6577	A0R729_MYCS2 Glycerol kinase OS=Mycobacterium smegmatis (strain ATCC 700084 / mc(2)155) GN=glpK PE=3 SV=1	DQMHVIDSAAES(0.987)ES(0.012)LAR	8.63894	S	333	3	0.69444	144.25	0.106179
A0QQ22	MSMEG_0599	MSMEG_0599	A0QQ22_MYCS2 Acyl-CoA synthase OS=Mycobacterium smegmatis (strain ATCC 700084 / mc(2)155) GN=MSMEG_0599 PE=4 SV=1	EVIFLDELPRNPT(1)GK	8.63474	T	535	3	-0.19691	94.973	0.00935418
A0QR01	senX3	MSMEG_0936;MSMEI_0913	SENX3_MYCS2 Signal-transduction histidine kinase senX3 OS=Mycobacterium smegmatis (strain ATCC 700084 / mc(2)155) GN=senX3 PE=1 SV=1	DFVANVS(1)HELK	8.59965	S	155	2	0.063272	93.766	0.00297247
A0QND6	dnaN	LJ00_00005;MSMEG_0001;MSMEI_0003	A0QND6_MYCS2 DNA polymerase III subunit beta OS=Mycobacterium smegmatis (strain ATCC 700084 / mc(2)155) GN=dnaN PE=1 SV=1	ATT(1)TAGLTDLK	8.58205	T	4	2	0.56671	134.38	0.0249594
A0QSD2	rplD	MSMEG_1437;MSMEI_1401	RL4_MYCS2 50S ribosomal protein L4 OS=Mycobacterium smegmatis (strain ATCC 700084 / mc(2)155) GN=rplD PE=1 SV=1	APQFT(0.989)GGGT(0.011)VHGPKPR	8.58122	T	85	2	0.10508	149.22	0.0180665
A0R0T9	hrcA	MSMEG_4505;MSMEI_4393	HRCA_MYCS2 Heat-inducible transcription repressor HrcA OS=Mycobacterium smegmatis (strain ATCC 700084 / mc(2)155) GN=hrcA PE=1 SV=1	HNLGVS(0.007)S(0.025)AT(0.968)VR	8.57575	T	43	2	0.54397	133.88	0.00210326
A0QVC7		LJ00_12585;MSMEG_2528;MSMEI_2468	A0QVC7_MYCS2 Glycerate kinase OS=Mycobacterium smegmatis (strain ATCC 700084 / mc(2)155) GN=MSMEG_2528 PE=3 SV=1	GATPFDVET(1)LEAALTR	8.56166	T	221	3	-0.28887	110.26	0.00776879
A0QTY7		LJ00_10035;MSMEG_2011;MSMEI_1966	A0QTY7_MYCS2 Transcriptional regulator LacI family OS=Mycobacterium smegmatis (strain ATCC 700084 / mc(2)155) GN=MSMEG_2011 PE=4 SV=1	NLPGTSPET(1)RER	8.55677	T	36	2	-0.50475	147.96	0.00432642
A0QS66	rpoC	MSMEG_1368;MSMEI_1329	RPOC_MYCS2 DNA-directed RNA polymerase subunit beta' OS=Mycobacterium smegmatis (strain ATCC 700084 / mc(2)155) GN=rpoC PE=1 SV=1	EGLT(1)VLEYFINTHGAR	8.53352	T	844	3	-0.14452	182.91	0.0019741
A0R5Z0		LJ00_31460;MSMEG_6365;MSMEI_6197	BPA_MYCS2 Bacterial proteasome activator OS=Mycobacterium smegmatis (strain ATCC 700084 / mc(2)155) GN=bpa PE=1 SV=1	GGAT(1)HPGTGQYL	8.5319	T	167	2	-0.47592	134.98	0.00485469
A0R061		LJ00_21175;MSMEG_4272;MSMEI_4171	A0R061_MYCS2 HesB/YadR/YfhF family protein OS=Mycobacterium smegmatis (strain ATCC 700084 / mc(2)155) GN=MSMEG_4272 PE=3 SV=1	T(1)VQDATATETHGVTLTDAAAAK	8.52968	T	2	2	-1.1369	158	0.0017343
A0QNK4		LJ00_00380;MSMEG_0076;MSMEI_0076	A0QNK4_MYCS2 Antigen MTB48 OS=Mycobacterium smegmatis (strain ATCC 700084 / mc(2)155) GN=MSMEG_0076 PE=1 SV=1	DYQS(0.031)T(0.969)LEGHGR	8.51685	T	166	2	0.21261	124.39	0.00336048
Q9AFI5	ssb	MSMEG_6896;MSMEI_6712	SSB_MYCS2 Single-stranded DNA-binding protein OS=Mycobacterium smegmatis (strain ATCC 700084 / mc(2)155) GN=ssb PE=1 SV=1	MFDRQS(1)GEWK	8.4612	S	44	2	-0.039645	110.8	0.00756937
A0QVU2		LJ00_13405;MSMEG_2695;MSMEI_2629	A0QVU2_MYCS2 35 kDa protein OS=Mycobacterium smegmatis (strain ATCC 700084 / mc(2)155) GN=MSMEG_2695 PE=4 SV=1	MMEIQQASVQMAGHS(1)R	8.45441	S	229	2	-0.8697	209.66	0.000571803
A0R018	murD	MSMEG_4229;MSMEI_4129	MURD_MYCS2 UDP-N-acetylmuramoylalanine--D-glutamate ligase OS=Mycobacterium smegmatis (strain ATCC 700084 / mc(2)155) GN=murD PE=3 SV=1	HAPDVPVVELVAGEDS(0.984)GVLGT(0.015)NES(0.001)IESVGDHVTR	8.45282	S	413	3	0.20296	113.33	0.0854478
A0QQX6	aceA	LJ00_04525;MSMEG_0911;MSMEI_0889	A0QQX6_MYCS2 Isocitrate lyase OS=Mycobacterium smegmatis (strain ATCC 700084 / mc(2)155) GN=aceA PE=4 SV=1	IATTVDPNSSTTALAGS(0.04)T(0.96)EEGQFH	8.44615	T	422	3	0.093072	149.33	0.000869167
A0QUE0		LJ00_10825;MSMEG_2174;MSMEI_2121	A0QUE0_MYCS2 DNA helicase OS=Mycobacterium smegmatis (strain ATCC 700084 / mc(2)155) GN=MSMEG_2174 PE=3 SV=1	DALPQALAGLAEGDAAAT(1)VEQR	8.42358	T	729	3	0.0373	115.63	0.00140979
A0R6C5		LJ00_32130;MSMEG_6500;MSMEI_6328	A0R6C5_MYCS2 Uncharacterized protein OS=Mycobacterium smegmatis (strain ATCC 700084 / mc(2)155) GN=MSMEG_6500 PE=4 SV=1	ELAAGSTT(0.005)DET(0.994)RPVQPQT	8.3727	T	613	2	0.1945	137.13	0.0536208
A0QRG6		LJ00_05520;MSMEG_1110	A0QRG6_MYCS2 Probable conserved transmembrane protein OS=Mycobacterium smegmatis (strain ATCC 700084 / mc(2)155) GN=MSMEG_1110 PE=4 SV=1	RS(0.194)T(0.806)IEFVTPDR	8.37135	T	83	2	-0.3999	132.06	0.00608592
A0R2X1	greA	MSMEG_5263;MSMEI_5125	GREA_MYCS2 Transcription elongation factor GreA OS=Mycobacterium smegmatis (strain ATCC 700084 / mc(2)155) GN=greA PE=1 SV=1	VYYDDDENDT(0.006)ET(0.992)FLIAT(0.001)R	8.31418	T	105	3	0.16029	111.06	0.0549434
A0QQH1		LJ00_03740;MSMEG_0753;MSMEI_0737	A0QQH1_MYCS2 Uncharacterized protein OS=Mycobacterium smegmatis (strain ATCC 700084 / mc(2)155) GN=MSMEG_0753 PE=4 SV=1	RFT(0.996)APS(0.001)S(0.002)FDGS(0.086)T(0.914)QK	8.3016	T	65	2	0.020214	195.23	0.010824
A0QP08		LJ00_01160;MSMEG_0231;MSMEI_0224	A0QP08_MYCS2 Uncharacterized protein OS=Mycobacterium smegmatis (strain ATCC 700084 / mc(2)155) GN=MSMEG_0231 PE=4 SV=1	ADIRPGY(0.005)T(0.992)GQLT(0.003)AK	8.28671	T	83	3	0.13841	71.637	0.00161847
A0R1W6		LJ00_24225;MSMEG_4900;MSMEI_4772	A0R1W6_MYCS2 Conserved membrane protein OS=Mycobacterium smegmatis (strain ATCC 700084 / mc(2)155) GN=MSMEG_4900 PE=4 SV=1	T(1)EPAAEVSTPR	8.27618	T	2	2	0.40518	95.094	0.00262601
A0R2E8	fadD6	LJ00_25155;MSMEG_5086;MSMEI_4960	A0R2E8_MYCS2 Fatty-acid-CoA ligase FadD6 OS=Mycobacterium smegmatis (strain ATCC 700084 / mc(2)155) GN=fadD6 PE=4 SV=1	DGDVWFNT(1)GDLMR	8.26259	T	435	2	-0.045084	95.428	0.0195957
A0R2N3	sir2	MSMEG_5175;MSMEI_5041	NDP_MYCS2 NAD-dependent protein deacylase Sir2 OS=Mycobacterium smegmatis (strain ATCC 700084 / mc(2)155) GN=sir2 PE=1 SV=1	DAET(1)GLWAQVDPYEISSTDGWQR	8.24404	T	25	2	0.26789	109.32	0.0151154
A0QSG0	rplX	MSMEG_1466;MSMEI_1430	RL24_MYCS2 50S ribosomal protein L24 OS=Mycobacterium smegmatis (strain ATCC 700084 / mc(2)155) GN=rplX PE=1 SV=1	GASSGGIVT(0.999)QEAPIHVSNVMVVDSDGKPTR	8.22489	T	61	3	-0.18968	119.29	0.135515
A0R052	qcrB	LJ00_21135;MSMEG_4263;MSMEI_4163	A0R052_MYCS2 Ubiquinol-cytochrome C reductase QcrB OS=Mycobacterium smegmatis (strain ATCC 700084 / mc(2)155) GN=qcrB PE=4 SV=1	EVLEHGVET(1)GIIK	8.22059	T	447	2	0.18409	182.72	0.0559566
A0QQA8		LJ00_03415;MSMEG_0688	A0QQA8_MYCS2 Aspartate aminotransferase OS=Mycobacterium smegmatis (strain ATCC 700084 / mc(2)155) GN=MSMEG_0688 PE=4 SV=1	VTTHQLPWQS(0.025)T(0.975)GEHR	8.19874	T	14	2	-0.057951	149.35	0.0135701
A0QTR1		LJ00_09645;MSMEG_1932	A0QTR1_MYCS2 MmpS3 protein OS=Mycobacterium smegmatis (strain ATCC 700084 / mc(2)155) GN=MSMEG_1932 PE=4 SV=1	TRPYSPYDT(0.998)AT(0.002)TNR	8.18665	T	10	2	0.0063623	181.69	0.0332454
A0QS98	tuf	MSMEG_1401;MSMEI_1363	EFTU_MYCS2 Elongation factor Tu OS=Mycobacterium smegmatis (strain ATCC 700084 / mc(2)155) GN=tuf PE=1 SV=1	GIT(1)INISHVEYQTDK	8.18128	T	64	3	0.59449	91.207	0.00841915
A0QWJ1	yajC	LJ00_14730;MSMEG_2960;MSMEI_2886	A0QWJ1_MYCS2 Preprotein translocase, YajC subunit OS=Mycobacterium smegmatis (strain ATCC 700084 / mc(2)155) GN=yajC PE=4 SV=1	DRIDSGLAQDDDELS(0.004)EHT(0.994)NDT(0.002)DGYK	8.18095	T	98	3	0.20623	145.03	0.00119689
A0QQB5		LJ00_03455;MSMEG_0696;MSMEI_0679	A0QQB5_MYCS2 Alanine-rich protein OS=Mycobacterium smegmatis (strain ATCC 700084 / mc(2)155) GN=MSMEG_0696 PE=4 SV=1	TRDELGQTVEALAAKT(1)DVK	8.1785	T	50	3	-0.57882	110.53	0.010554
A0QS46	rplA	MSMEG_1347;MSMEI_1309	RL1_MYCS2 50S ribosomal protein L1 OS=Mycobacterium smegmatis (strain ATCC 700084 / mc(2)155) GN=rplA PE=1 SV=1	GT(1)VNLPHGTGK	8.1631	T	62	2	0.36934	100.38	0.0052245
A0QZS6;A0QT61		LJ00_08615;LJ00_09295;LJ00_20490;MSMEG_1725;MSMEG_1863;MSMEG_4132;MSMEI_1685;MSMEI_4032	A0QZS6_MYCS2 Putative transposase OS=Mycobacterium smegmatis (strain ATCC 700084 / mc(2)155) GN=MSMEG_4132 PE=4 SV=1;A0QT61_MYCS2 Putative transposase OS=Mycobacterium smegmatis (strain ATCC 700084 / mc(2)155) GN=MSMEG_1725 PE=4 SV=1	LT(1)REQAEIAR	8.162	T	76	2	-2.6392	104.07	0.00171518
A0QRW3		LJ00_06280;MSMEG_1260;MSMEI_1224	A0QRW3_MYCS2 Uncharacterized protein OS=Mycobacterium smegmatis (strain ATCC 700084 / mc(2)155) GN=MSMEG_1260 PE=4 SV=1	ASVGNAAGLAAGAASFLGQT(1)AK	8.15365	T	90	3	0.11929	115.69	0.00815279
A0QWT2	coaBC	LJ00_15195;MSMEG_3054;MSMEI_2978	A0QWT2_MYCS2 Phosphopantothenoylcysteine decarboxylase/phosphopantothenate--cysteine ligase OS=Mycobacterium smegmatis (strain ATCC 700084 / mc(2)155) GN=coaBC PE=1 SV=1	GAS(0.005)EPS(0.839)S(0.157)IDLVR	8.06467	S	300	2	0.43921	92.19	0.0629304
A0QVM9	MSMEG_2630	MSMEG_2630	A0QVM9_MYCS2 DHH family protein OS=Mycobacterium smegmatis (strain ATCC 700084 / mc(2)155) GN=MSMEG_2630 PE=1 SV=1	T(0.005)LLDT(0.995)HPFAWLPMLSR	8.06219	T	220	3	0.062126	106.75	0.0191025
A0R5J3		LJ00_30715;MSMEG_6212;MSMEI_6051	A0R5J3_MYCS2 Hemerythrin HHE cation binding domain subfamily protein, putative OS=Mycobacterium smegmatis (strain ATCC 700084 / mc(2)155) GN=MSMEG_6212 PE=4 SV=1	SVLGMLEVLGDAPT(1)GHGAR	8.05653	T	26	3	-0.037824	107.56	0.0555659
P0CH37;P0CH36	adhc1;adhC2	MSMEG_1037;MSMEG_2317;MSMEI_1007;MSMEI_2258	ADHC2_MYCS2 NADP-dependent alcohol dehydrogenase C 2 OS=Mycobacterium smegmatis (strain ATCC 700084 / mc(2)155) GN=adhC2 PE=1 SV=1;ADHC1_MYCS2 NADP-dependent alcohol dehydrogenase C 1 OS=Mycobacterium smegmatis (strain ATCC 700084 / mc(2)155) GN=adhc1 PE=1	STVSAYAATS(0.009)AT(0.942)EPLT(0.049)K	8.04975	T	13	2	-0.20841	171.87	0.195902
A0QV14	pyc	LJ00_11995;MSMEG_2412;MSMEI_2351	A0QV14_MYCS2 Pyruvate carboxylase OS=Mycobacterium smegmatis (strain ATCC 700084 / mc(2)155) GN=pyc PE=4 SV=1	VY(0.003)T(0.997)HEIPGGQLSNLR	8.03202	T	822	2	0.19596	100.11	0.0466111
A0QQF4		LJ00_03655;MSMEG_0736;MSMEI_0720	A0QQF4_MYCS2 Putative conserved secreted protein OS=Mycobacterium smegmatis (strain ATCC 700084 / mc(2)155) GN=MSMEG_0736 PE=4 SV=1	PEAGRS(1)DAFR	7.97941	S	258	2	1.0465	146.59	0.00803225
A0QND9		MSMEG_0004;MSMEI_0006	Y004_MYCS2 UPF0232 protein MSMEG_0004/MSMEI_0006 OS=Mycobacterium smegmatis (strain ATCC 700084 / mc(2)155) GN=MSMEG_0004 PE=3 SV=1	DPQLLGAVT(1)QDLAK	7.97474	T	87	2	0.092811	115.04	0.0235059
A0QTR1		LJ00_09645;MSMEG_1932	A0QTR1_MYCS2 MmpS3 protein OS=Mycobacterium smegmatis (strain ATCC 700084 / mc(2)155) GN=MSMEG_1932 PE=4 SV=1	TRPYSPYDT(0.001)AT(0.004)T(0.994)NR	7.97328	T	13	2	-0.29171	154.13	0.0452534
A0R0Q5		LJ00_22120;MSMEG_4470	A0R0Q5_MYCS2 ABC transporter OS=Mycobacterium smegmatis (strain ATCC 700084 / mc(2)155) GN=MSMEG_4470 PE=4 SV=1	LDSPPEHGPIGPVPAQLT(1)DVR	7.96304	T	235	3	0.1101	68.657	0.00258066
A0QUF5	MSMEG_2188	MSMEG_2188	A0QUF5_MYCS2 Integral membrane protein OS=Mycobacterium smegmatis (strain ATCC 700084 / mc(2)155) GN=MSMEG_2188 PE=4 SV=1	S(0.073)QFT(0.927)LAEPIEAIEPIEPK	7.96158	T	298	2	1.7076	82.007	0.00767573
A0R6A3		LJ00_32020;MSMEG_6478	A0R6A3_MYCS2 Putative cytochrome P450 135B1 OS=Mycobacterium smegmatis (strain ATCC 700084 / mc(2)155) GN=MSMEG_6478 PE=4 SV=1	T(0.009)AT(0.991)VERPESAIR	7.84386	T	4	3	0.16795	91.62	0.00381176
A0QWK7	hisS	LJ00_14810;MSMEG_2976;MSMEI_2902	A0QWK7_MYCS2 Histidine--tRNA ligase OS=Mycobacterium smegmatis (strain ATCC 700084 / mc(2)155) GN=hisS PE=3 SV=1	GVGES(0.169)T(0.831)DVVSK	7.79364	T	65	2	0.055272	114.71	0.00319075
A0QNJ7		MSMEG_0067;MSMEI_0068	A0QNJ7_MYCS2 Conserved hypothetical proline and alanine rich protein OS=Mycobacterium smegmatis (strain ATCC 700084 / mc(2)155) GN=MSMEG_0067 PE=4 SV=1	QSAATIADLLADQELS(1)R	7.79144	S	291	3	0.44603	120.25	0.00570614
A0QTE1	accA3	LJ00_09010;MSMEG_1807;MSMEI_1762	A0QTE1_MYCS2 Acetyl-/propionyl-coenzyme A carboxylase alpha chain OS=Mycobacterium smegmatis (strain ATCC 700084 / mc(2)155) GN=accA3 PE=4 SV=1	GHS(1)FEFR	7.78397	S	340	2	0.26287	128.12	0.0219808
A0QU06		LJ00_10130;MSMEG_2032	A0QU06_MYCS2 Uncharacterized protein OS=Mycobacterium smegmatis (strain ATCC 700084 / mc(2)155) GN=MSMEG_2032 PE=3 SV=1	TGS(0.03)DT(0.829)T(0.12)AYS(0.012)T(0.008)AR	7.771	T	6	2	0.35657	79.633	0.000261176
A0R0D8		LJ00_21560;MSMEG_4351;MSMEI_4250	A0R0D8_MYCS2 Putative oxidoreductase YjgI OS=Mycobacterium smegmatis (strain ATCC 700084 / mc(2)155) GN=MSMEG_4351 PE=4 SV=1	T(1)QAGSSTPLADRR	7.74772	T	2	2	0.7174	102.33	0.0297383
A0R3K5		LJ00_27210;MSMEG_5505;MSMEI_5351	A0R3K5_MYCS2 Uncharacterized protein OS=Mycobacterium smegmatis (strain ATCC 700084 / mc(2)155) GN=MSMEG_5505 PE=4 SV=1	IQVAQQLTDAAAS(1)GR	7.73191	S	31	2	0.55928	166.3	0.0411758
A0R3I9	rpmF	MSMEG_5489;MSMEI_5337	RL32_MYCS2 50S ribosomal protein L32 OS=Mycobacterium smegmatis (strain ATCC 700084 / mc(2)155) GN=rpmF PE=3 SV=1	AEAPGLVT(0.963)VS(0.037)VAGQQR	7.72795	T	29	2	-0.15952	97.797	0.00746893
A0QSD5	rpsS	MSMEG_1440;MSMEI_1404	RS19_MYCS2 30S ribosomal protein S19 OS=Mycobacterium smegmatis (strain ATCC 700084 / mc(2)155) GN=rpsS PE=3 SV=1	LGEFAPT(1)R	7.72511	T	77	2	0.38577	120.63	0.00328798
A0QWS8	mihF	LJ00_15175;MSMEG_3050;MSMEI_2975	A0QWS8_MYCS2 Integration host factor OS=Mycobacterium smegmatis (strain ATCC 700084 / mc(2)155) GN=mihF PE=4 SV=1	MALPQLT(1)DEQRAAALEK	7.72048	T	7	2	0.17223	115	0.00129739
A0R5L3	katA	LJ00_30815;MSMEG_6232;MSMEI_6071	A0R5L3_MYCS2 Catalase OS=Mycobacterium smegmatis (strain ATCC 700084 / mc(2)155) GN=katA PE=4 SV=1	GPAT(1)MENYHFLEK	7.71964	T	42	2	0.30274	161.76	0.00166423
A0QZ15		LJ00_19180;MSMEG_3862;MSMEI_3772	A0QZ15_MYCS2 FxsA cytoplasmic membrane protein OS=Mycobacterium smegmatis (strain ATCC 700084 / mc(2)155) GN=MSMEG_3862 PE=4 SV=1	VPLVT(0.006)GFQT(0.978)AS(0.017)R	7.71673	T	124	2	0.094083	119.21	0.0372741
A0R5R6	dnaX	LJ00_31070;MSMEG_6285;MSMEI_6120	A0R5R6_MYCS2 DNA polymerase III gamma/tau subunit OS=Mycobacterium smegmatis (strain ATCC 700084 / mc(2)155) GN=dnaX PE=4 SV=1	AVEGDT(1)LVLSHESAPLAK	7.70891	T	551	2	0.052038	218.63	0.00404366
A0QTS3		LJ00_09715;MSMEG_1945;MSMEI_1903	A0QTS3_MYCS2 Ion channel membrane protein OS=Mycobacterium smegmatis (strain ATCC 700084 / mc(2)155) GN=MSMEG_1945 PE=4 SV=1	QSGADSTVVS(0.001)S(0.012)ET(0.986)AGR	7.70554	T	277	2	0.069534	165.66	0.000954796
P71533	secA1	MSMEG_1881;MSMEI_1840	SECA1_MYCS2 Protein translocase subunit SecA 1 OS=Mycobacterium smegmatis (strain ATCC 700084 / mc(2)155) GN=secA1 PE=1 SV=2	GIDNEAPPLTYTGPSEDGT(1)AQVQR	7.70493	T	910	3	-0.18541	148.05	0.0117526
A0R2E8	fadD6	LJ00_25155;MSMEG_5086;MSMEI_4960	A0R2E8_MYCS2 Fatty-acid-CoA ligase FadD6 OS=Mycobacterium smegmatis (strain ATCC 700084 / mc(2)155) GN=fadD6 PE=4 SV=1	VVPELAHT(0.829)S(0.086)T(0.086)FK	7.69804	T	540	3	1.0146	155.39	0.00126206
A0QZ49	dop	MSMEG_3897;MSMEI_3807	DOP_MYCS2 Pup deamidase/depupylase OS=Mycobacterium smegmatis (strain ATCC 700084 / mc(2)155) GN=dop PE=1 SV=1	WDY(1)EVESPLR	7.69	Y	50	2	0.37547	125.16	0.0127778
A0QVY4		LJ00_13620;MSMEG_2739;MSMEI_2672	A0QVY4_MYCS2 Conserved transmembrane alanine and glycine rich protein OS=Mycobacterium smegmatis (strain ATCC 700084 / mc(2)155) GN=MSMEG_2739 PE=4 SV=1	YRDEDAAGVSDADPYAPGADT(1)R	7.67276	T	539	2	0.06767	159.47	0.0106919
A0QV44	rnhB	MSMEG_2442;MSMEI_2381	RNH2_MYCS2 Ribonuclease HII OS=Mycobacterium smegmatis (strain ATCC 700084 / mc(2)155) GN=rnhB PE=3 SV=1	WSTESAAET(1)EEVRR	7.66719	T	240	2	-1.2174	115.82	0.00913982
A0QNK6	MSMEG_0078	MSMEG_0078	A0QNK6_MYCS2 Uncharacterized protein OS=Mycobacterium smegmatis (strain ATCC 700084 / mc(2)155) GN=MSMEG_0078 PE=4 SV=1	MIADS(0.002)S(0.001)ENAT(0.997)LIR	7.66641	T	172	2	-0.38018	115.06	0.00629056
A0QSB9	MSMEG_1424	MSMEG_1424	A0QSB9_MYCS2 FMN-dependent dehydrogenase OS=Mycobacterium smegmatis (strain ATCC 700084 / mc(2)155) GN=MSMEG_1424 PE=3 SV=1	SSIHDLVPEDILVPEGFT(1)R	7.65393	T	388	3	0.0080767	93.093	0.0686695
A0QX82	hisC	MSMEG_3206;MSMEI_3124	HIS8_MYCS2 Histidinol-phosphate aminotransferase OS=Mycobacterium smegmatis (strain ATCC 700084 / mc(2)155) GN=hisC PE=3 SV=1	VT(1)LADLPLRDNLR	7.63708	T	7	3	-0.24893	79.07	0.00060989
A0QX25		LJ00_15655;MSMEG_3148;MSMEI_3067	A0QX25_MYCS2 Uncharacterized protein OS=Mycobacterium smegmatis (strain ATCC 700084 / mc(2)155) GN=MSMEG_3148 PE=4 SV=1	DVELPPVGDVILQDT(0.909)ET(0.058)GVT(0.034)R	7.62963	T	247	3	-0.48137	89.08	0.0937574
A0QWX9	tal	MSMEG_3102;MSMEI_3024	TAL_MYCS2 Transaldolase OS=Mycobacterium smegmatis (strain ATCC 700084 / mc(2)155) GN=tal PE=1 SV=1	LQT(0.001)GNLT(0.999)ELINTR	7.62881	T	33	2	0.11244	157.35	0.00303288
A0QPW5		LJ00_02690;MSMEG_0542	A0QPW5_MYCS2 Antar domain protein OS=Mycobacterium smegmatis (strain ATCC 700084 / mc(2)155) GN=MSMEG_0542 PE=4 SV=1	QEDAVIT(1)AEVAK	7.61798	T	140	2	-0.60982	145.81	0.0128383
A0QWN4		LJ00_14950;MSMEG_3004;MSMEI_2929	A0QWN4_MYCS2 Hemerythrin HHE cation binding domain protein OS=Mycobacterium smegmatis (strain ATCC 700084 / mc(2)155) GN=MSMEG_3004 PE=4 SV=1	LYS(0.008)DT(0.992)AALDDFNSK	7.61489	T	15	2	0.42786	136.14	0.0097644
A0QWW2	gapA	MSMEG_3084;MSMEI_3006	G3P_MYCS2 Glyceraldehyde-3-phosphate dehydrogenase OS=Mycobacterium smegmatis (strain ATCC 700084 / mc(2)155) GN=gapA PE=1 SV=1	LPQDVS(0.002)LEGDDT(0.998)IVIGDTK	7.59917	T	71	2	-0.67209	78.794	0.218873
A0QR05		LJ00_04665;MSMEG_0940;MSMEI_0917	A0QR05_MYCS2 Uncharacterized protein OS=Mycobacterium smegmatis (strain ATCC 700084 / mc(2)155) GN=MSMEG_0940 PE=4 SV=1	T(1)REIDPEPVEFRPR	7.59586	T	144	3	0.48065	193.98	0.00962742
A0R6D4	MSMEG_6509	MSMEG_6509	A0R6D4_MYCS2 ABC-type drug export system, ATP-binding protein OS=Mycobacterium smegmatis (strain ATCC 700084 / mc(2)155) GN=MSMEG_6509 PE=4 SV=1	T(1)DHMPEPTLPDR	7.56687	T	2	2	-0.13819	82.85	0.0215407
A0R0T8	dnaJ	LJ00_22280;MSMEG_4504;MSMEI_4392	A0R0T8_MYCS2 Chaperone protein DnaJ OS=Mycobacterium smegmatis (strain ATCC 700084 / mc(2)155) GN=dnaJ PE=3 SV=1	LDLEECAT(0.004)GVT(0.996)K	7.55679	T	130	2	2.8495	97.69	0.0010416
A0QW47		LJ00_13945;MSMEG_2804	A0QW47_MYCS2 Two-component system sensor kinase OS=Mycobacterium smegmatis (strain ATCC 700084 / mc(2)155) GN=MSMEG_2804 PE=4 SV=1	AGVAAHGT(1)HEWFVR	7.55562	T	89	3	0.20702	98.694	0.00679385
A0QYB1		LJ00_17895;MSMEG_3596;MSMEI_3514	A0QYB1_MYCS2 AAA ATPase OS=Mycobacterium smegmatis (strain ATCC 700084 / mc(2)155) GN=MSMEG_3596 PE=4 SV=1	AALGDVAGEAPDLEAT(1)DPR	7.55068	T	624	2	4.4991	139.46	0.372613
A0R5M2		LJ00_30860;MSMEG_6241;MSMEI_6080	A0R5M2_MYCS2 ATPase associated with various cellular activities AAA_5 OS=Mycobacterium smegmatis (strain ATCC 700084 / mc(2)155) GN=MSMEG_6241 PE=4 SV=1	T(0.005)T(0.995)ATIPVR	7.54183	T	3	2	-0.18484	101.64	0.0016063
A0QW09	MSMEG_2766	MSMEG_2766	A0QW09_MYCS2 Uncharacterized protein OS=Mycobacterium smegmatis (strain ATCC 700084 / mc(2)155) GN=MSMEG_2766 PE=4 SV=1	SAQGS(1)AMQQLR	7.48905	S	253	2	-0.24097	116.24	0.00302034
A0R3H0	moeA1	LJ00_27035;MSMEG_5470;MSMEI_5320	A0R3H0_MYCS2 Molybdopterin biosynthesis protein MoeA 1 OS=Mycobacterium smegmatis (strain ATCC 700084 / mc(2)155) GN=moeA1 PE=4 SV=1	T(0.001)PGT(0.999)GQVYDVNSYALAAAGR	7.46513	T	200	2	-1.764	148.85	0.0692921
A0QSL1		LJ00_07580;MSMEG_1517;MSMEI_1481	A0QSL1_MYCS2 SPFH domain / Band 7 family protein OS=Mycobacterium smegmatis (strain ATCC 700084 / mc(2)155) GN=MSMEG_1517 PE=4 SV=1	GITATMTVEDLNS(0.005)NRDT(0.995)LAR	7.45697	T	150	3	-0.65424	74.584	0.145252
A0QSX6	MSMEG_1637	MSMEG_1637	A0QSX6_MYCS2 Histidine kinase OS=Mycobacterium smegmatis (strain ATCC 700084 / mc(2)155) GN=MSMEG_1637 PE=4 SV=1	PT(0.004)DT(0.981)S(0.012)S(0.002)FFASR	7.44996	T	713	2	0.72705	75.088	0.0315522
A0R129	lppH	LJ00_22745;MSMEG_4598	A0R129_MYCS2 Putative conserved lipoprotein lpph OS=Mycobacterium smegmatis (strain ATCC 700084 / mc(2)155) GN=lppH PE=4 SV=1	DS(0.156)AVT(0.844)ELVR	7.44163	T	222	2	0.29075	79.659	0.00137512
A0R4S3		LJ00_29350;MSMEG_5935;MSMEI_5776	A0R4S3_MYCS2 ATP-dependent DNA helicase OS=Mycobacterium smegmatis (strain ATCC 700084 / mc(2)155) GN=MSMEG_5935 PE=4 SV=1	RPTAVDDATLAAT(1)AER	7.43124	T	498	2	0.24191	148.36	0.00295075
A0QS43	secE	LJ00_06700;MSMEG_1344;MSMEI_1306	A0QS43_MYCS2 Protein translocase subunit SecE OS=Mycobacterium smegmatis (strain ATCC 700084 / mc(2)155) GN=secE PE=3 SV=1	GQT(1)AVVT(0.855)RPLRPT(0.145)GK	7.42548	T	28	2	0.10229	92.633	0.013162
A0R6G0		LJ00_32305;MSMEG_6535;MSMEI_6360	A0R6G0_MYCS2 Elongation factor EF-G OS=Mycobacterium smegmatis (strain ATCC 700084 / mc(2)155) GN=MSMEG_6535 PE=4 SV=1	IGT(0.998)LS(0.002)FPLGK	7.42115	T	392	2	0.089612	101.3	0.00825729
A0QVP8	truB	LJ00_13185;MSMEG_2649;MSMEI_2586	A0QVP8_MYCS2 tRNA pseudouridine synthase B OS=Mycobacterium smegmatis (strain ATCC 700084 / mc(2)155) GN=truB PE=3 SV=1	EGQS(1)VELAAR	7.41118	S	145	2	0.53053	103.56	0.00532018
A0R5J6		LJ00_30730;MSMEG_6215;MSMEI_6054	A0R5J6_MYCS2 Uncharacterized protein OS=Mycobacterium smegmatis (strain ATCC 700084 / mc(2)155) GN=MSMEG_6215 PE=4 SV=1	T(1)GGIDNVSSVPR	7.39221	T	2	2	0.33904	177.42	0.000739144
A0R753		LJ00_33515;MSMEG_6783;MSMEI_6600	A0R753_MYCS2 Integral membrane protein OS=Mycobacterium smegmatis (strain ATCC 700084 / mc(2)155) GN=MSMEG_6783 PE=4 SV=1	DLAAS(1)EVLSR	7.37931	S	286	2	-0.22574	105.36	0.0110238
A0QRY5	vapB	MSMEG_1283;MSMEI_1245	VAPB_MYCS2 Antitoxin VapB OS=Mycobacterium smegmatis (strain ATCC 700084 / mc(2)155) GN=vapB PE=1 SV=1	T(0.002)GET(0.014)LT(0.984)EAVVMALR	7.37853	T	26	2	-1.1188	124.45	0.0118175
A0QUX1	gatB	MSMEG_2367;MSMEI_2307	GATB_MYCS2 Aspartyl/glutamyl-tRNA(Asn/Gln) amidotransferase subunit B OS=Mycobacterium smegmatis (strain ATCC 700084 / mc(2)155) GN=gatB PE=3 SV=1	QAAVLDAGGT(0.019)VT(0.971)QET(0.01)R	7.37728	T	272	2	-0.045708	174.59	0.0911035
A0QQD3		LJ00_03545;MSMEG_0714	A0QQD3_MYCS2 Acyl-CoA dehydrogenase OS=Mycobacterium smegmatis (strain ATCC 700084 / mc(2)155) GN=MSMEG_0714 PE=3 SV=1	T(0.017)AT(0.983)LEHATGLPDAEYR	7.37372	T	4	2	0.078293	157.35	0.00197605
A0QS62	rplJ	MSMEG_1364;MSMEI_1325	RL10_MYCS2 50S ribosomal protein L10 OS=Mycobacterium smegmatis (strain ATCC 700084 / mc(2)155) GN=rplJ PE=1 SV=1	ALGDS(0.005)AT(0.98)YT(0.015)VAK	7.36493	T	48	2	0.14775	110.98	0.00559811
A0R4C6		LJ00_28610;MSMEG_5786	A0R4C6_MYCS2 Thiredoxin OS=Mycobacterium smegmatis (strain ATCC 700084 / mc(2)155) GN=MSMEG_5786 PE=4 SV=1	QT(0.001)GPGS(0.023)AVGAET(0.976)DAVAQAEAER	7.3608	T	46	2	0.73192	77.959	0.0054651
A0QS13		LJ00_06530;MSMEG_1311;MSMEI_1273	A0QS13_MYCS2 Oligopeptide transporter OPT OS=Mycobacterium smegmatis (strain ATCC 700084 / mc(2)155) GN=MSMEG_1311 PE=4 SV=1	T(0.959)S(0.041)ESTATPATPTLR	7.34827	T	2	2	-3.2755	147.52	0.0134032
A0QZT4		LJ00_20540;MSMEG_4142	A0QZT4_MYCS2 Transcriptional repressor, TetR family protein, putative OS=Mycobacterium smegmatis (strain ATCC 700084 / mc(2)155) GN=MSMEG_4142 PE=4 SV=1	T(0.859)T(0.141)VFNHFPR	7.32585	T	56	2	0.5054	104.05	0.0483269
A0R5H6		LJ00_30625;MSMEG_6195;MSMEI_6034	A0R5H6_MYCS2 Anion-transporting ATPase OS=Mycobacterium smegmatis (strain ATCC 700084 / mc(2)155) GN=MSMEG_6195 PE=4 SV=1	LVT(1)GAVGLAMK	7.30857	T	195	2	-0.042445	92.112	0.00512936
A0QPG9		LJ00_01975;MSMEG_0394;MSMEI_0387	A0QPG9_MYCS2 Uncharacterized protein OS=Mycobacterium smegmatis (strain ATCC 700084 / mc(2)155) GN=MSMEG_0394 PE=4 SV=1	GSSPIEGT(0.996)QVS(0.003)AEDSAVDGK	7.26191	T	72	2	0.014556	86.573	0.00788968
A0R058	asnB	LJ00_21160;MSMEG_4269;MSMEI_4168	A0R058_MYCS2 Asparagine synthase (Glutamine-hydrolyzing) OS=Mycobacterium smegmatis (strain ATCC 700084 / mc(2)155) GN=asnB PE=4 SV=1	ADQVEAS(0.101)PGT(0.825)GS(0.073)QLVSAVAEAAHLMR	7.24226	T	23	3	0.34358	92.416	0.148757
A0R4G4	purL	LJ00_28800;MSMEG_5824;MSMEI_5666	A0R4G4_MYCS2 Phosphoribosylformylglycinamidine synthase subunit PurL OS=Mycobacterium smegmatis (strain ATCC 700084 / mc(2)155) GN=purL PE=3 SV=1	T(0.934)S(0.066)ELTHQTDTVER	7.21856	T	2	2	0.15474	312.91	0.000290294
A0R4C8		LJ00_28620;MSMEG_5788;MSMEI_5635	A0R4C8_MYCS2 Integral membrane protein OS=Mycobacterium smegmatis (strain ATCC 700084 / mc(2)155) GN=MSMEG_5788 PE=4 SV=1	S(0.053)S(0.053)S(0.072)IT(0.815)DT(0.007)ARPR	7.19478	T	6	2	0.13653	90.434	0.0454043
A0R0B0	aceE	MSMEG_4323;MSMEI_4223	ODP1_MYCS2 Pyruvate dehydrogenase E1 component OS=Mycobacterium smegmatis (strain ATCC 700084 / mc(2)155) GN=aceE PE=1 SV=1	T(1)TEFVR	7.18703	T	2	2	-0.1091	158.12	0.0017473
A0QX98	lgt	LJ00_16020;MSMEG_3222;MSMEI_3140	A0QX98_MYCS2 Prolipoprotein diacylglyceryl transferase OS=Mycobacterium smegmatis (strain ATCC 700084 / mc(2)155) GN=lgt PE=3 SV=1	ELVAAAAGT(1)GVVAAATAAAR	7.13458	T	315	3	-0.098668	107.95	0.00438601
A0R5K0		LJ00_30750;MSMEG_6219	A0R5K0_MYCS2 ATPase family protein associated with various cellular activities (AAA) OS=Mycobacterium smegmatis (strain ATCC 700084 / mc(2)155) GN=MSMEG_6219 PE=4 SV=1	T(1)QPATTVDADTAR	7.1197	T	2	2	-0.64237	91.207	0.0387702
A0QUY2	serA	LJ00_11825;MSMEG_2378;MSMEI_2318	A0QUY2_MYCS2 D-3-phosphoglycerate dehydrogenase OS=Mycobacterium smegmatis (strain ATCC 700084 / mc(2)155) GN=serA PE=3 SV=1	S(0.103)AT(0.834)T(0.063)VDAEVIAAAPK	7.11896	T	53	2	0.95991	93.716	0.355999
A0QXC2		LJ00_16155;MSMEG_3249;MSMEI_3166	A0QXC2_MYCS2 Branched chain amino acid transport permease OS=Mycobacterium smegmatis (strain ATCC 700084 / mc(2)155) GN=MSMEG_3249 PE=3 SV=1	S(0.003)DQHT(0.997)QQNPGENTSSLVR	7.10932	T	6	2	-0.11485	105.5	0.00132397
A0QQB6		LJ00_03460;MSMEG_0697;MSMEI_0680	A0QQB6_MYCS2 Integral membrane protein OS=Mycobacterium smegmatis (strain ATCC 700084 / mc(2)155) GN=MSMEG_0697 PE=4 SV=1	QIDQAS(0.002)PT(0.007)PEMT(0.991)VANVK	7.10922	T	115	2	-0.35392	92.264	0.0159255
A0QTP6		LJ00_09575;MSMEG_1918;MSMEI_1877	A0QTP6_MYCS2 Sensor histidine kinase OS=Mycobacterium smegmatis (strain ATCC 700084 / mc(2)155) GN=MSMEG_1918 PE=4 SV=1	T(1)RPGLDVEAVPVR	7.1058	T	105	2	-0.36522	77.527	0.0102889
A0QXF4	potA	MSMEG_3281	A0QXF4_MYCS2 Spermidine/putrescine import ATP-binding protein PotA OS=Mycobacterium smegmatis (strain ATCC 700084 / mc(2)155) GN=potA PE=3 SV=1	VS(0.01)IDAPT(0.988)GDVAT(0.002)VPATVTDLTFQGPVVR	7.08038	T	341	3	0.41652	106.99	0.176001
A0QR13		LJ00_04705;MSMEG_0948;MSMEI_0924	A0QR13_MYCS2 UPF0336 protein MSMEG_0948 OS=Mycobacterium smegmatis (strain ATCC 700084 / mc(2)155) GN=MSMEG_0948 PE=3 SV=1	AEVTDDDGKPVATSIVTMLGEAEIDEADEIS(0.772)S(0.228)QIAAAR	7.07937	S	155	3	-1.0018	73.993	0.143922
A0R6E0	treS	MSMEG_6515;MSMEI_6343	TRES_MYCS2 Trehalose synthase/amylase TreS OS=Mycobacterium smegmatis (strain ATCC 700084 / mc(2)155) GN=treS PE=1 SV=1	MEEHT(0.951)QGS(0.049)HVEAGIVEHPNAEDFGHAR	7.05702	T	5	4	-0.13897	127.54	0.0616805
A0R5L3	katA	LJ00_30815;MSMEG_6232;MSMEI_6071	A0R5L3_MYCS2 Catalase OS=Mycobacterium smegmatis (strain ATCC 700084 / mc(2)155) GN=katA PE=4 SV=1	SFSYSDT(1)QR	7.05496	T	357	2	0.14856	152.04	0.000356057
A0QX94		LJ00_16000;MSMEG_3218;MSMEI_3136	A0QX94_MYCS2 Trp region conserved hypothetical membrane protein OS=Mycobacterium smegmatis (strain ATCC 700084 / mc(2)155) GN=MSMEG_3218 PE=4 SV=1	TAAQHDVSS(0.001)ES(0.995)MS(0.003)ER	7.03039	S	174	2	-0.25271	202.79	0.0156733
Q9X5M0	argS	MSMEG_4959;MSMEI_4832	SYR_MYCS2 Arginine--tRNA ligase OS=Mycobacterium smegmatis (strain ATCC 700084 / mc(2)155) GN=argS PE=3 SV=2	ATAAAVLT(0.021)EHDLDVAALPAT(0.867)VT(0.111)VERPR	7.02795	T	31	3	0.2919	67.095	0.0224545
A0QSK6	rmlB	MSMEG_1512;MSMEI_1476	RMLB_MYCS2 dTDP-glucose 4,6-dehydratase OS=Mycobacterium smegmatis (strain ATCC 700084 / mc(2)155) GN=rmlB PE=1 SV=1	FNET(0.798)T(0.201)PY(0.001)NPSSPYSSTK	7.00759	T	138	2	-0.069891	133.9	0.00310052
A0QTR3		LJ00_09655;MSMEG_1935;MSMEI_1893	A0QTR3_MYCS2 TetR-family protein transcriptional regulator OS=Mycobacterium smegmatis (strain ATCC 700084 / mc(2)155) GN=MSMEG_1935 PE=4 SV=1	SDLANT(1)AERR	6.9969	T	7	2	0.22495	125.97	0.00273851
A0R7I5		LJ00_34210;MSMEG_6929;MSMEI_6739	A0R7I5_MYCS2 Integral membrane protein MviN OS=Mycobacterium smegmatis (strain ATCC 700084 / mc(2)155) GN=MSMEG_6929 PE=4 SV=1	GSPVTDESAGGPALDGT(0.027)AT(0.865)T(0.108)K	6.98086	T	653	2	1.311	200.89	0.105754
A0R3X5		LJ00_27835;MSMEG_5629	A0R3X5_MYCS2 Uncharacterized protein OS=Mycobacterium smegmatis (strain ATCC 700084 / mc(2)155) GN=MSMEG_5629 PE=4 SV=1	T(0.144)S(0.856)PISLGNAAPAR	6.97996	S	3	2	-0.87524	187.85	0.00765056
A0QYE8		LJ00_18065;MSMEG_3634;MSMEI_3548	A0QYE8_MYCS2 IMP dehydrogenase family protein OS=Mycobacterium smegmatis (strain ATCC 700084 / mc(2)155) GN=MSMEG_3634 PE=4 SV=1	GLFEEGIS(0.153)T(0.817)S(0.03)R	6.95766	T	416	2	0.14561	201	0.19529
A0QNL9	MSMEG_0091	MSMEG_0091	A0QNL9_MYCS2 Putative transcriptional regulator OS=Mycobacterium smegmatis (strain ATCC 700084 / mc(2)155) GN=MSMEG_0091 PE=4 SV=1	FAPSSDPT(0.002)HGNT(0.998)LN	6.95395	T	195	2	-0.91236	118.73	0.00198788
A0QVT6	MSMEG_2690	MSMEG_2690	A0QVT6_MYCS2 DNA translocase FtsK OS=Mycobacterium smegmatis (strain ATCC 700084 / mc(2)155) GN=MSMEG_2690 PE=3 SV=1	T(1)WPGS(1)GPMAAIEAPK	6.9384	S	360	2	0.15841	85.988	0.0277697
A0R6K8		LJ00_32545;MSMEG_6584;MSMEI_6406	A0R6K8_MYCS2 Acyl-CoA dehydrogenase OS=Mycobacterium smegmatis (strain ATCC 700084 / mc(2)155) GN=MSMEG_6584 PE=3 SV=1	ANT(0.006)IEGGT(0.847)S(0.146)EVMR	6.91533	T	363	2	0.22762	108.66	0.00046829
A0R0F3	MSMEG_4366	MSMEG_4366	A0R0F3_MYCS2 Serine/threonine-protein kinase PknD OS=Mycobacterium smegmatis (strain ATCC 700084 / mc(2)155) GN=MSMEG_4366 PE=4 SV=1	TPT(1)PPAPAAVAAPAVR	6.908	T	335	2	0.088543	112.02	0.00502694
A0R3Y5	echA6	LJ00_27885;MSMEG_5639;MSMEI_5489	A0R3Y5_MYCS2 Enoyl-CoA hydratase OS=Mycobacterium smegmatis (strain ATCC 700084 / mc(2)155) GN=echA6 PE=3 SV=1	AT(1)ALNLAIDK	6.90229	T	76	2	-0.36128	82.505	0.00367228
A0R2E8	fadD6	LJ00_25155;MSMEG_5086;MSMEI_4960	A0R2E8_MYCS2 Fatty-acid-CoA ligase FadD6 OS=Mycobacterium smegmatis (strain ATCC 700084 / mc(2)155) GN=fadD6 PE=4 SV=1	GENVAT(0.882)T(0.118)EVEAAVASHHK	6.87523	T	466	3	-0.29542	125.18	0.00395739
A0QNG7	MSMEG_0035	MSMEG_0035	A0QNG7_MYCS2 FHA domain protein OS=Mycobacterium smegmatis (strain ATCC 700084 / mc(2)155) GN=MSMEG_0035 PE=4 SV=1	DHAFT(1)AESGEPPMTDNPNYR	6.8736	T	146	2	-0.89271	185.28	0.0163859
A0QYT4	pheS	LJ00_18770;MSMEG_3778;MSMEI_3689	A0QYT4_MYCS2 Phenylalanine--tRNA ligase alpha subunit OS=Mycobacterium smegmatis (strain ATCC 700084 / mc(2)155) GN=pheS PE=3 SV=1	VRT(0.952)QGGET(0.048)AGEQPSDLSEEALTK	6.86212	T	4	3	-0.72278	122.13	0.0453531
A0QQH1		LJ00_03740;MSMEG_0753;MSMEI_0737	A0QQH1_MYCS2 Uncharacterized protein OS=Mycobacterium smegmatis (strain ATCC 700084 / mc(2)155) GN=MSMEG_0753 PE=4 SV=1	RFT(0.996)APS(0.001)S(0.002)FDGS(0.086)T(0.914)QK	6.84768	T	65	2	0.020214	195.23	0.0148334
A0R2Z2		LJ00_26130;MSMEG_5284;MSMEI_5145	A0R2Z2_MYCS2 Patatin OS=Mycobacterium smegmatis (strain ATCC 700084 / mc(2)155) GN=MSMEG_5284 PE=4 SV=1	T(1)IDIAQAALAR	6.84106	T	286	2	-0.19051	104.82	0.00683
A0R4G4	purL	LJ00_28800;MSMEG_5824;MSMEI_5666	A0R4G4_MYCS2 Phosphoribosylformylglycinamidine synthase subunit PurL OS=Mycobacterium smegmatis (strain ATCC 700084 / mc(2)155) GN=purL PE=3 SV=1	TSELTHQT(0.029)DT(0.971)VER	6.83951	T	11	2	0.20425	150.37	0.00151306
A0QQR2		LJ00_04210;MSMEG_0847;MSMEI_0827	A0QQR2_MYCS2 NADH-ubiquinone oxidoreductase chain 4L OS=Mycobacterium smegmatis (strain ATCC 700084 / mc(2)155) GN=MSMEG_0847 PE=4 SV=1	LTTIEEVSNDPEDT(0.062)RVS(0.938)LK	6.83407	S	117	3	-0.23558	168.08	0.00128989
A0QNK4		LJ00_00380;MSMEG_0076;MSMEI_0076	A0QNK4_MYCS2 Antigen MTB48 OS=Mycobacterium smegmatis (strain ATCC 700084 / mc(2)155) GN=MSMEG_0076 PE=1 SV=1	LVANHPT(1)LENVR	6.82472	T	230	3	0.17267	155.14	0.00272024
A0QR73		LJ00_05005;LJ00_11390;MSMEG_1010;MSMEG_2290	A0QR73_MYCS2 Transcriptional regulator, TetR family protein OS=Mycobacterium smegmatis (strain ATCC 700084 / mc(2)155) GN=MSMEG_1010 PE=4 SV=1	TAESVPQGSNGSAGAT(1)AAQAR	6.81576	T	17	2	-0.043123	153.36	0.0110223
A0QP27	mmpL3	LJ00_01255;MSMEG_0250;MSMEI_0243	A0QP27_MYCS2 Drug exporters of the RND superfamily-like protein OS=Mycobacterium smegmatis (strain ATCC 700084 / mc(2)155) GN=mmpL3 PE=4 SV=1	GGGMS(1)AQDLLR	6.79985	S	1002	2	0.21346	74.46	0.0437997
A0R204	atpF	MSMEG_4940;MSMEI_4813	ATPF_MYCS2 ATP synthase subunit b OS=Mycobacterium smegmatis (strain ATCC 700084 / mc(2)155) GN=atpF PE=3 SV=1	S(1)AEQVAAAQADYEK	6.79458	S	74	2	0.027178	102.29	0.00384964
A0R2X1	greA	MSMEG_5263;MSMEI_5125	GREA_MYCS2 Transcription elongation factor GreA OS=Mycobacterium smegmatis (strain ATCC 700084 / mc(2)155) GN=greA PE=1 SV=1	T(0.801)DT(0.199)QVTWLTQEAFDR	6.78601	T	2	2	-0.045838	170.79	0.0764638
A0QUY0		LJ00_11815;MSMEG_2376	A0QUY0_MYCS2 Uncharacterized protein OS=Mycobacterium smegmatis (strain ATCC 700084 / mc(2)155) GN=MSMEG_2376 PE=4 SV=1	HARPPGVGDDT(1)VEAAGK	6.77088	T	30	3	-0.2361	139.38	0.00482312
A0QZ41		LJ00_19315;MSMEG_3888;MSMEI_3798	A0QZ41_MYCS2 Transcriptional regulator-like protein OS=Mycobacterium smegmatis (strain ATCC 700084 / mc(2)155) GN=MSMEG_3888 PE=4 SV=1	AVVEGIT(0.999)EDT(0.001)SAEPGAAATVR	6.76901	T	133	2	1.2555	153.86	0.0199946
A0QWW2	gapA	MSMEG_3084;MSMEI_3006	G3P_MYCS2 Glyceraldehyde-3-phosphate dehydrogenase OS=Mycobacterium smegmatis (strain ATCC 700084 / mc(2)155) GN=gapA PE=1 SV=1	NTDIEIVAVNDLT(0.001)DNAT(0.999)LAHLLK	6.74813	T	46	3	-0.27213	178.2	0.197756
A0QRY7		LJ00_06400;MSMEG_1285;MSMEI_1247	A0QRY7_MYCS2 SEC-C motif domain protein OS=Mycobacterium smegmatis (strain ATCC 700084 / mc(2)155) GN=MSMEG_1285 PE=4 SV=1	LLDSFPAT(1)ER	6.74287	T	785	2	0.013991	140.14	0.137575
A0QSU3	guaB	LJ00_08000;MSMEG_1602	A0QSU3_MYCS2 Inosine-5'-monophosphate dehydrogenase OS=Mycobacterium smegmatis (strain ATCC 700084 / mc(2)155) GN=guaB PE=3 SV=1	ESHPHDITMT(1)VEAPNYYTR	6.72708	T	504	3	0.062731	156.51	0.000284343
A0QYH0		LJ00_18170;MSMEG_3655;MSMEI_3568	A0QYH0_MYCS2 ABC transporter domain protein OS=Mycobacterium smegmatis (strain ATCC 700084 / mc(2)155) GN=MSMEG_3655 PE=4 SV=1	FIDDT(1)IDNPDQR	6.7	T	178	2	-0.023681	81.431	0.0154902
A0R5C8		LJ00_30390;MSMEG_6145;MSMEI_5988	A0R5C8_MYCS2 Uncharacterized protein OS=Mycobacterium smegmatis (strain ATCC 700084 / mc(2)155) GN=MSMEG_6145 PE=4 SV=1	VNNIVNS(0.005)AT(0.995)DEMR	6.69973	T	69	2	-0.86377	170.95	0.0295839
A0R5Q2	leuA	LJ00_31005;MSMEG_6271;MSMEI_6108	A0R5Q2_MYCS2 2-isopropylmalate synthase OS=Mycobacterium smegmatis (strain ATCC 700084 / mc(2)155) GN=leuA PE=3 SV=1	T(1)YEAVIR	6.69092	T	419	2	0.41095	122.18	0.00261774
A0R2W7		LJ00_26010;MSMEG_5259;MSMEI_5121	A0R2W7_MYCS2 Uncharacterized protein OS=Mycobacterium smegmatis (strain ATCC 700084 / mc(2)155) GN=MSMEG_5259 PE=4 SV=1	ASDQIT(0.798)T(0.202)ELRK	6.6903	T	154	2	-0.43169	89.663	0.00621074
A0QNE2		LJ00_00035;MSMEG_0007;MSMEI_0009	A0QNE2_MYCS2 Putative conserved membrane protein OS=Mycobacterium smegmatis (strain ATCC 700084 / mc(2)155) GN=MSMEG_0007 PE=4 SV=1	T(1)AQQPGQPLGDT(1)EQQPRPAPRPEPR	6.68562	T	58	3	-0.14429	226.39	0.00361682
A0QNE2		LJ00_00035;MSMEG_0007;MSMEI_0009	A0QNE2_MYCS2 Putative conserved membrane protein OS=Mycobacterium smegmatis (strain ATCC 700084 / mc(2)155) GN=MSMEG_0007 PE=4 SV=1	T(1)AQQPGQPLGDT(1)EQQPRPAPRPEPR	6.68562	T	69	3	-0.14429	217.32	0.00361682
A0QXB2	MSMEG_3237	MSMEG_3237	A0QXB2_MYCS2 ATP-binding protein OS=Mycobacterium smegmatis (strain ATCC 700084 / mc(2)155) GN=MSMEG_3237 PE=4 SV=1	T(0.165)T(0.835)AEATSGDYMVR	6.68508	T	3	2	-0.26177	104.81	0.014981
A0R5L3	katA	LJ00_30815;MSMEG_6232;MSMEI_6071	A0R5L3_MYCS2 Catalase OS=Mycobacterium smegmatis (strain ATCC 700084 / mc(2)155) GN=katA PE=4 SV=1	EAQAPT(1)ADEYGPEFIGR	6.68294	T	418	2	0.66384	106.82	0.00408325
A0QQF4		LJ00_03655;MSMEG_0736;MSMEI_0720	A0QQF4_MYCS2 Putative conserved secreted protein OS=Mycobacterium smegmatis (strain ATCC 700084 / mc(2)155) GN=MSMEG_0736 PE=4 SV=1	VLPPVPQNGS(1)QAALPR	6.67803	S	207	2	0.21155	115.2	0.00213332
A0QS43	secE	LJ00_06700;MSMEG_1344;MSMEI_1306	A0QS43_MYCS2 Protein translocase subunit SecE OS=Mycobacterium smegmatis (strain ATCC 700084 / mc(2)155) GN=secE PE=3 SV=1	GQT(0.001)AVVT(0.999)RPLRPTGK	6.67529	T	32	2	1.0657	92.633	0.0048984
A0R2D2	htrA	LJ00_25075;MSMEG_5070;MSMEI_4943	A0R2D2_MYCS2 Serine protease htrA OS=Mycobacterium smegmatis (strain ATCC 700084 / mc(2)155) GN=htrA PE=4 SV=1	LGDEDVTDDPWRDPSAPVALGTPAQPPPPPVY(0.056)VNAPT(0.944)GK	6.66821	T	129	3	0.36445	52.155	0.239246
A0QWJ1	yajC	LJ00_14730;MSMEG_2960;MSMEI_2886	A0QWJ1_MYCS2 Preprotein translocase, YajC subunit OS=Mycobacterium smegmatis (strain ATCC 700084 / mc(2)155) GN=yajC PE=4 SV=1	DRIDSGLAQDDDELSEHTNDT(0.999)DGYK	6.63459	T	101	3	-0.11126	121.3	0.00307556
A0QNG7	MSMEG_0035	MSMEG_0035	A0QNG7_MYCS2 FHA domain protein OS=Mycobacterium smegmatis (strain ATCC 700084 / mc(2)155) GN=MSMEG_0035 PE=4 SV=1	GGQY(0.897)PPEQGGY(0.099)PPQDQGGY(0.004)PPR	6.56935	Y	189	3	-0.18519	68.49	0.000502999
A0QVT0	thyX	MSMEG_2683;MSMEI_2618	THYX_MYCS2 Flavin-dependent thymidylate synthase OS=Mycobacterium smegmatis (strain ATCC 700084 / mc(2)155) GN=thyX PE=3 SV=1	ATYT(1)ELLK	6.56372	T	144	2	-0.059607	117.01	0.0352046
A0QPG2		LJ00_01940;MSMEG_0387	A0QPG2_MYCS2 Rmt2 protein OS=Mycobacterium smegmatis (strain ATCC 700084 / mc(2)155) GN=MSMEG_0387 PE=4 SV=1	SVTMTADDS(0.019)VPEET(0.793)S(0.187)IGR	6.54495	T	25	2	0.37233	149.73	0.000445357
A0QVT6	MSMEG_2690	MSMEG_2690	A0QVT6_MYCS2 DNA translocase FtsK OS=Mycobacterium smegmatis (strain ATCC 700084 / mc(2)155) GN=MSMEG_2690 PE=3 SV=1	NIAY(1)AVAT(1)ES(1)VR	6.53198	T	506	2	-1.6033	109.07	0.00789374
A0R037		LJ00_21060;MSMEG_4248;MSMEI_4148	A0R037_MYCS2 1-acylglycerol-3-phosphate O-acyltransferase OS=Mycobacterium smegmatis (strain ATCC 700084 / mc(2)155) GN=MSMEG_4248 PE=4 SV=1	TDADSAQDALNT(1)AER	6.52653	T	103	2	-0.21723	219.53	0.00360444
A0R071		LJ00_21225;MSMEG_4282	A0R071_MYCS2 Uncharacterized protein OS=Mycobacterium smegmatis (strain ATCC 700084 / mc(2)155) GN=MSMEG_4282 PE=4 SV=1	WVAEHT(1)GVEAYVEPR	6.51661	T	33	2	0.27478	179.79	0.00551077
A0QNJ7		MSMEG_0067;MSMEI_0068	A0QNJ7_MYCS2 Conserved hypothetical proline and alanine rich protein OS=Mycobacterium smegmatis (strain ATCC 700084 / mc(2)155) GN=MSMEG_0067 PE=4 SV=1	LFHSSEPGKPVDDAT(1)IT(1)VDRDAILK	6.49157	T	24	3	0.396	174.81	0.00368016
A0R0W1		LJ00_22395;MSMEG_4527;MSMEI_4414	A0R0W1_MYCS2 Ferredoxin sulfite reductase OS=Mycobacterium smegmatis (strain ATCC 700084 / mc(2)155) GN=MSMEG_4527 PE=3 SV=1	TSSEAPAKT(1)AEKPAPK	6.47355	T	10	2	0.1625	211.26	0.00206989
A0QVU2		LJ00_13405;MSMEG_2695;MSMEI_2629	A0QVU2_MYCS2 35 kDa protein OS=Mycobacterium smegmatis (strain ATCC 700084 / mc(2)155) GN=MSMEG_2695 PE=4 SV=1	ATEYNNAAEAFAAQLVT(0.999)AEQS(0.001)VEDLK	6.46414	T	111	2	0.00075082	125.04	0.00080625
A0R566	cynT	MSMEG_6082;MSMEI_5922	CYNT_MYCS2 Carbonic anhydrase OS=Mycobacterium smegmatis (strain ATCC 700084 / mc(2)155) GN=cynT PE=1 SV=1	FVAGQPLHPS(1)QGIER	6.45322	S	29	2	0.49667	109.1	0.00671301
A0R4S6	bphI-2	MSMEG_5937;MSMEI_5778	HOA2_MYCS2 4-hydroxy-2-oxovalerate aldolase 2 OS=Mycobacterium smegmatis (strain ATCC 700084 / mc(2)155) GN=bphI-2 PE=3 SV=1	S(1)DIFFNPIWDVR	6.44755	S	2	2	0.33611	114.56	0.00304251
A0QWJ3	secF	LJ00_14740;MSMEG_2962	A0QWJ3_MYCS2 Protein-export membrane protein SecF OS=Mycobacterium smegmatis (strain ATCC 700084 / mc(2)155) GN=secF PE=3 SV=1	TAADDAS(0.001)EEADGGDT(0.98)VT(0.013)AS(0.004)S(0.001)TPAAAK	6.41943	T	385	2	0.083	130.01	0.00407979
A0QSR5		LJ00_07860;MSMEG_1574	A0QSR5_MYCS2 Glutamate decarboxylase OS=Mycobacterium smegmatis (strain ATCC 700084 / mc(2)155) GN=MSMEG_1574 PE=3 SV=1	GPHVAPAYT(1)GR	6.4082	T	16	2	-0.27353	155.47	0.0169238
A0R659		LJ00_31810;MSMEG_6434;MSMEI_6266	A0R659_MYCS2 Uncharacterized protein OS=Mycobacterium smegmatis (strain ATCC 700084 / mc(2)155) GN=MSMEG_6434 PE=4 SV=1	IAET(1)QLR	6.40315	T	70	2	0.33282	95.909	0.0250246
A0QWZ8	MSMEG_3121	MSMEG_3121	A0QWZ8_MYCS2 DNA-binding protein OS=Mycobacterium smegmatis (strain ATCC 700084 / mc(2)155) GN=MSMEG_3121 PE=4 SV=1	EAFAEILGT(1)HVQR	6.39305	T	227	3	0.13094	127.18	0.00611065
A0QVB8	rpsB	MSMEG_2519;MSMEI_2460	RS2_MYCS2 30S ribosomal protein S2 OS=Mycobacterium smegmatis (strain ATCC 700084 / mc(2)155) GN=rpsB PE=3 SV=2	ETVAHGGT(1)VLFVGTK	6.38352	T	66	2	-0.021948	112.96	0.0634229
A0QX98	lgt	LJ00_16020;MSMEG_3222;MSMEI_3140	A0QX98_MYCS2 Prolipoprotein diacylglyceryl transferase OS=Mycobacterium smegmatis (strain ATCC 700084 / mc(2)155) GN=lgt PE=3 SV=1	AEPAAPAAVAT(1)APVEPEKGR	6.37829	T	598	3	-0.68457	125.51	0.00293968
A0R7I5		LJ00_34210;MSMEG_6929;MSMEI_6739	A0R7I5_MYCS2 Integral membrane protein MviN OS=Mycobacterium smegmatis (strain ATCC 700084 / mc(2)155) GN=MSMEG_6929 PE=4 SV=1	T(0.001)ELLES(0.988)VEQT(0.011)PAAAAATPHTDGADAEAR	6.36949	S	982	3	-0.13036	139.75	0.00255948
A0R0T8	dnaJ	LJ00_22280;MSMEG_4504;MSMEI_4392	A0R0T8_MYCS2 Chaperone protein DnaJ OS=Mycobacterium smegmatis (strain ATCC 700084 / mc(2)155) GN=dnaJ PE=3 SV=1	LRET(1)FTGR	6.35029	T	377	2	-0.15875	134.57	0.0560201
A0R5R6	dnaX	LJ00_31070;MSMEG_6285;MSMEI_6120	A0R5R6_MYCS2 DNA polymerase III gamma/tau subunit OS=Mycobacterium smegmatis (strain ATCC 700084 / mc(2)155) GN=dnaX PE=4 SV=1	AEEDDMLAEAAAEPS(0.985)ES(0.015)MPR	6.34734	S	638	2	-0.30744	178.52	0.111007
A0QNI7		LJ00_00285;MSMEG_0057	ESPG1_MYCS2 ESX-1 secretion-associated protein EspG1 OS=Mycobacterium smegmatis (strain ATCC 700084 / mc(2)155) GN=espG1 PE=3 SV=1	T(1)AEELTGYGIPPTSAR	6.318	T	173	2	0.47672	76.391	0.0477221
A0QP07		LJ00_01155;MSMEG_0230;MSMEI_0223	A0QP07_MYCS2 Uncharacterized protein OS=Mycobacterium smegmatis (strain ATCC 700084 / mc(2)155) GN=MSMEG_0230 PE=4 SV=1	MDAT(1)DESGVHGYSAQK	6.30641	T	4	2	-0.5662	270.74	0.0174761
A0R201	atpG	MSMEG_4937;MSMEI_4810	ATPG_MYCS2 ATP synthase gamma chain OS=Mycobacterium smegmatis (strain ATCC 700084 / mc(2)155) GN=atpG PE=1 SV=1	QAQIT(1)QEISEIVGGANALAGSK	6.30449	T	290	3	0.11125	119.88	0.00971204
A0QVT6	MSMEG_2690	MSMEG_2690	A0QVT6_MYCS2 DNA translocase FtsK OS=Mycobacterium smegmatis (strain ATCC 700084 / mc(2)155) GN=MSMEG_2690 PE=3 SV=1	T(1)WPGS(1)GPMAAIEAPK	6.30404	T	356	2	0.15841	80.871	0.0204266
A0QUY9	leuC	LJ00_11870;MSMEG_2387;MSMEI_2327	A0QUY9_MYCS2 3-isopropylmalate dehydratase large subunit OS=Mycobacterium smegmatis (strain ATCC 700084 / mc(2)155) GN=leuC PE=3 SV=1	MDQPT(1)QTSVKPR	6.30324	T	5	3	-0.73458	174.94	0.0123863
A0R207		LJ00_24445;MSMEG_4943;MSMEI_4816	A0R207_MYCS2 Uncharacterized protein OS=Mycobacterium smegmatis (strain ATCC 700084 / mc(2)155) GN=MSMEG_4943 PE=4 SV=1	AVES(0.008)IT(0.992)AEEHPLK	6.28086	T	71	2	0.32945	98.592	0.0133388
A0QTF4	fadE25	LJ00_09080;MSMEG_1821;MSMEI_1778	A0QTF4_MYCS2 Acyl-CoA dehydrogenase OS=Mycobacterium smegmatis (strain ATCC 700084 / mc(2)155) GN=fadE25 PE=3 SV=1	IT(0.001)QIY(0.002)EGT(0.997)NQIQR	6.23214	T	375	2	0.80903	113.35	0.0593539
A0QVI4		LJ00_12865;MSMEG_2585;MSMEI_2523	A0QVI4_MYCS2 Uncharacterized protein OS=Mycobacterium smegmatis (strain ATCC 700084 / mc(2)155) GN=MSMEG_2585 PE=4 SV=1	TGT(1)NEQSVDMR	6.21071	T	4	2	-0.12575	202.18	0.00652845
A0QNJ7		MSMEG_0067;MSMEI_0068	A0QNJ7_MYCS2 Conserved hypothetical proline and alanine rich protein OS=Mycobacterium smegmatis (strain ATCC 700084 / mc(2)155) GN=MSMEG_0067 PE=4 SV=1	AIDALS(1)HVGVK	6.20423	S	173	2	1.9272	81.676	0.226808
A0QZR2		LJ00_20425;MSMEG_4118;MSMEI_4019	A0QZR2_MYCS2 Acyl-CoA dehydrogenase OS=Mycobacterium smegmatis (strain ATCC 700084 / mc(2)155) GN=MSMEG_4118 PE=3 SV=1	VTQIYDGT(1)NEIQR	6.1813	T	387	2	-0.21006	185.95	0.00702698
A0QVY5	lexA	MSMEG_2740;MSMEI_2673	LEXA_MYCS2 LexA repressor OS=Mycobacterium smegmatis (strain ATCC 700084 / mc(2)155) GN=lexA PE=3 SV=1	S(0.004)DDT(0.996)GEFTDGSTESPADADGAGR	6.15629	T	5	2	0.25379	208.17	0.00890348
A0QNJ2		LJ00_00310;MSMEG_0062;MSMEI_0063	ECC1B_MYCS2 ESX-1 secretion system protein EccCb1 OS=Mycobacterium smegmatis (strain ATCC 700084 / mc(2)155) GN=eccCb1 PE=3 SV=1	EVVLSQLAT(0.984)GES(0.016)R	6.13151	T	20	2	-0.36315	159.12	0.0103959
A0QPE7	fabG4	LJ00_01860;MSMEG_0372;MSMEI_0365	A0QPE7_MYCS2 3-oxoacyl-acyl-carrier protein reductase FabG4 OS=Mycobacterium smegmatis (strain ATCC 700084 / mc(2)155) GN=fabG4 PE=1 SV=1	AS(0.997)DLFS(0.003)QVVNSGPGSFLAK	6.10726	S	3	2	0.19812	60.764	0.0265665
A0QPG2		LJ00_01940;MSMEG_0387	A0QPG2_MYCS2 Rmt2 protein OS=Mycobacterium smegmatis (strain ATCC 700084 / mc(2)155) GN=MSMEG_0387 PE=4 SV=1	IFEGT(1)HDVHK	6.09193	T	34	2	0.12905	141.71	0.0222129
A0R3C5	mfd	LJ00_26800;MSMEG_5423;MSMEI_5274	A0R3C5_MYCS2 Transcription-repair-coupling factor OS=Mycobacterium smegmatis (strain ATCC 700084 / mc(2)155) GN=mfd PE=3 SV=1	AAADGKT(0.999)VAT(0.001)PQEQK	6.08571	T	1036	3	-0.11792	88.637	0.00260063
A0QU53	fadE23	LJ00_10370;MSMEG_2080;MSMEI_2035	A0QU53_MYCS2 Acyl-CoA dehydrogenase OS=Mycobacterium smegmatis (strain ATCC 700084 / mc(2)155) GN=fadE23 PE=3 SV=1	ILDIFEGT(1)QQIQQLVVAR	6.04239	T	385	3	0.052309	134.14	0.00543381
A0QNJ7		MSMEG_0067;MSMEI_0068	A0QNJ7_MYCS2 Conserved hypothetical proline and alanine rich protein OS=Mycobacterium smegmatis (strain ATCC 700084 / mc(2)155) GN=MSMEG_0067 PE=4 SV=1	LFHS(0.001)S(0.999)EPGKPVDDATITVDR	6.00339	S	12	2	0.047758	184.21	0.046718
A0R582	MSMEG_6099	MSMEG_6099	A0R582_MYCS2 Probable conserved transmembrane protein rich in alanine OS=Mycobacterium smegmatis (strain ATCC 700084 / mc(2)155) GN=MSMEG_6099 PE=4 SV=1	LDVPDVET(0.171)T(0.829)DIR	5.9797	T	153	2	-0.00095	138.21	0.176364
A0QXU5		LJ00_17065;MSMEG_3429;MSMEI_3350	A0QXU5_MYCS2 Acyltransferase 3 OS=Mycobacterium smegmatis (strain ATCC 700084 / mc(2)155) GN=MSMEG_3429 PE=4 SV=1	RPEPAVAT(0.002)GT(0.998)VEASTR	5.97254	T	357	3	-0.028885	206.63	0.0135738
A0R3J1	fadE13	LJ00_27140;MSMEG_5491;MSMEI_5339	A0R3J1_MYCS2 Acyl-CoA dehydrogenase FadE13 OS=Mycobacterium smegmatis (strain ATCC 700084 / mc(2)155) GN=fadE13 PE=1 SV=1	ILGIGGGT(0.055)T(0.945)EILTSLAAK	5.95271	T	367	2	-0.24994	124.04	0.00846785
A0R200	atpD	MSMEG_4936;MSMEI_4809	ATPB_MYCS2 ATP synthase subunit beta OS=Mycobacterium smegmatis (strain ATCC 700084 / mc(2)155) GN=atpD PE=1 SV=1	MPS(0.001)AVGY(0.004)QPT(0.995)LADEMGELQER	5.93851	T	282	3	-0.26292	92.474	0.0399508
A0R6D6		LJ00_32185;MSMEG_6511;MSMEI_6339	A0R6D6_MYCS2 Acyl-CoA dehydrogenase OS=Mycobacterium smegmatis (strain ATCC 700084 / mc(2)155) GN=MSMEG_6511 PE=3 SV=1	T(0.884)S(0.116)IYGGSNEVQR	5.93708	T	364	2	1.9129	85.536	0.0250836
A0QX25		LJ00_15655;MSMEG_3148;MSMEI_3067	A0QX25_MYCS2 Uncharacterized protein OS=Mycobacterium smegmatis (strain ATCC 700084 / mc(2)155) GN=MSMEG_3148 PE=4 SV=1	DVELPPVGDVILQDTETGVT(1)R	5.90707	T	252	3	0.21295	213.81	0.000861758
A0QP21	MSMEG_0244	MSMEG_0244	A0QP21_MYCS2 Two component response transcriptional regulatory protein prra OS=Mycobacterium smegmatis (strain ATCC 700084 / mc(2)155) GN=MSMEG_0244 PE=4 SV=1	IAGLEAGADDY(0.014)LT(0.986)KPFDLGELVAR	5.90482	T	120	3	-0.70742	60.79	0.184205
A0QTD8	sigF	LJ00_08995;MSMEG_1804;MSMEI_1759	A0QTD8_MYCS2 Alternate RNA polymerase sigma factor Sigf OS=Mycobacterium smegmatis (strain ATCC 700084 / mc(2)155) GN=sigF PE=3 SV=1	T(0.947)S(0.053)EYADVLDMFR	5.85187	T	2	2	-0.42787	176.51	0.018282
A0QSB9	MSMEG_1424	MSMEG_1424	A0QSB9_MYCS2 FMN-dependent dehydrogenase OS=Mycobacterium smegmatis (strain ATCC 700084 / mc(2)155) GN=MSMEG_1424 PE=3 SV=1	DIWFET(1)VAIAQQR	5.84705	T	11	2	0.36034	145.83	0.00690262
A0QV32	ffh	LJ00_12085;MSMEG_2430;MSMEI_2369	A0QV32_MYCS2 Signal recognition particle protein OS=Mycobacterium smegmatis (strain ATCC 700084 / mc(2)155) GN=ffh PE=3 SV=1	LTDADIDAT(0.005)T(0.995)R	5.82612	T	31	2	-0.27246	175.21	0.000436757
A0QNJ1		LJ00_00305;MSMEG_0061;MSMEI_0062	A0QNJ1_MYCS2 Ftsk/spoiiie family protein OS=Mycobacterium smegmatis (strain ATCC 700084 / mc(2)155) GN=MSMEG_0061 PE=4 SV=1	IHQFT(0.057)T(0.916)T(0.026)PIFDTAVS	5.81322	T	733	2	0.5822	106.32	0.025581
A0QNG1	pknB	MSMEG_0028;MSMEI_0031	PKNB_MYCS2 Serine/threonine-protein kinase PknB OS=Mycobacterium smegmatis (strain ATCC 700084 / mc(2)155) GN=pknB PE=1 SV=1	AGAAT(1)QDMPVPRPAGYSK	5.80602	T	309	2	-0.073695	182.72	0.00478699
A0QPG6	MSMEG_0391	MSMEG_0391	A0QPG6_MYCS2 Rmt3 protein OS=Mycobacterium smegmatis (strain ATCC 700084 / mc(2)155) GN=MSMEG_0391 PE=4 SV=1	YVTEAERAS(1)GALER	5.77373	S	138	2	0.13435	146.27	0.0110442
A0R2B1	kgd	MSMEG_5049;MSMEI_4922	KGD_MYCS2 Multifunctional 2-oxoglutarate metabolism enzyme OS=Mycobacterium smegmatis (strain ATCC 700084 / mc(2)155) GN=kgd PE=1 SV=1	T(0.104)T(0.104)T(0.792)AAPVTPPTPAPAPAPEPK	5.76614	T	56	2	-0.19411	96.487	0.0860311
A0QT04	MSMEG_1665	MSMEG_1665	A0QT04_MYCS2 Aldehyde dehydrogenase (NAD) family protein OS=Mycobacterium smegmatis (strain ATCC 700084 / mc(2)155) GN=MSMEG_1665 PE=3 SV=1	AT(1)AEYSGDHTSSIR	5.76313	T	126	2	-0.27412	146.59	0.00853196
A0R1B6		MSMEG_4693;MSMEI_4576	A0R1B6_MYCS2 Uncharacterized protein OS=Mycobacterium smegmatis (strain ATCC 700084 / mc(2)155) GN=MSMEG_4693 PE=4 SV=1	MS(0.054)DPWT(0.946)HAPILWAAEEPR	5.76205	T	43	3	-0.98325	91.475	0.160908
A0QZ37	MSMEG_3884	MSMEG_3884	A0QZ37_MYCS2 Uncharacterized protein OS=Mycobacterium smegmatis (strain ATCC 700084 / mc(2)155) GN=MSMEG_3884 PE=4 SV=1	AQT(1)GVQQILTDETNGYGAK	5.74118	T	220	2	0.7713	114.4	0.10156
A0R006	wag31	MSMEG_4217;MSMEI_4119	WAG31_MYCS2 Cell wall synthesis protein Wag31 OS=Mycobacterium smegmatis (strain ATCC 700084 / mc(2)155) GN=wag31 PE=1 SV=1	HSEIMGT(1)INQQR	5.73978	T	207	2	0.23006	171.62	0.0223532
A0QQY3		LJ00_04560;MSMEG_0918;MSMEI_0896	A0QQY3_MYCS2 Transcriptional regulator, XRE family OS=Mycobacterium smegmatis (strain ATCC 700084 / mc(2)155) GN=MSMEG_0918 PE=4 SV=1	DAIVNDVS(0.002)IT(0.998)ER	5.71809	T	102	2	0.42305	142.39	0.0807068
A0R7G7		LJ00_34120;MSMEG_6906;MSMEI_6721	A0R7G7_MYCS2 Alpha/beta hydrolase fold protein OS=Mycobacterium smegmatis (strain ATCC 700084 / mc(2)155) GN=MSMEG_6906 PE=4 SV=1	AQMGT(1)VALVR	5.71726	T	170	2	-0.19893	81.017	0.00853094
A0QRJ7		LJ00_05680;MSMEG_1141;MSMEI_1109	A0QRJ7_MYCS2 ABC-transporter integral membrane protein OS=Mycobacterium smegmatis (strain ATCC 700084 / mc(2)155) GN=MSMEG_1141 PE=4 SV=1	VS(0.002)DGGAPERGT(0.998)DAIEK	5.7076	T	18	2	0.56346	104.76	0.0108145
A0R2D5		MSMEG_5073;MSMEI_4947	Y5073_MYCS2 Putative O-methyltransferase MSMEG_5073/MSMEI_4947 OS=Mycobacterium smegmatis (strain ATCC 700084 / mc(2)155) GN=MSMEG_5073 PE=1 SV=1	ASSAEAIVT(1)HAER	5.68899	T	10	2	-0.41	159.41	0.0141725
A0QXB9		LJ00_16140;MSMEG_3246;MSMEI_3163	A0QXB9_MYCS2 Response regulator OS=Mycobacterium smegmatis (strain ATCC 700084 / mc(2)155) GN=MSMEG_3246 PE=4 SV=1	FAELS(0.004)ALET(0.78)EVAT(0.207)LS(0.008)ER	5.68525	T	138	3	0.078429	84.208	0.0662557
A0R3E8		LJ00_26920;MSMEG_5447;MSMEI_5297	A0R3E8_MYCS2 Dolichyl-phosphate-mannose--protein O-mannosyl transferase OS=Mycobacterium smegmatis (strain ATCC 700084 / mc(2)155) GN=MSMEG_5447 PE=4 SV=1	TALDT(0.001)DT(0.003)PT(0.995)AGR	5.68175	T	10	2	0.2211	98.592	0.0163516
A0R5F5		LJ00_30520;MSMEG_6173	A0R5F5_MYCS2 Morphological differentiation-associated protein OS=Mycobacterium smegmatis (strain ATCC 700084 / mc(2)155) GN=MSMEG_6173 PE=4 SV=1	AAEES(0.002)IAAT(0.833)S(0.152)DAT(0.014)PR	5.64879	T	19	2	0.081732	75.574	0.00221511
A0R7G6	ino1	MSMEG_6904;MSMEI_6720	INO1_MYCS2 Inositol-3-phosphate synthase OS=Mycobacterium smegmatis (strain ATCC 700084 / mc(2)155) GN=ino1 PE=1 SV=1	SQVGAT(0.997)IT(0.003)HR	5.63917	T	197	2	-0.1899	148.78	0.00110575
A0R143	nadE	LJ00_22835;MSMEG_4617;MSMEI_4500	A0R143_MYCS2 Glutamine-dependent NAD(+) synthetase OS=Mycobacterium smegmatis (strain ATCC 700084 / mc(2)155) GN=nadE PE=4 SV=1	VYDVT(1)FENVQAGLR	5.63615	T	453	2	-0.25423	159.08	0.229227
A0R5B0	rsfB	LJ00_30300;MSMEG_6127;MSMEI_5968	A0R5B0_MYCS2 Anti-sigma factor antagonist OS=Mycobacterium smegmatis (strain ATCC 700084 / mc(2)155) GN=rsfB PE=3 SV=1	T(0.148)S(0.852)QDPANCTVEER	5.62257	S	3	2	0.029804	147.39	0.00336855
A0R012	ftsZ	LJ00_20935;MSMEG_4222	A0R012_MYCS2 Cell division protein FtsZ OS=Mycobacterium smegmatis (strain ATCC 700084 / mc(2)155) GN=ftsZ PE=3 SV=1	KPVVSPSQAQT(1)QPIASAR	5.61331	T	330	2	-0.046608	257.06	0.00604792
A0QS43	secE	LJ00_06700;MSMEG_1344;MSMEI_1306	A0QS43_MYCS2 Protein translocase subunit SecE OS=Mycobacterium smegmatis (strain ATCC 700084 / mc(2)155) GN=secE PE=3 SV=1	EGAGSADDT(0.001)GT(0.913)DT(0.085)DGTGETR	5.60914	T	16	2	0.18048	123.54	0.0645882
A0QYU7	rpmI	MSMEG_3792;MSMEI_3704	RL35_MYCS2 50S ribosomal protein L35 OS=Mycobacterium smegmatis (strain ATCC 700084 / mc(2)155) GN=rpmI PE=3 SV=1	LDGRT(0.991)T(0.008)VS(0.001)AADNSR	5.57988	T	48	2	-0.21197	151.49	0.000969186
A0R1R5		MSMEG_4847;MSMEI_4723	A0R1R5_MYCS2 Transcriptional regulator, TetR family OS=Mycobacterium smegmatis (strain ATCC 700084 / mc(2)155) GN=MSMEG_4847 PE=4 SV=1	S(1)FYLQFDGK	5.57456	S	64	2	0.30972	115.91	0.00326295
A0QZX4		LJ00_20740;MSMEG_4183;MSMEI_4085	A0QZX4_MYCS2 HAD-superfamily hydrolase subfamily IA, variant 3 OS=Mycobacterium smegmatis (strain ATCC 700084 / mc(2)155) GN=MSMEG_4183 PE=4 SV=1	ESTVGGSS(0.002)ET(0.997)VMR	5.57149	T	49	2	-0.16105	137.93	0.00584981
A0QTE7	accD5	LJ00_09040;MSMEG_1813;MSMEI_1769	A0QTE7_MYCS2 Propionyl-CoA carboxylase beta chain OS=Mycobacterium smegmatis (strain ATCC 700084 / mc(2)155) GN=accD5 PE=4 SV=1	TSVTEPSAEHQVDIHT(0.823)T(0.177)AGK	5.56844	T	17	3	0.1908	131.33	0.0511296
A0R260	oppD	LJ00_24715;MSMEG_4997;MSMEI_4870	A0R260_MYCS2 ABC transporter, ATP-binding protein OppD OS=Mycobacterium smegmatis (strain ATCC 700084 / mc(2)155) GN=oppD PE=3 SV=1	S(0.012)AS(0.988)EIYHVEAR	5.55559	S	332	2	0.22	130.56	0.0399344
A0R772		LJ00_33615;MSMEG_6803;MSMEI_6621	A0R772_MYCS2 Monosaccharide-transporting ATPase OS=Mycobacterium smegmatis (strain ATCC 700084 / mc(2)155) GN=MSMEG_6803 PE=3 SV=1	AET(0.89)RET(0.078)VVT(0.014)AT(0.018)APATPPPPAAK	5.55453	T	4	2	-0.21938	83.167	0.178156
A0QUJ1	echA1	LJ00_11085;MSMEG_2227;MSMEI_2173	A0QUJ1_MYCS2 Carnitinyl-CoA dehydratase OS=Mycobacterium smegmatis (strain ATCC 700084 / mc(2)155) GN=echA1 PE=3 SV=1	GFAS(1)GELPHVPGR	5.54543	S	72	3	-1.4017	110.38	0.00166414
A0QNG1	pknB	MSMEG_0028;MSMEI_0031	PKNB_MYCS2 Serine/threonine-protein kinase PknB OS=Mycobacterium smegmatis (strain ATCC 700084 / mc(2)155) GN=pknB PE=1 SV=1	VLT(1)DAER	5.51809	T	289	2	0.17501	96.467	0.0041778
A0QPP3		LJ00_02320;MSMEG_0469;MSMEI_0455	A0QPP3_MYCS2 GCN5-related N-acetyltransferase OS=Mycobacterium smegmatis (strain ATCC 700084 / mc(2)155) GN=MSMEG_0469 PE=4 SV=1	LADALAT(1)AELLVR	5.50839	T	132	2	0.48325	89.46	0.0422529
A0QP17	MSMEG_0240	MSMEG_0240	A0QP17_MYCS2 Uncharacterized protein OS=Mycobacterium smegmatis (strain ATCC 700084 / mc(2)155) GN=MSMEG_0240 PE=4 SV=1	ALS(1)EVLVR	5.5007	S	120	2	-0.081989	120.31	0.00895576
A0QZY4		LJ00_20790;MSMEG_4193;MSMEI_4095	A0QZY4_MYCS2 Phosphoglycerate mutase OS=Mycobacterium smegmatis (strain ATCC 700084 / mc(2)155) GN=MSMEG_4193 PE=4 SV=1	S(0.009)T(0.03)S(0.96)NTAHTLAGR	5.49518	S	13	2	-0.012992	148.89	0.0447491
A0R336		MSMEG_5328;MSMEI_5183	A0R336_MYCS2 Uncharacterized protein OS=Mycobacterium smegmatis (strain ATCC 700084 / mc(2)155) GN=MSMEG_5328 PE=4 SV=1	T(1)KEVDEVADESLEDLAAR	5.49101	T	12	2	0.45463	172.6	0.00871617
A0QZZ8		MSMEG_4209;MSMEI_4111	A0QZZ8_MYCS2 Integral membrane protein OS=Mycobacterium smegmatis (strain ATCC 700084 / mc(2)155) GN=MSMEG_4209 PE=4 SV=1	MT(1)EDSLPNAEAGTEIR	5.47748	T	2	2	0.36772	145.43	0.0158739
A0QXX7	katG2	MSMEG_3461;MSMEI_3380	KATG2_MYCS2 Catalase-peroxidase 2 OS=Mycobacterium smegmatis (strain ATCC 700084 / mc(2)155) GN=katG2 PE=1 SV=1	TAS(0.003)T(0.996)S(0.001)ESENPAIPSPKPK	5.4692	T	20	2	0.20481	133.9	0.00814092
A0QUW7	ligA	MSMEG_2362;MSMEI_2302	DNLJ_MYCS2 DNA ligase A OS=Mycobacterium smegmatis (strain ATCC 700084 / mc(2)155) GN=ligA PE=1 SV=1	AT(1)GEVEAELPEHPDADERR	5.45922	T	6	2	-0.012898	146.86	0.0013326
A0R1H7		LJ00_23535;MSMEG_4757;MSMEI_4637	A0R1H7_MYCS2 Fatty acid synthase OS=Mycobacterium smegmatis (strain ATCC 700084 / mc(2)155) GN=MSMEG_4757 PE=1 SV=1	HDTSTLANDPNET(1)ELHER	5.44904	T	2904	3	-0.25057	168.4	0.00335831
A0R692	dps	MSMEG_6467;MSMEI_6295	DPS_MYCS2 DNA protection during starvation protein OS=Mycobacterium smegmatis (strain ATCC 700084 / mc(2)155) GN=dps PE=1 SV=1	AHLESAGGQLTHEGQS(0.032)T(0.968)EK	5.432	T	170	2	0.14987	236.68	0.0334618
A0QNV0	MSMEG_0172	MSMEG_0172	A0QNV0_MYCS2 Probable conserved transmembrane protein, putative OS=Mycobacterium smegmatis (strain ATCC 700084 / mc(2)155) GN=MSMEG_0172 PE=4 SV=1	AGDT(1)VQIWLDEK	5.43003	T	132	2	0.19579	71.548	0.00143577
A0R407	prrA	LJ00_28000;MSMEG_5662;MSMEI_5513	A0R407_MYCS2 DNA-binding response regulator PrrA OS=Mycobacterium smegmatis (strain ATCC 700084 / mc(2)155) GN=prrA PE=4 SV=1	MDST(0.01)T(0.913)S(0.077)GMASPR	5.42521	T	5	2	-0.57455	145.81	0.00588951
A0QX94		LJ00_16000;MSMEG_3218;MSMEI_3136	A0QX94_MYCS2 Trp region conserved hypothetical membrane protein OS=Mycobacterium smegmatis (strain ATCC 700084 / mc(2)155) GN=MSMEG_3218 PE=4 SV=1	T(0.999)AAQHDVS(0.001)SESMSER	5.41998	T	164	3	-0.61854	72.898	0.0414318
A0QTF0		LJ00_09060;MSMEG_1818;MSMEI_1774	A0QTF0_MYCS2 Bacterial membrane flanked domain protein OS=Mycobacterium smegmatis (strain ATCC 700084 / mc(2)155) GN=MSMEG_1818 PE=4 SV=1	VEQVHALLYHEVFDT(0.943)LGS(0.046)DES(0.011)PS	5.41442	T	164	3	-0.098781	101.48	0.153253
A0R006	wag31	MSMEG_4217;MSMEI_4119	WAG31_MYCS2 Cell wall synthesis protein Wag31 OS=Mycobacterium smegmatis (strain ATCC 700084 / mc(2)155) GN=wag31 PE=1 SV=1	GSAAPVDSSANS(0.001)DAS(0.999)GFGQFNR	5.41071	S	262	2	-0.05011	176.22	0.0105651
A0R197	clpP	LJ00_23105;MSMEG_4672;MSMEI_4555	A0R197_MYCS2 ATP-dependent Clp protease proteolytic subunit OS=Mycobacterium smegmatis (strain ATCC 700084 / mc(2)155) GN=clpP PE=3 SV=1	YILPS(0.001)FIEHS(0.847)S(0.152)FGVK	5.40219	S	27	3	-0.3633	127.32	0.124669
A0QQI4	purT	LJ00_03805;MSMEG_0766	A0QQI4_MYCS2 Phosphoribosylglycinamide formyltransferase 2 OS=Mycobacterium smegmatis (strain ATCC 700084 / mc(2)155) GN=purT PE=3 SV=1	AAADQET(0.068)DT(0.931)DPEPQPVVGPDAADHRPTVMLLGGGALSR	5.39442	T	62	4	-0.87603	72.639	0.41911
A0R5K0		LJ00_30750;MSMEG_6219	A0R5K0_MYCS2 ATPase family protein associated with various cellular activities (AAA) OS=Mycobacterium smegmatis (strain ATCC 700084 / mc(2)155) GN=MSMEG_6219 PE=4 SV=1	TQPAT(0.083)T(0.915)VDADT(0.002)AR	5.36642	T	7	2	0.0093006	83.856	0.0237524
A0R0D1		LJ00_21530;MSMEG_4343;MSMEI_4244	A0R0D1_MYCS2 Uncharacterized protein OS=Mycobacterium smegmatis (strain ATCC 700084 / mc(2)155) GN=MSMEG_4343 PE=4 SV=1	GYSYQPT(1)DHAIR	5.35499	T	218	2	-0.4499	133.05	0.00513582
A0R0Q9		LJ00_22140;MSMEG_4474;MSMEI_4364	A0R0Q9_MYCS2 Acyl-CoA oxidase OS=Mycobacterium smegmatis (strain ATCC 700084 / mc(2)155) GN=MSMEG_4474 PE=4 SV=1	TAAQT(1)IIQTILDTR	5.35249	T	470	2	0.010806	163.9	0.00210466
A0R7J4		LJ00_34250;MSMEG_6939;MSMEI_6747	A0R7J4_MYCS2 Chromosome partitioning protein ParA OS=Mycobacterium smegmatis (strain ATCC 700084 / mc(2)155) GN=MSMEG_6939 PE=4 SV=1	ETWDSATSTWVTDAAMDTPIAAEAEQAT(1)R	5.34351	T	47	3	-0.15334	96.053	0.270445
A0R0I7		LJ00_21785;MSMEG_4400	A0R0I7_MYCS2 Alcohol dehydrogenase, zinc-containing OS=Mycobacterium smegmatis (strain ATCC 700084 / mc(2)155) GN=MSMEG_4400 PE=4 SV=1	GGGDVVIESVPLPVLQT(1)GEVLVR	5.34194	T	37	3	-0.10273	69.292	0.066274
A0QQD1	hspR	LJ00_03535;MSMEG_0713;MSMEI_0695	A0QQD1_MYCS2 Putative heat shock protein transcriptional regulator Hspr (Merr family) OS=Mycobacterium smegmatis (strain ATCC 700084 / mc(2)155) GN=hspR PE=4 SV=1	VAELT(1)AEVER	5.33618	T	95	2	0.12672	106.49	0.00831284
A0QQ64		LJ00_03190;MSMEG_0642;MSMEI_0626	A0QQ64_MYCS2 Binding-protein-dependent transport systems inner membrane component OS=Mycobacterium smegmatis (strain ATCC 700084 / mc(2)155) GN=MSMEG_0642 PE=3 SV=1	T(0.001)DVAEPVT(0.999)VAGPVPATGHSPWYLAWTR	5.33547	T	9	3	0.097302	93.876	0.0179729
A0R273		LJ00_24780;MSMEG_5010;MSMEI_4883	A0R273_MYCS2 Uncharacterized protein OS=Mycobacterium smegmatis (strain ATCC 700084 / mc(2)155) GN=MSMEG_5010 PE=4 SV=1	EAMKT(1)VDDLRAEGPGV	5.33116	T	162	2	-0.099548	99.451	0.00342267
A0QS43	secE	LJ00_06700;MSMEG_1344;MSMEI_1306	A0QS43_MYCS2 Protein translocase subunit SecE OS=Mycobacterium smegmatis (strain ATCC 700084 / mc(2)155) GN=secE PE=3 SV=1	RGVAESTDEPET(1)AAEAAAAVEAGGK	5.32229	T	55	3	-0.24046	124.08	0.0198304
A0QTE7	accD5	LJ00_09040;MSMEG_1813;MSMEI_1769	A0QTE7_MYCS2 Propionyl-CoA carboxylase beta chain OS=Mycobacterium smegmatis (strain ATCC 700084 / mc(2)155) GN=accD5 PE=4 SV=1	RRT(1)EETLHPVGEAAVDK	5.31714	T	29	2	-0.11881	164.65	0.00649834
A0R2V7	glyA	MSMEG_5249;MSMEI_5111	GLYA_MYCS2 Serine hydroxymethyltransferase OS=Mycobacterium smegmatis (strain ATCC 700084 / mc(2)155) GN=glyA PE=1 SV=1	Y(0.001)AEGT(0.999)IGHR	5.31564	T	86	2	-0.39391	139.15	0.0567725
A0QPS6		LJ00_02485;MSMEG_0502;MSMEI_0489	A0QPS6_MYCS2 6-phospho-beta-glucosidase OS=Mycobacterium smegmatis (strain ATCC 700084 / mc(2)155) GN=MSMEG_0502 PE=3 SV=1	GGVQGNPT(1)VERER	5.29294	T	315	2	0.0098617	92.906	0.0300512
A0R2Q5		LJ00_25705;MSMEG_5197;MSMEI_5062	A0R2Q5_MYCS2 Acyl-CoA dehydrogenase OS=Mycobacterium smegmatis (strain ATCC 700084 / mc(2)155) GN=MSMEG_5197 PE=3 SV=1	IQTIFGGT(0.867)T(0.133)EIMK	5.26066	T	366	2	-0.15628	122.78	0.00320248
A0R637		LJ00_31695;MSMEG_6412;MSMEI_6244	A0R637_MYCS2 Uncharacterized protein OS=Mycobacterium smegmatis (strain ATCC 700084 / mc(2)155) GN=MSMEG_6412 PE=4 SV=1	VVT(1)EGYAPK	5.22998	T	39	2	0.31345	98.04	0.00197896
A0R4E3	MSMEG_5803	MSMEG_5803	A0R4E3_MYCS2 Uncharacterized protein OS=Mycobacterium smegmatis (strain ATCC 700084 / mc(2)155) GN=MSMEG_5803 PE=4 SV=1	LLIADT(0.02)T(0.98)AER	5.22958	T	41	2	0.1456	155.48	0.00671541
A0QTW7	fadE3	LJ00_09935;MSMEG_1991;MSMEI_1947	A0QTW7_MYCS2 Acyl-CoA dehydrogenase FadE3 OS=Mycobacterium smegmatis (strain ATCC 700084 / mc(2)155) GN=fadE3 PE=1 SV=1	DAPLMIVGEGT(1)NEIQR	5.22589	T	364	2	0.068258	84.842	0.0212914
A0R645		LJ00_31735;MSMEG_6420;MSMEI_6252	A0R645_MYCS2 Abortive infection protein OS=Mycobacterium smegmatis (strain ATCC 700084 / mc(2)155) GN=MSMEG_6420 PE=4 SV=1	T(1)GPLEHR	5.22317	T	2	2	-0.14942	112.41	0.0069902
A0QSP9	rpsI	MSMEG_1557;MSMEI_1520	RS9_MYCS2 30S ribosomal protein S9 OS=Mycobacterium smegmatis (strain ATCC 700084 / mc(2)155) GN=rpsI PE=1 SV=1	TDVT(1)ETEVVTESAEPR	5.18991	T	5	2	-0.0090549	173.03	0.0079306
A0QQW3		LJ00_04465;MSMEG_0898;MSMEI_0877	A0QQW3_MYCS2 Ketose-bisphosphate aldolase OS=Mycobacterium smegmatis (strain ATCC 700084 / mc(2)155) GN=MSMEG_0898 PE=3 SV=1	DTLADDPT(0.97)GT(0.029)DVLALTAALR	5.16922	T	246	2	0.24961	106.67	0.103986
A0R3I2	mscL	LJ00_27095;MSMEG_5482;MSMEI_5331	A0R3I2_MYCS2 Large conductance mechanosensitive channel protein OS=Mycobacterium smegmatis (strain ATCC 700084 / mc(2)155) GN=mscL PE=3 SV=1	DLLAENSNGS(0.035)T(0.965)GK	5.1625	T	131	2	0.41523	138.31	0.046636
A0R148	proB	MSMEG_4621;MSMEI_4505	PROB_MYCS2 Glutamate 5-kinase OS=Mycobacterium smegmatis (strain ATCC 700084 / mc(2)155) GN=proB PE=1 SV=1	ALHAVAIVNENDT(0.002)VAT(0.998)NEIR	5.14141	T	148	3	0.19453	117.01	0.0632532
A0R2S8		LJ00_25820;MSMEG_5220;MSMEI_5083	A0R2S8_MYCS2 Alpha/beta hydrolase fold-3 domain protein OS=Mycobacterium smegmatis (strain ATCC 700084 / mc(2)155) GN=MSMEG_5220 PE=4 SV=1	GPAGVS(1)ELLALR	5.13998	S	37	2	-0.25328	105.65	0.00637344
A0QZ12		LJ00_19165;MSMEG_3859;MSMEI_3769	PPM1_MYCS2 Polyprenol monophosphomannose synthase OS=Mycobacterium smegmatis (strain ATCC 700084 / mc(2)155) GN=ppm1 PE=1 SV=1	EQGAGEDPAT(1)VRPTQR	5.13936	T	17	2	0.12129	122.5	0.0112849
A0QVM9	MSMEG_2630	MSMEG_2630	A0QVM9_MYCS2 DHH family protein OS=Mycobacterium smegmatis (strain ATCC 700084 / mc(2)155) GN=MSMEG_2630 PE=1 SV=1	TGLLT(1)GPDAQIAGAR	5.10288	T	14	2	0.25956	125.22	0.00171545
A0QXU5		LJ00_17065;MSMEG_3429;MSMEI_3350	A0QXU5_MYCS2 Acyltransferase 3 OS=Mycobacterium smegmatis (strain ATCC 700084 / mc(2)155) GN=MSMEG_3429 PE=4 SV=1	RPEPAVAT(0.81)GT(0.19)VEASTR	5.09396	T	355	2	0.0050342	217.35	0.182472
A0QNJ9	MSMEG_0069	MSMEG_0069	A0QNJ9_MYCS2 Translation initiation factor IF-2 protein OS=Mycobacterium smegmatis (strain ATCC 700084 / mc(2)155) GN=MSMEG_0069 PE=4 SV=1	TIAENLQSS(0.025)T(0.975)GR	5.09298	T	78	2	-0.47936	203.29	0.0339692
A0QPG2		LJ00_01940;MSMEG_0387	A0QPG2_MYCS2 Rmt2 protein OS=Mycobacterium smegmatis (strain ATCC 700084 / mc(2)155) GN=MSMEG_0387 PE=4 SV=1	SVT(0.003)MT(0.99)ADDS(0.002)VPEET(0.003)S(0.003)IGR	5.08982	T	16	2	0.048408	144.15	0.0879945
A0R0R3		LJ00_22165;MSMEG_4479	A0R0R3_MYCS2 Uncharacterized protein OS=Mycobacterium smegmatis (strain ATCC 700084 / mc(2)155) GN=MSMEG_4479 PE=4 SV=1	VSPDPQFVTMT(0.001)PIDAET(0.817)S(0.176)VLS(0.006)VEDR	5.08574	T	70	2	-0.11575	73.546	0.00221146
A0R5G4		LJ00_30565;MSMEG_6182;MSMEI_6022	A0R5G4_MYCS2 Conserved transmembrane protein OS=Mycobacterium smegmatis (strain ATCC 700084 / mc(2)155) GN=MSMEG_6182 PE=4 SV=1	DATAQVS(0.069)T(0.931)LVR	5.05163	T	44	2	-0.44579	163.46	0.146105
A0R241	cysNC	LJ00_24620;MSMEG_4978;MSMEI_4851	A0R241_MYCS2 Adenylyl-sulfate kinase OS=Mycobacterium smegmatis (strain ATCC 700084 / mc(2)155) GN=cysNC PE=3 SV=1	SANT(0.774)T(0.226)LLR	5.04602	T	5	2	0.0085983	86.882	0.00565941
A0R7I9	trxB	LJ00_34225;MSMEG_6933;MSMEI_6742	A0R7I9_MYCS2 Thioredoxin reductase OS=Mycobacterium smegmatis (strain ATCC 700084 / mc(2)155) GN=trxB PE=3 SV=1	LDVT(1)GVFVAIGHDPR	5.01019	T	234	3	-0.079958	97.2	0.0528839
A0R0S9		LJ00_22240;MSMEG_4495;MSMEI_4384	A0R0S9_MYCS2 CBS domain protein OS=Mycobacterium smegmatis (strain ATCC 700084 / mc(2)155) GN=MSMEG_4495 PE=4 SV=1	INTVLVCPTEPVEPELHTVPGDENS(1)GR	5.00785	S	437	3	-0.5154	197.32	0.366895
A0R032	MSMEG_4243	MSMEG_4243	A0R032_MYCS2 Serine/threonine-protein kinase PK-1 OS=Mycobacterium smegmatis (strain ATCC 700084 / mc(2)155) GN=MSMEG_4243 PE=4 SV=1	FHNRPQPDLET(1)T(1)AEVAPPPPAPATVPR	5.00303	T	316	4	0.13038	128.71	0.0121367
A0R032	MSMEG_4243	MSMEG_4243	A0R032_MYCS2 Serine/threonine-protein kinase PK-1 OS=Mycobacterium smegmatis (strain ATCC 700084 / mc(2)155) GN=MSMEG_4243 PE=4 SV=1	FHNRPQPDLET(1)T(1)AEVAPPPPAPATVPR	5.00303	T	317	4	0.13038	99.387	0.0121367
A0R4A8		LJ00_28520;MSMEG_5767	A0R4A8_MYCS2 Uncharacterized protein OS=Mycobacterium smegmatis (strain ATCC 700084 / mc(2)155) GN=MSMEG_5767 PE=4 SV=1	T(0.001)QDT(0.972)S(0.027)ETCPVTSGSAR	4.95392	T	5	2	-1.2072	156	0.0549106
A0QS97	rpsG	MSMEG_1399;MSMEI_1361	RS7_MYCS2 30S ribosomal protein S7 OS=Mycobacterium smegmatis (strain ATCC 700084 / mc(2)155) GN=rpsG PE=1 SV=1	VGGAT(1)YQVPVEVRPDR	4.94197	T	84	2	-0.19591	116.78	0.00726854
A0R3E8		LJ00_26920;MSMEG_5447;MSMEI_5297	A0R3E8_MYCS2 Dolichyl-phosphate-mannose--protein O-mannosyl transferase OS=Mycobacterium smegmatis (strain ATCC 700084 / mc(2)155) GN=MSMEG_5447 PE=4 SV=1	T(0.422)ALDT(0.584)DT(0.89)PT(0.104)AGR	4.93575	T	8	2	0.86719	71.879	0.00369474
A0QSU3	guaB	LJ00_08000;MSMEG_1602	A0QSU3_MYCS2 Inosine-5'-monophosphate dehydrogenase OS=Mycobacterium smegmatis (strain ATCC 700084 / mc(2)155) GN=guaB PE=3 SV=1	ES(0.001)HPHDIT(0.999)MT(0.001)VEAPNYYTR	4.93182	T	502	2	0.55953	161.32	0.00108097
A0QSU3	guaB	LJ00_08000;MSMEG_1602	A0QSU3_MYCS2 Inosine-5'-monophosphate dehydrogenase OS=Mycobacterium smegmatis (strain ATCC 700084 / mc(2)155) GN=guaB PE=3 SV=1	ESHPHDITMT(1)VEAPNYYTR	4.93182	T	504	3	0.062731	156.51	0.00108097
A0QNK4		LJ00_00380;MSMEG_0076;MSMEI_0076	A0QNK4_MYCS2 Antigen MTB48 OS=Mycobacterium smegmatis (strain ATCC 700084 / mc(2)155) GN=MSMEG_0076 PE=1 SV=1	IIHS(0.002)GDT(0.998)QALSMK	4.92879	T	148	2	0.28153	173.19	0.000513399
A0QZ50	thpD	LJ00_19365;MSMEG_3898;MSMEI_3808	A0QZ50_MYCS2 Ectoine hydroxylase OS=Mycobacterium smegmatis (strain ATCC 700084 / mc(2)155) GN=thpD PE=4 SV=1	T(0.005)T(0.005)T(0.035)QTTQT(0.758)T(0.185)PT(0.012)AETR	4.9229	T	9	2	-1.0978	97.767	0.0198261
A0R0Q4		LJ00_22115;MSMEG_4469;MSMEI_4359	A0R0Q4_MYCS2 Cobalt transport protein OS=Mycobacterium smegmatis (strain ATCC 700084 / mc(2)155) GN=MSMEG_4469 PE=4 SV=1	GGT(1)GQFSAAESKPR	4.9168	T	236	2	-0.34028	204.17	0.00305249
A0QNH4	MSMEG_0044	MSMEG_0044	SAEA_MYCS2 Putative ESX-1 scaffolding and assembly protein SaeA OS=Mycobacterium smegmatis (strain ATCC 700084 / mc(2)155) GN=saeA PE=4 SV=1	VT(0.04)QDLT(0.947)EET(0.005)GS(0.008)DGR	4.91307	T	414	2	0.037992	104.55	0.0150324
A0QP07		LJ00_01155;MSMEG_0230;MSMEI_0223	A0QP07_MYCS2 Uncharacterized protein OS=Mycobacterium smegmatis (strain ATCC 700084 / mc(2)155) GN=MSMEG_0230 PE=4 SV=1	MDATDES(1)GVHGYSAQK	4.8895	S	7	2	-0.25749	115.26	0.0316694
A0R242	cysD	LJ00_24625;MSMEG_4979;MSMEI_4852	A0R242_MYCS2 Sulfate adenylyltransferase subunit 2 OS=Mycobacterium smegmatis (strain ATCC 700084 / mc(2)155) GN=cysD PE=3 SV=1	T(1)AVDSAPAQTR	4.88921	T	2	2	1.0755	104.82	0.00584502
A0QTE1	accA3	LJ00_09010;MSMEG_1807;MSMEI_1762	A0QTE1_MYCS2 Acetyl-/propionyl-coenzyme A carboxylase alpha chain OS=Mycobacterium smegmatis (strain ATCC 700084 / mc(2)155) GN=accA3 PE=4 SV=1	ALAEFT(1)VEGLATVIPFHR	4.8818	T	417	3	-0.26111	134.85	0.0606401
A0R5Y0	echA21	LJ00_31410;MSMEG_6353;MSMEI_6187	A0R5Y0_MYCS2 Delta3,5-delta2,4-dienoyl-CoA isomerase OS=Mycobacterium smegmatis (strain ATCC 700084 / mc(2)155) GN=echA21 PE=4 SV=1	DLAEAVT(1)AMFEK	4.87681	T	258	2	-0.0050908	86.467	0.0188162
A0QNE2		LJ00_00035;MSMEG_0007;MSMEI_0009	A0QNE2_MYCS2 Putative conserved membrane protein OS=Mycobacterium smegmatis (strain ATCC 700084 / mc(2)155) GN=MSMEG_0007 PE=4 SV=1	T(1)AQQPGQPLGDT(1)EQQPRPAPRPEPR	4.83806	T	69	3	-0.14429	217.32	0.0276832
A0R1H7		LJ00_23535;MSMEG_4757;MSMEI_4637	A0R1H7_MYCS2 Fatty acid synthase OS=Mycobacterium smegmatis (strain ATCC 700084 / mc(2)155) GN=MSMEG_4757 PE=1 SV=1	T(1)ADGNAADTAHALVDR	4.83111	T	22	2	0.83009	119.08	0.00525597
A0QS42		LJ00_06690;MSMEG_1342;MSMEI_1304	A0QS42_MYCS2 UPF0336 protein MSMEG_1342 OS=Mycobacterium smegmatis (strain ATCC 700084 / mc(2)155) GN=MSMEG_1342 PE=3 SV=1	WDPET(1)GQVIR	4.82624	T	159	2	-1.2719	80.737	0.0106592
A0QVT6	MSMEG_2690	MSMEG_2690	A0QVT6_MYCS2 DNA translocase FtsK OS=Mycobacterium smegmatis (strain ATCC 700084 / mc(2)155) GN=MSMEG_2690 PE=3 SV=1	T(1)WPGS(1)GPMAAIEAPK	4.81289	T	356	2	0.15841	80.871	0.398475
A0QYS6	argG	MSMEG_3770;MSMEI_3681	ASSY_MYCS2 Argininosuccinate synthase OS=Mycobacterium smegmatis (strain ATCC 700084 / mc(2)155) GN=argG PE=3 SV=1	GFVHLHGLS(0.885)S(0.115)R	4.80127	S	388	2	0.026312	73.36	0.0234664
A0QTE7	accD5	LJ00_09040;MSMEG_1813;MSMEI_1769	A0QTE7_MYCS2 Propionyl-CoA carboxylase beta chain OS=Mycobacterium smegmatis (strain ATCC 700084 / mc(2)155) GN=accD5 PE=4 SV=1	TSVT(0.002)EPS(0.998)AEHQVDIHTTAGK	4.77239	S	8	3	0.1798	169.49	0.00143867
A0QQB8		LJ00_03470;MSMEG_0699;MSMEI_0682	A0QQB8_MYCS2 Conserved hypothetical proline rich protein OS=Mycobacterium smegmatis (strain ATCC 700084 / mc(2)155) GN=MSMEG_0699 PE=4 SV=1	VLADLDAEPAGT(1)AAVSTLAALR	4.76766	T	204	3	0.19004	150.03	0.00517561
A0R157		LJ00_22910;MSMEG_4632;MSMEI_4515	A0R157_MYCS2 Saccharopine dehydrogenase OS=Mycobacterium smegmatis (strain ATCC 700084 / mc(2)155) GN=MSMEG_4632 PE=4 SV=1	IPS(1)GLLER	4.74715	S	311	2	0.023952	100.68	0.152775
A0QYH0		LJ00_18170;MSMEG_3655;MSMEI_3568	A0QYH0_MYCS2 ABC transporter domain protein OS=Mycobacterium smegmatis (strain ATCC 700084 / mc(2)155) GN=MSMEG_3655 PE=4 SV=1	T(0.045)T(0.045)VEQHHT(0.91)HELQLLGDGDWR	4.73468	T	616	4	0.3917	63.998	0.110332
A0QX81	hisD	MSMEG_3205	A0QX81_MYCS2 Histidinol dehydrogenase OS=Mycobacterium smegmatis (strain ATCC 700084 / mc(2)155) GN=hisD PE=3 SV=1	DVS(1)GHVITLSK	4.73123	S	420	2	0.51559	94.402	0.00796891
A0QNI4		LJ00_00270;MSMEG_0053;MSMEI_0055	A0QNI4_MYCS2 Uncharacterized protein OS=Mycobacterium smegmatis (strain ATCC 700084 / mc(2)155) GN=MSMEG_0053 PE=4 SV=1	VVAIDADT(0.882)S(0.118)FGK	4.71212	T	249	2	0.75261	158.11	0.00874071
A0QU98	mbtK	LJ00_10605;MSMEG_2128;MSMEI_2080	A0QU98_MYCS2 Lysine N-acyltransferase mbtK OS=Mycobacterium smegmatis (strain ATCC 700084 / mc(2)155) GN=mbtK PE=4 SV=1	TDINT(0.001)DT(0.999)DEALEPVLK	4.71132	T	8	2	0.51507	111.06	0.00504566
A0QP94	MSMEG_0319	MSMEG_0319	A0QP94_MYCS2 Acyltransferase OS=Mycobacterium smegmatis (strain ATCC 700084 / mc(2)155) GN=MSMEG_0319 PE=4 SV=1	T(0.145)T(0.855)EQSAQAEHEVGGTR	4.69448	T	3	2	-0.10842	260.07	0.247219
A0QS45	rplK	MSMEG_1346;MSMEI_1308	RL11_MYCS2 50S ribosomal protein L11 OS=Mycobacterium smegmatis (strain ATCC 700084 / mc(2)155) GN=rplK PE=1 SV=1	SFT(1)FALK	4.69233	T	69	2	-0.12283	117.81	0.00306634
A0QTE7	accD5	LJ00_09040;MSMEG_1813;MSMEI_1769	A0QTE7_MYCS2 Propionyl-CoA carboxylase beta chain OS=Mycobacterium smegmatis (strain ATCC 700084 / mc(2)155) GN=accD5 PE=4 SV=1	RRT(0.041)EET(0.959)LHPVGEAAVDK	4.69005	T	32	3	-0.36224	131.56	0.00203489
A0QX00	sufD	LJ00_15535;MSMEG_3123;MSMEI_3044	A0QX00_MYCS2 FeS assembly protein SufD OS=Mycobacterium smegmatis (strain ATCC 700084 / mc(2)155) GN=sufD PE=4 SV=1	AEATGT(0.034)DT(0.966)YEVNR	4.68269	T	304	2	0.82553	149.69	0.00765742
A0R4D7		LJ00_28665;MSMEG_5797;MSMEI_5643	A0R4D7_MYCS2 Uncharacterized protein OS=Mycobacterium smegmatis (strain ATCC 700084 / mc(2)155) GN=MSMEG_5797 PE=4 SV=1	YSSPQT(1)DFER	4.67595	T	24	2	0.1076	129.74	0.0101712
A0QT17	amiB1	LJ00_08385;MSMEG_1679;MSMEI_1638	A0QT17_MYCS2 AmiB OS=Mycobacterium smegmatis (strain ATCC 700084 / mc(2)155) GN=amiB1 PE=4 SV=1	GGEAPNAIAEHT(1)EGR	4.65431	T	232	2	0.17103	131.82	0.00583329
A0R3K5		LJ00_27210;MSMEG_5505;MSMEI_5351	A0R3K5_MYCS2 Uncharacterized protein OS=Mycobacterium smegmatis (strain ATCC 700084 / mc(2)155) GN=MSMEG_5505 PE=4 SV=1	AADT(1)DRIQVAQQLT(0.283)DAAAS(0.717)GR	4.65339	T	16	3	-0.12384	152.86	0.0568313
A0R5L8		MSMEG_6236;MSMEI_6076	A0R5L8_MYCS2 Response regulator, two-component system OS=Mycobacterium smegmatis (strain ATCC 700084 / mc(2)155) GN=MSMEG_6236 PE=4 SV=1	LFISAT(0.029)T(0.971)AK	4.63877	T	186	2	0.18721	163.66	0.0107311
A0R5V9	MSMEG_6329	MSMEG_6329	A0R5V9_MYCS2 Uncharacterized protein OS=Mycobacterium smegmatis (strain ATCC 700084 / mc(2)155) GN=MSMEG_6329 PE=4 SV=1	DEESQWLVQDHS(0.153)QT(0.847)K	4.63819	T	78	3	-0.19239	140.77	0.284044
A0QVU2		LJ00_13405;MSMEG_2695;MSMEI_2629	A0QVU2_MYCS2 35 kDa protein OS=Mycobacterium smegmatis (strain ATCC 700084 / mc(2)155) GN=MSMEG_2695 PE=4 SV=1	SMSELAAPGT(0.001)T(0.005)PS(0.994)LDEVR	4.62921	S	185	2	-0.43863	163.41	0.107235
A0R447	MSMEG_5702	MSMEG_5702	A0R447_MYCS2 Molybdenum cofactor synthesis domain protein OS=Mycobacterium smegmatis (strain ATCC 700084 / mc(2)155) GN=MSMEG_5702 PE=4 SV=1	VPT(0.986)S(0.014)ILSR	4.62848	T	114	2	-0.051081	96.665	0.0435638
A0QXU5		LJ00_17065;MSMEG_3429;MSMEI_3350	A0QXU5_MYCS2 Acyltransferase 3 OS=Mycobacterium smegmatis (strain ATCC 700084 / mc(2)155) GN=MSMEG_3429 PE=4 SV=1	T(1)AESPAIPGEHS	4.6264	T	364	2	0.67148	123.62	0.030671
A0QZ11	rbpA	MSMEG_3858;MSMEI_3768	RBPA_MYCS2 RNA polymerase-binding protein RbpA OS=Mycobacterium smegmatis (strain ATCC 700084 / mc(2)155) GN=rbpA PE=1 SV=2	LGAVS(1)YETDR	4.61727	S	15	2	0.26741	107.06	0.0802977
A0QW03	ppgK	LJ00_13720;MSMEG_2760;MSMEI_2691	A0QW03_MYCS2 Polyphosphate glucokinase OS=Mycobacterium smegmatis (strain ATCC 700084 / mc(2)155) GN=ppgK PE=4 SV=1	TAQDQPT(0.998)ADPT(0.002)TAGTTGR	4.61442	T	8	2	-0.14649	125.73	0.185134
A0R4Y8		MSMEG_6000;MSMEI_5839	A0R4Y8_MYCS2 Short chain dehydrogenase OS=Mycobacterium smegmatis (strain ATCC 700084 / mc(2)155) GN=MSMEG_6000 PE=4 SV=1	IDVVVNNAGGSPYVPAS(0.184)EAS(0.816)AR	4.61045	S	102	2	-0.57467	77.469	0.120443
A0QX32		LJ00_15690;MSMEG_3155;MSMEI_3074	A0QX32_MYCS2 Band 7 protein OS=Mycobacterium smegmatis (strain ATCC 700084 / mc(2)155) GN=MSMEG_3155 PE=4 SV=1	GVLDEAT(1)GR	4.59566	T	153	2	-0.016831	144.55	0.00249548
A0QR05		LJ00_04665;MSMEG_0940;MSMEI_0917	A0QR05_MYCS2 Uncharacterized protein OS=Mycobacterium smegmatis (strain ATCC 700084 / mc(2)155) GN=MSMEG_0940 PE=4 SV=1	T(0.002)GPEDS(0.059)QT(0.939)PS(0.939)RPIS(0.061)VAELLAK	4.59208	T	9	2	0.079479	109.65	0.00540839
A0QR05		LJ00_04665;MSMEG_0940;MSMEI_0917	A0QR05_MYCS2 Uncharacterized protein OS=Mycobacterium smegmatis (strain ATCC 700084 / mc(2)155) GN=MSMEG_0940 PE=4 SV=1	MTGPEDSQT(0.001)PS(0.986)RPIS(0.013)VAELLAK	4.59208	S	11	2	2.4708	109.77	0.00540839
A0QVQ3	rpsO	MSMEG_2654;MSMEI_2591	RS15_MYCS2 30S ribosomal protein S15 OS=Mycobacterium smegmatis (strain ATCC 700084 / mc(2)155) GN=rpsO PE=1 SV=1	IQDLT(1)EHLK	4.58705	T	40	2	0.54174	119.27	0.00168983
A0R1Q0		LJ00_23900;MSMEG_4832;MSMEI_4708	A0R1Q0_MYCS2 Acyl-CoA dehydrogenase OS=Mycobacterium smegmatis (strain ATCC 700084 / mc(2)155) GN=MSMEG_4832 PE=3 SV=1	IYAGT(0.875)S(0.125)EVMK	4.57145	T	368	2	0.0077156	94.465	0.0231405
A0QYE7	gnd	LJ00_18060;MSMEG_3632;MSMEI_3547	A0QYE7_MYCS2 6-phosphogluconate dehydrogenase, decarboxylating OS=Mycobacterium smegmatis (strain ATCC 700084 / mc(2)155) GN=gnd PE=3 SV=1	S(0.024)ET(0.976)IAEFIDALEKPR	4.56794	T	67	3	-0.28607	130.64	0.0820867
A0QRZ3		LJ00_06430;MSMEG_1291;MSMEI_1253	A0QRZ3_MYCS2 Aldehyde oxidase and xanthine dehydrogenase molybdopterin binding protein OS=Mycobacterium smegmatis (strain ATCC 700084 / mc(2)155) GN=MSMEG_1291 PE=4 SV=1	TVAGLGT(0.974)S(0.026)EDLHPMQR	4.56723	T	76	3	1.7355	153.41	0.0153758
A0QYR3		MSMEG_3754;MSMEI_3665	A0QYR3_MYCS2 TPR-repeat-containing protein OS=Mycobacterium smegmatis (strain ATCC 700084 / mc(2)155) GN=MSMEG_3754 PE=4 SV=1	ARPAQPES(0.001)AEDS(0.001)QDS(0.005)APRLS(0.993)ADIEAR	4.55713	S	116	3	0.3464	74.278	0.0049907
A0R5L0;A0R729	glpK	LJ00_30800;MSMEG_6229;MSMEG_6759;MSMEI_6577	A0R5L0_MYCS2 Glycerol kinase OS=Mycobacterium smegmatis (strain ATCC 700084 / mc(2)155) GN=glpK PE=3 SV=1;A0R729_MYCS2 Glycerol kinase OS=Mycobacterium smegmatis (strain ATCC 700084 / mc(2)155) GN=glpK PE=3 SV=1	T(0.987)DS(0.013)IAAALDR	4.53683	T	107	2	-0.3785	92.611	0.14864
A0R221		LJ00_24510;MSMEG_4957;MSMEI_4830	A0R221_MYCS2 Homoserine dehydrogenase OS=Mycobacterium smegmatis (strain ATCC 700084 / mc(2)155) GN=MSMEG_4957 PE=3 SV=1	S(1)KKPIGVAVLGLGNVGSEVVR	4.52733	S	2	3	-0.72944	90.729	0.111698
A0QNJ8	MSMEG_0068	MSMEG_0068	A0QNJ8_MYCS2 Probable conserved transmembrane protein OS=Mycobacterium smegmatis (strain ATCC 700084 / mc(2)155) GN=MSMEG_0068 PE=4 SV=1	T(0.804)S(0.148)T(0.048)AAAADTSSVTPGRPSTTR	4.51716	T	2	3	-0.72221	123.61	0.0311564
A0QRB8		MSMEG_1060;MSMEI_1027	A0QRB8_MYCS2 Putative Lsr2 protein OS=Mycobacterium smegmatis (strain ATCC 700084 / mc(2)155) GN=MSMEG_1060 PE=4 SV=1	GEDYT(1)LVLTTK	4.49775	T	36	2	-0.16072	135.1	0.000815626
A0QQH0	fbaA	LJ00_03735;MSMEG_0752;MSMEI_0736	A0QQH0_MYCS2 Fructose-bisphosphate aldolase OS=Mycobacterium smegmatis (strain ATCC 700084 / mc(2)155) GN=fbaA PE=3 SV=1	LGLPADAKPFDFVFHGGS(0.154)GS(0.846)LK	4.49157	S	257	3	0.69001	81.151	0.401186
A0QSL1		LJ00_07580;MSMEG_1517;MSMEI_1481	A0QSL1_MYCS2 SPFH domain / Band 7 family protein OS=Mycobacterium smegmatis (strain ATCC 700084 / mc(2)155) GN=MSMEG_1517 PE=4 SV=1	IGSADEAVQT(1)AVQR	4.4655	T	107	2	-0.11782	200.44	0.00595037
A0R3L2		LJ00_27255;MSMEG_5513	A0R3L2_MYCS2 Serine/threonine-protein kinase PknE OS=Mycobacterium smegmatis (strain ATCC 700084 / mc(2)155) GN=MSMEG_5513 PE=4 SV=1	AQTLPAPPTPPTPLSPSNPQAPTAS(0.002)QPPVFT(0.08)S(0.08)S(0.08)WAGHDDPS(0.757)GR	4.45876	S	350	3	0.044783	51.262	0.453761
A0QRV5	MSMEG_1252	MSMEG_1252	A0QRV5_MYCS2 Uncharacterized protein OS=Mycobacterium smegmatis (strain ATCC 700084 / mc(2)155) GN=MSMEG_1252 PE=4 SV=1	LAAPVEKPS(0.002)EPVET(0.143)PT(0.854)LVIPPPVT(0.001)GPK	4.43212	T	1840	3	0.20914	60.104	0.0181766
A0QNK4		LJ00_00380;MSMEG_0076;MSMEI_0076	A0QNK4_MYCS2 Antigen MTB48 OS=Mycobacterium smegmatis (strain ATCC 700084 / mc(2)155) GN=MSMEG_0076 PE=1 SV=1	AHT(1)EGVIGHR	4.40707	T	502	2	-7.4147e-05	140.78	0.000506021
A0QS98	tuf	MSMEG_1401;MSMEI_1363	EFTU_MYCS2 Elongation factor Tu OS=Mycobacterium smegmatis (strain ATCC 700084 / mc(2)155) GN=tuf PE=1 SV=1	VLHDKFPDLNES(1)R	4.39236	S	46	2	0.36021	151.38	0.005453
A0QNK1	MSMEG_0071	MSMEG_0071	A0QNK1_MYCS2 Uncharacterized protein OS=Mycobacterium smegmatis (strain ATCC 700084 / mc(2)155) GN=MSMEG_0071 PE=4 SV=1	ESWQTHQSYLDS(0.011)EAT(0.989)WAGTSAR	4.39003	T	65	3	0.47997	128.25	0.0379721
A0QYE0	ureC	MSMEG_3625;MSMEI_3540	URE1_MYCS2 Urease subunit alpha OS=Mycobacterium smegmatis (strain ATCC 700084 / mc(2)155) GN=ureC PE=3 SV=1	IEVEPDT(0.963)FT(0.037)VR	4.37937	T	550	2	-0.49402	152.4	0.0825627
A0QQC9	grpE	LJ00_03525;MSMEG_0710;MSMEI_0693	A0QQC9_MYCS2 Protein GrpE OS=Mycobacterium smegmatis (strain ATCC 700084 / mc(2)155) GN=grpE PE=3 SV=1	TQDDSHEPVT(1)ITDK	4.36064	T	11	2	-0.2587	248.75	0.00559609
A0QQE6	MSMEG_0728	MSMEG_0728	A0QQE6_MYCS2 Uncharacterized protein OS=Mycobacterium smegmatis (strain ATCC 700084 / mc(2)155) GN=MSMEG_0728 PE=4 SV=1	T(0.996)AQQILS(0.004)ALEAAQGVGTSMWK	4.35391	T	16	3	-0.3511	75.703	0.192254
A0QV37	rpsP	MSMEG_2435;MSMEI_2374	RS16_MYCS2 30S ribosomal protein S16 OS=Mycobacterium smegmatis (strain ATCC 700084 / mc(2)155) GN=rpsP PE=1 SV=1	LDLFNAALAEAESGT(0.001)T(0.001)AAAT(0.833)T(0.166)PK	4.34141	T	122	3	-0.32459	180.52	0.142356
A0R628	glfT2	MSMEG_6403;MSMEI_6235	GLFT2_MYCS2 Galactofuranosyltransferase GlfT2 OS=Mycobacterium smegmatis (strain ATCC 700084 / mc(2)155) GN=glfT2 PE=3 SV=1	LSDAEEPRT(1)K	4.33537	T	345	2	-0.28815	105.03	0.00335133
A0QSL1		LJ00_07580;MSMEG_1517;MSMEI_1481	A0QSL1_MYCS2 SPFH domain / Band 7 family protein OS=Mycobacterium smegmatis (strain ATCC 700084 / mc(2)155) GN=MSMEG_1517 PE=4 SV=1	EIAAALNSYT(1)AEAAR	4.32845	T	420	2	0.1524	225.31	0.00579774
A0R349		LJ00_26410;MSMEG_5343;MSMEI_5198	A0R349_MYCS2 Uncharacterized protein OS=Mycobacterium smegmatis (strain ATCC 700084 / mc(2)155) GN=MSMEG_5343 PE=4 SV=1	LAAEEPDVT(1)DAVGTPDADTER	4.32604	T	76	2	-0.099841	85.146	0.0460529
A0QNJ7		MSMEG_0067;MSMEI_0068	A0QNJ7_MYCS2 Conserved hypothetical proline and alanine rich protein OS=Mycobacterium smegmatis (strain ATCC 700084 / mc(2)155) GN=MSMEG_0067 PE=4 SV=1	AGQAVPAPAQPGPT(0.033)S(0.075)AAS(0.891)MGNHR	4.31957	S	162	2	-0.36575	88.541	0.00104385
A0R052	qcrB	LJ00_21135;MSMEG_4263;MSMEI_4163	A0R052_MYCS2 Ubiquinol-cytochrome C reductase QcrB OS=Mycobacterium smegmatis (strain ATCC 700084 / mc(2)155) GN=qcrB PE=4 SV=1	LAAAQGDAIDS(1)R	4.31554	S	18	2	1.4611	146.96	0.0590393
A0R2D1	tatB	MSMEG_5069;MSMEI_4942	TATB_MYCS2 Sec-independent protein translocase protein TatB OS=Mycobacterium smegmatis (strain ATCC 700084 / mc(2)155) GN=tatB PE=3 SV=1	HLLDGDDSFLT(1)GKFDDERPK	4.31275	T	94	4	-0.16516	93.583	0.163951
A0QSS3	groS	MSMEG_1582;MSMEI_1544	CH10_MYCS2 10 kDa chaperonin OS=Mycobacterium smegmatis (strain ATCC 700084 / mc(2)155) GN=groS PE=1 SV=1	ILVQANEAET(0.002)T(0.008)T(0.008)AS(0.981)GLVIPDT(0.001)AK	4.30872	S	26	2	0.040639	106.39	0.00148387
A0QYU6	rplT	MSMEG_3791;MSMEI_3703	RL20_MYCS2 50S ribosomal protein L20 OS=Mycobacterium smegmatis (strain ATCC 700084 / mc(2)155) GN=rplT PE=1 SV=1	EQQLHS(0.993)LT(0.007)YAYR	4.30613	S	42	2	0.067706	236.42	0.00122287
A0QNE2		LJ00_00035;MSMEG_0007;MSMEI_0009	A0QNE2_MYCS2 Putative conserved membrane protein OS=Mycobacterium smegmatis (strain ATCC 700084 / mc(2)155) GN=MSMEG_0007 PE=4 SV=1	T(1)EAYASELPDLS(1)GPVPR	4.26062	T	94	2	0.15349	145.86	0.0240743
A0QS52		LJ00_06745;MSMEG_1353;MSMEI_1315	A0QS52_MYCS2 ABC1 family protein OS=Mycobacterium smegmatis (strain ATCC 700084 / mc(2)155) GN=MSMEG_1353 PE=4 SV=1	FGQIIASS(0.003)PGAFGEPLS(0.997)R	4.23123	S	90	2	0.48111	80.638	0.0571009
A0QNG2	pknA	LJ00_00150;MSMEG_0030;MSMEI_0032	A0QNG2_MYCS2 Serine/threonine protein kinase PknA OS=Mycobacterium smegmatis (strain ATCC 700084 / mc(2)155) GN=pknA PE=4 SV=1	RPPRPNQAPT(1)LGR	4.22344	T	288	3	0.16801	122.52	0.0228024
A0QSG5	rplR	LJ00_07350;MSMEG_1471;MSMEI_1435	A0QSG5_MYCS2 50S ribosomal protein L18 OS=Mycobacterium smegmatis (strain ATCC 700084 / mc(2)155) GN=rplR PE=3 SV=1	VAGT(1)AEVPR	4.22122	T	32	2	1.0626	109.42	0.0127073
A0R543	irpA	LJ00_29960;MSMEG_6059;MSMEI_5899	A0R543_MYCS2 IrpA OS=Mycobacterium smegmatis (strain ATCC 700084 / mc(2)155) GN=irpA PE=4 SV=1	EAAVAT(0.908)T(0.092)ALALR	4.2031	T	43	2	-0.16089	101.38	0.0181576
A0R5R3		LJ00_31055;MSMEG_6282;MSMEI_6117	A0R5R3_MYCS2 KanY protein OS=Mycobacterium smegmatis (strain ATCC 700084 / mc(2)155) GN=MSMEG_6282 PE=4 SV=1	GQVS(0.888)AVS(0.056)T(0.056)VLINAEPAAVLAAISDYQTVRPK	4.20054	S	5	4	-0.07166	72.103	0.230436
A0QYF6		LJ00_18105;MSMEG_3641;MSMEI_3556	A0QYF6_MYCS2 von Willebrand factor, type A OS=Mycobacterium smegmatis (strain ATCC 700084 / mc(2)155) GN=MSMEG_3641 PE=4 SV=1	HSIPDPEDAADEPES(1)GYR	4.19597	S	18	2	-0.19029	157.47	0.0586667
A0R049	ctaE	LJ00_21120;MSMEG_4260;MSMEI_4160	A0R049_MYCS2 Cytochrome c oxidase subunit 3 OS=Mycobacterium smegmatis (strain ATCC 700084 / mc(2)155) GN=ctaE PE=3 SV=1	TSAVGTSGT(0.001)AIT(0.962)S(0.037)R	4.19567	T	13	2	0.32951	201.3	0.00287975
A0R012	ftsZ	LJ00_20935;MSMEG_4222	A0R012_MYCS2 Cell division protein FtsZ OS=Mycobacterium smegmatis (strain ATCC 700084 / mc(2)155) GN=ftsZ PE=3 SV=1	KPVVS(0.003)PS(0.992)QAQT(0.005)QPIASAR	4.1647	S	326	3	0.14159	188.9	0.00659316
A0QQU3	MSMEG_0878	MSMEG_0878	A0QQU3_MYCS2 Transcriptional regulator OS=Mycobacterium smegmatis (strain ATCC 700084 / mc(2)155) GN=MSMEG_0878 PE=4 SV=1	AGVGAGT(1)VYR	4.16469	T	44	2	0.10784	101.39	0.0205037
A0QSU3	guaB	LJ00_08000;MSMEG_1602	A0QSU3_MYCS2 Inosine-5'-monophosphate dehydrogenase OS=Mycobacterium smegmatis (strain ATCC 700084 / mc(2)155) GN=guaB PE=3 SV=1	ES(0.001)HPHDIT(0.999)MT(0.001)VEAPNYYTR	4.15055	T	502	2	0.55953	161.32	0.00133474
A0QWZ9	sufB	LJ00_15530;MSMEG_3122;MSMEI_3043	A0QWZ9_MYCS2 FeS assembly protein SufB OS=Mycobacterium smegmatis (strain ATCC 700084 / mc(2)155) GN=sufB PE=4 SV=1	TTTPET(0.002)APLT(0.997)QEET(0.001)IASLGK	4.14533	T	11	3	0.28759	104.66	0.305708
A0QS98	tuf	MSMEG_1401;MSMEI_1363	EFTU_MYCS2 Elongation factor Tu OS=Mycobacterium smegmatis (strain ATCC 700084 / mc(2)155) GN=tuf PE=1 SV=1	T(0.105)T(0.889)LT(0.006)AAITK	4.14209	T	27	2	-0.035753	80.706	0.223976
A0QYI8	malQ	LJ00_18260;MSMEG_3673	A0QYI8_MYCS2 4-alpha-glucanotransferase OS=Mycobacterium smegmatis (strain ATCC 700084 / mc(2)155) GN=malQ PE=3 SV=1	VGLLGPDPS(0.105)PDT(0.103)ET(0.792)VVLALHR	4.14058	T	645	3	0.45228	61.522	0.146821
A0QX19		LJ00_15625;MSMEG_3142;MSMEI_3061	A0QX19_MYCS2 HTH-type transcriptional repressor AcnR OS=Mycobacterium smegmatis (strain ATCC 700084 / mc(2)155) GN=MSMEG_3142 PE=4 SV=1	SAELTAAT(0.895)T(0.105)ER	4.1151	T	127	2	1.8384	123.26	0.00700511
A0R0W2	cysH	LJ00_22400;MSMEG_4528	A0R0W2_MYCS2 Phosphoadenosine phosphosulfate reductase OS=Mycobacterium smegmatis (strain ATCC 700084 / mc(2)155) GN=cysH PE=3 SV=1	TDVT(0.997)T(0.002)S(0.001)TENELR	4.11416	T	5	2	0.27884	114.87	0.0321917
A0R574	clpC1	MSMEG_6091;MSMEI_5933	CLPC1_MYCS2 ATP-dependent Clp protease ATP-binding subunit ClpC1 OS=Mycobacterium smegmatis (strain ATCC 700084 / mc(2)155) GN=clpC1 PE=3 SV=1	LFGAPPGYVGY(0.001)EEGGQLT(0.999)EK	4.10777	T	611	2	-0.019338	59.733	0.119322
A0R729	glpK	MSMEG_6759;MSMEI_6577	A0R729_MYCS2 Glycerol kinase OS=Mycobacterium smegmatis (strain ATCC 700084 / mc(2)155) GN=glpK PE=3 SV=1	WDPQWT(1)EEQR	4.10488	T	480	2	-0.42454	115.33	0.0387267
A0R609	katG1	MSMEG_6384;MSMEI_6216	KATG1_MYCS2 Catalase-peroxidase 1 OS=Mycobacterium smegmatis (strain ATCC 700084 / mc(2)155) GN=katG1 PE=3 SV=1	DAIT(0.993)S(0.007)GLEVTWTHTPTK	4.09264	T	321	3	0.17299	210.39	0.0163788
A0QU91		LJ00_10570;MSMEG_2121;MSMEI_2073	A0QU91_MYCS2 Multiphosphoryl transfer protein (MTP) OS=Mycobacterium smegmatis (strain ATCC 700084 / mc(2)155) GN=MSMEG_2121 PE=3 SV=1	AAHLEPATPPAPADDT(0.092)AEPDELT(0.784)GS(0.124)FVVNNPHGLHAR	4.09221	T	153	4	0.69619	73.788	0.185403
A0R049	ctaE	LJ00_21120;MSMEG_4260;MSMEI_4160	A0R049_MYCS2 Cytochrome c oxidase subunit 3 OS=Mycobacterium smegmatis (strain ATCC 700084 / mc(2)155) GN=ctaE PE=3 SV=1	T(0.344)S(0.656)AVGT(0.006)S(0.016)GT(0.972)AIT(0.004)S(0.002)R	4.08204	T	10	2	0.20073	153.14	0.041867
A0QNJ4	ppe68	MSMEG_0064;MSMEI_0065	A0QNJ4_MYCS2 PPE family protein OS=Mycobacterium smegmatis (strain ATCC 700084 / mc(2)155) GN=ppe68 PE=4 SV=1	NAVIEGVS(0.074)AIAT(0.891)IES(0.034)VGLAAGHAAAQANFAEQR	4.07565	T	211	4	0.51991	99.7	0.000277101
A0QS63	rplL	LJ00_06805;MSMEG_1365;MSMEI_1326	A0QS63_MYCS2 50S ribosomal protein L7/L12 OS=Mycobacterium smegmatis (strain ATCC 700084 / mc(2)155) GN=rplL PE=3 SV=1	EMT(1)LLELSEFVK	4.0563	T	17	2	-0.1293	129.34	0.0104476
A0QTB1		LJ00_08865;MSMEG_1777;MSMEI_1734	A0QTB1_MYCS2 UsfY protein OS=Mycobacterium smegmatis (strain ATCC 700084 / mc(2)155) GN=MSMEG_1777 PE=4 SV=1	GDT(1)AKDPVDHAR	4.0546	T	4	3	0.40749	83.823	0.00218156
A0R0Y6		LJ00_22530;MSMEG_4553;MSMEI_4440	A0R0Y6_MYCS2 GAF domain, putative OS=Mycobacterium smegmatis (strain ATCC 700084 / mc(2)155) GN=MSMEG_4553 PE=4 SV=1	VVASDET(1)LFVR	4.05407	T	86	2	-0.067298	136.96	0.00388267
A0QSZ1	metC	LJ00_08255;MSMEG_1652;MSMEI_1614	A0QSZ1_MYCS2 O-acetylhomoserine sulfhydrylase OS=Mycobacterium smegmatis (strain ATCC 700084 / mc(2)155) GN=metC PE=3 SV=1	QIHAGQS(0.001)PDS(0.079)AT(0.92)HAR	4.05017	T	27	3	-0.0658	134.52	0.00513609
A0QSD4	rplB	MSMEG_1439;MSMEI_1403	RL2_MYCS2 50S ribosomal protein L2 OS=Mycobacterium smegmatis (strain ATCC 700084 / mc(2)155) GN=rplB PE=1 SV=1	GASVSDFAEIT(1)R	4.04564	T	25	2	0.13792	146.67	0.00112718
A0QWQ0		LJ00_15030;MSMEG_3020;MSMEI_2945	A0QWQ0_MYCS2 Uncharacterized protein OS=Mycobacterium smegmatis (strain ATCC 700084 / mc(2)155) GN=MSMEG_3020 PE=4 SV=1	TDRYGS(1)DVLAR	4.04439	S	7	2	-0.17283	133.04	0.0428844
A0QNE2		LJ00_00035;MSMEG_0007;MSMEI_0009	A0QNE2_MYCS2 Putative conserved membrane protein OS=Mycobacterium smegmatis (strain ATCC 700084 / mc(2)155) GN=MSMEG_0007 PE=4 SV=1	TEAYASELPDLS(1)GPVPR	4.03444	S	105	2	-0.036228	197.7	0.0166057
A0QP22		LJ00_01230;MSMEG_0246;MSMEI_0238	A0QP22_MYCS2 Sensor-type histidine kinase PrrB OS=Mycobacterium smegmatis (strain ATCC 700084 / mc(2)155) GN=MSMEG_0246 PE=4 SV=1	LGS(0.001)GGPDT(0.999)LPEVR	4.02337	T	188	2	-0.036347	110.55	0.214682
A0QT92		LJ00_08775;MSMEG_1758;MSMEI_1716	A0QT92_MYCS2 Uncharacterized protein OS=Mycobacterium smegmatis (strain ATCC 700084 / mc(2)155) GN=MSMEG_1758 PE=4 SV=1	SEEDVDSDENVAT(0.993)S(0.007)R	4.02082	T	24	2	-0.036068	273.54	0.00669359
A0R376	ehuA	LJ00_26545;MSMEG_5371;MSMEI_5225	A0R376_MYCS2 ABC amino acid transporter, ATPase component OS=Mycobacterium smegmatis (strain ATCC 700084 / mc(2)155) GN=ehuA PE=4 SV=1	GVIIEDGPPS(1)K	4.00809	S	232	2	1.1602	92.792	0.0716272
A0R5K6		LJ00_30780;MSMEG_6224;MSMEI_6064	A0R5K6_MYCS2 Carotenoid oxygenase OS=Mycobacterium smegmatis (strain ATCC 700084 / mc(2)155) GN=MSMEG_6224 PE=4 SV=1	TDTDLTNLPGT(1)GEFFR	4.0034	T	12	2	0.2155	159.4	0.0197559
A0QS42		LJ00_06690;MSMEG_1342;MSMEI_1304	A0QS42_MYCS2 UPF0336 protein MSMEG_1342 OS=Mycobacterium smegmatis (strain ATCC 700084 / mc(2)155) GN=MSMEG_1342 PE=3 SV=1	ALKT(1)DIK	3.99013	T	5	2	-0.15897	122.96	0.0418554
A0QV42	rplS	MSMEG_2440;MSMEI_2379	RL19_MYCS2 50S ribosomal protein L19 OS=Mycobacterium smegmatis (strain ATCC 700084 / mc(2)155) GN=rplS PE=1 SV=1	MNT(1)LDFVDQASLR	3.98471	T	3	2	0.21587	203.85	0.00120218
A0QX98	lgt	LJ00_16020;MSMEG_3222;MSMEI_3140	A0QX98_MYCS2 Prolipoprotein diacylglyceryl transferase OS=Mycobacterium smegmatis (strain ATCC 700084 / mc(2)155) GN=lgt PE=3 SV=1	AADET(0.007)EEGDEES(0.993)LVDEAGK	3.94816	S	299	2	-0.061793	65.943	0.0291481
A0R614	embB	MSMEG_6389;MSMEI_6221	A0R614_MYCS2 Integral membrane indolylacetylinositol arabinosyltransferase EmbB OS=Mycobacterium smegmatis (strain ATCC 700084 / mc(2)155) GN=embB PE=4 SV=1	S(0.001)GNMDEAVS(0.999)GNMDEAVSAGK	3.94723	S	10	2	-0.40062	94.45	0.0718458
A0R3M6		LJ00_27325;MSMEG_5527;MSMEI_5375	A0R3M6_MYCS2 Uncharacterized protein OS=Mycobacterium smegmatis (strain ATCC 700084 / mc(2)155) GN=MSMEG_5527 PE=4 SV=1	RQPS(0.016)S(0.013)PLS(0.969)GPVPT(0.001)S(0.001)DPLSDDVPK	3.94312	S	30	3	-0.3126	107.13	0.0178381
A0R5K0		LJ00_30750;MSMEG_6219	A0R5K0_MYCS2 ATPase family protein associated with various cellular activities (AAA) OS=Mycobacterium smegmatis (strain ATCC 700084 / mc(2)155) GN=MSMEG_6219 PE=4 SV=1	T(1)AEFEFR	3.93876	T	97	2	-0.28209	127.46	0.00570431
A0QUC4		LJ00_10745;MSMEG_2157;MSMEI_2105	A0QUC4_MYCS2 Uncharacterized protein OS=Mycobacterium smegmatis (strain ATCC 700084 / mc(2)155) GN=MSMEG_2157 PE=4 SV=1	VGGDPIHT(1)VPR	3.93641	T	114	2	-0.34679	128.57	0.0129907
A0QSY1		LJ00_08200;MSMEG_1642	A0QSY1_MYCS2 ABC transporter, ATP-binding protein OS=Mycobacterium smegmatis (strain ATCC 700084 / mc(2)155) GN=MSMEG_1642 PE=4 SV=1	GGAEPASNLAT(0.203)S(0.797)MLK	3.92584	S	242	2	-0.85868	144.4	0.000787468
A0R149	obg	MSMEG_4623;MSMEI_4506	OBG_MYCS2 GTPase Obg OS=Mycobacterium smegmatis (strain ATCC 700084 / mc(2)155) GN=obg PE=3 SV=1	LEQT(1)DRVGAAER	3.91186	T	459	2	0.35546	118.24	0.0577227
A0QZ40	tatA	MSMEG_3887;MSMEI_3797	TATA_MYCS2 Sec-independent protein translocase protein TatA OS=Mycobacterium smegmatis (strain ATCC 700084 / mc(2)155) GN=tatA PE=3 SV=1	VDTTAPEQQS(0.006)T(0.01)DRHT(0.983)A	3.91089	T	80	3	0.087036	130.56	0.00696344
A0R7I5		LJ00_34210;MSMEG_6929;MSMEI_6739	A0R7I5_MYCS2 Integral membrane protein MviN OS=Mycobacterium smegmatis (strain ATCC 700084 / mc(2)155) GN=MSMEG_6929 PE=4 SV=1	NAT(1)QPQRPPGPR	3.89055	T	4	2	0.26501	97.957	0.00602669
A0QW36	MSMEG_2793	MSMEG_2793	A0QW36_MYCS2 Sensor-type histidine kinase PrrB OS=Mycobacterium smegmatis (strain ATCC 700084 / mc(2)155) GN=MSMEG_2793 PE=4 SV=1	IEAT(1)LTALER	3.88997	T	294	2	0.089282	118.9	0.00163414
A0QYG2	garA	MSMEG_3647;MSMEI_3561	GARA_MYCS2 Glycogen accumulation regulator GarA OS=Mycobacterium smegmatis (strain ATCC 700084 / mc(2)155) GN=garA PE=1 SV=2	TDKDSNLGADQSEDVT(1)VETTSVFR	3.88335	T	17	2	-0.26615	303.34	0.118613
A0QYG2	garA	MSMEG_3647;MSMEI_3561	GARA_MYCS2 Glycogen accumulation regulator GarA OS=Mycobacterium smegmatis (strain ATCC 700084 / mc(2)155) GN=garA PE=1 SV=2	DSNLGADQSEDVT(0.014)VET(0.978)T(0.008)SVFR	3.88335	T	20	3	-0.055486	283.64	0.118613
A0R656	MSMEG_6431	MSMEG_6431	A0R656_MYCS2 Uncharacterized protein OS=Mycobacterium smegmatis (strain ATCC 700084 / mc(2)155) GN=MSMEG_6431 PE=4 SV=1	T(0.998)VGLS(0.002)PEAQQDLVQK	3.86624	T	114	2	0.48426	102.63	0.00992882
A0QW12		LJ00_13765;MSMEG_2770;MSMEI_2700	A0QW12_MYCS2 Conserved integral membrane alanine and leucine rich protein OS=Mycobacterium smegmatis (strain ATCC 700084 / mc(2)155) GN=MSMEG_2770 PE=4 SV=1	HIDAAT(0.979)GS(0.021)GSEPAAESGAEPHAG	3.86578	T	230	2	-0.17925	186.75	0.00707104
A0R4B6		LJ00_28555;MSMEG_5775	A0R4B6_MYCS2 LytR/CpsA/Psr family protein OS=Mycobacterium smegmatis (strain ATCC 700084 / mc(2)155) GN=MSMEG_5775 PE=4 SV=1	T(1)RPQHAGTDDFDEPHR	3.84672	T	174	3	0.26474	131.86	0.0490395
A0QWV0	ribAB	LJ00_15285;MSMEG_3072;MSMEI_2995	A0QWV0_MYCS2 Riboflavin biosynthesis protein RibBA OS=Mycobacterium smegmatis (strain ATCC 700084 / mc(2)155) GN=ribAB PE=3 SV=1	LQAYQLQDAGEDT(1)VDANLK	3.83653	T	325	2	0.3455	172.6	0.00338674
A0QSP9	rpsI	MSMEG_1557;MSMEI_1520	RS9_MYCS2 30S ribosomal protein S9 OS=Mycobacterium smegmatis (strain ATCC 700084 / mc(2)155) GN=rpsI PE=1 SV=1	T(0.99)DVT(0.01)ETEVVTESAEPR	3.82093	T	2	2	0.039063	196.8	0.00945503
A0QNU4		LJ00_00835;MSMEG_0166	A0QNU4_MYCS2 GntR-family protein transcriptional regulator OS=Mycobacterium smegmatis (strain ATCC 700084 / mc(2)155) GN=MSMEG_0166 PE=4 SV=1	S(1)RPYPAGKPK	3.81211	S	2	2	0.51592	94.82	0.0073471
A0R574	clpC1	MSMEG_6091;MSMEI_5933	CLPC1_MYCS2 ATP-dependent Clp protease ATP-binding subunit ClpC1 OS=Mycobacterium smegmatis (strain ATCC 700084 / mc(2)155) GN=clpC1 PE=3 SV=1	RAETAEPDLAGAGAAGAPT(0.007)AGT(0.993)E	3.79765	T	847	2	-0.45552	133.16	0.00730296
A0QX96	trpB	LJ00_16010;MSMEG_3220;MSMEI_3138	A0QX96_MYCS2 Tryptophan synthase beta chain OS=Mycobacterium smegmatis (strain ATCC 700084 / mc(2)155) GN=trpB PE=3 SV=1	LIGFEAAGDGVET(1)GR	3.79362	T	286	2	0.40877	149.22	0.00319545
A0R199	tig	MSMEG_4674;MSMEI_4557	TIG_MYCS2 Trigger factor OS=Mycobacterium smegmatis (strain ATCC 700084 / mc(2)155) GN=tig PE=1 SV=1	LEIQVSQNDLT(1)ER	3.78767	T	374	2	0.35948	134.21	0.00709168
A0QV17		LJ00_12010;MSMEG_2415	A0QV17_MYCS2 Hemerythrin HHE cation binding region OS=Mycobacterium smegmatis (strain ATCC 700084 / mc(2)155) GN=MSMEG_2415 PE=4 SV=1	LS(1)RELDAQELER	3.77429	S	134	3	0.23432	120.32	0.013486
P71533	secA1	MSMEG_1881;MSMEI_1840	SECA1_MYCS2 Protein translocase subunit SecA 1 OS=Mycobacterium smegmatis (strain ATCC 700084 / mc(2)155) GN=secA1 PE=1 SV=2	FNGAT(0.997)LET(0.003)LLTR	3.765	T	595	2	-0.30163	126.32	0.00154551
A0QYF6		LJ00_18105;MSMEG_3641;MSMEI_3556	A0QYF6_MYCS2 von Willebrand factor, type A OS=Mycobacterium smegmatis (strain ATCC 700084 / mc(2)155) GN=MSMEG_3641 PE=4 SV=1	DEYGYS(1)TASGHAPR	3.76473	S	134	2	0.038171	220.4	0.373025
A0R0S1	furB	LJ00_22200;MSMEG_4487;MSMEI_4376	A0R0S1_MYCS2 Ferric uptake regulation protein OS=Mycobacterium smegmatis (strain ATCC 700084 / mc(2)155) GN=furB PE=3 SV=1	AAIADLLNET(1)EGFR	3.75681	T	21	2	-0.39887	158.81	0.0240417
A0QNJ5		LJ00_00325;MSMEG_0065	ESXB_MYCS2 ESAT-6-like protein EsxB OS=Mycobacterium smegmatis (strain ATCC 700084 / mc(2)155) GN=esxB PE=1 SV=1	AAMNT(1)DAAVLAK	3.73048	T	6	2	-0.011842	78.964	0.0532466
A0QSY1		LJ00_08200;MSMEG_1642	A0QSY1_MYCS2 ABC transporter, ATP-binding protein OS=Mycobacterium smegmatis (strain ATCC 700084 / mc(2)155) GN=MSMEG_1642 PE=4 SV=1	TPPPAPANSSQAPT(0.96)T(0.04)MGPAAAPR	3.72917	T	221	3	-1.5175	156.87	0.035858
A0R1D9		LJ00_23330;MSMEG_4717;MSMEI_4600	A0R1D9_MYCS2 Acetyl-/propionyl-CoA carboxylase (Beta subunit) AccD1 OS=Mycobacterium smegmatis (strain ATCC 700084 / mc(2)155) GN=MSMEG_4717 PE=4 SV=1	AAT(1)GEVVTAEELGGGDLHSK	3.71232	T	209	2	-0.19215	144.25	0.00962325
A0QNH5		LJ00_00225;MSMEG_0045	SAEB_MYCS2 Putative ESX-1 scaffolding and assembly protein SaeB OS=Mycobacterium smegmatis (strain ATCC 700084 / mc(2)155) GN=saeB PE=4 SV=1	RGDS(0.027)PS(0.973)LTAR	3.70657	S	811	2	-0.63902	152.96	0.157413
A0R2T1	MSMEG_5223	MSMEG_5223	A0R2T1_MYCS2 Uncharacterized protein OS=Mycobacterium smegmatis (strain ATCC 700084 / mc(2)155) GN=MSMEG_5223 PE=4 SV=1	DPELDPT(1)LDAPERPR	3.70291	T	242	2	0.42598	79.07	0.0290829
A0QS80	mmpL5	LJ00_06890;MSMEG_1382;MSMEI_1343	A0QS80_MYCS2 MmpL5 protein OS=Mycobacterium smegmatis (strain ATCC 700084 / mc(2)155) GN=mmpL5 PE=4 SV=1	MS(0.992)APT(0.056)DDT(0.969)PT(0.983)DAIAAPR	3.69936	T	8	2	0.87057	147.56	0.19537
A0QYQ6		LJ00_18605;MSMEG_3745;MSMEI_3655	A0QYQ6_MYCS2 MutT/nudix family protein OS=Mycobacterium smegmatis (strain ATCC 700084 / mc(2)155) GN=MSMEG_3745 PE=4 SV=1	VDAPWVDRPT(1)AFWR	3.69845	T	197	3	-0.39326	78.191	0.113081
A0QPM7		LJ00_02240;MSMEG_0452;MSMEI_0439	A0QPM7_MYCS2 Gluconate permease OS=Mycobacterium smegmatis (strain ATCC 700084 / mc(2)155) GN=MSMEG_0452 PE=4 SV=1	DIDATGTEADADGAGAT(0.986)GAS(0.014)R	3.69721	T	245	2	0.28098	212.74	0.00707133
A0R152	rne	MSMEG_4626;MSMEI_4509	RNE_MYCS2 Ribonuclease E OS=Mycobacterium smegmatis (strain ATCC 700084 / mc(2)155) GN=rne PE=3 SV=1	AEDAHT(1)EDLSTQTPQQEGLPER	3.69536	T	7	2	0.13703	165.34	0.00486536
A0R5M3		LJ00_30865;MSMEG_6242;MSMEI_6081	A0R5M3_MYCS2 Alcohol dehydrogenase, iron-containing OS=Mycobacterium smegmatis (strain ATCC 700084 / mc(2)155) GN=MSMEG_6242 PE=4 SV=1	EVT(1)VESMIPVVNHAINESY	3.68229	T	407	2	-0.030097	109.48	0.0204508
A0QXC2		LJ00_16155;MSMEG_3249;MSMEI_3166	A0QXC2_MYCS2 Branched chain amino acid transport permease OS=Mycobacterium smegmatis (strain ATCC 700084 / mc(2)155) GN=MSMEG_3249 PE=3 SV=1	S(1)DQHTQQNPGENTSSLVR	3.67984	S	2	2	0.28799	177.67	0.00398071
A0R2U9		LJ00_25920;MSMEG_5241	A0R2U9_MYCS2 GAF family protein OS=Mycobacterium smegmatis (strain ATCC 700084 / mc(2)155) GN=MSMEG_5241 PE=1 SV=1	T(0.993)PLRDT(0.006)LS(0.001)QLR	3.67248	T	17	3	0.44187	82.261	0.0218118
A0QVY5	lexA	MSMEG_2740;MSMEI_2673	LEXA_MYCS2 LexA repressor OS=Mycobacterium smegmatis (strain ATCC 700084 / mc(2)155) GN=lexA PE=3 SV=1	EIGDAVGLTS(0.141)T(0.846)S(0.011)S(0.002)VAHQLR	3.6688	T	68	2	-0.17516	191.78	0.0133659
A0QTH0		LJ00_09165;MSMEG_1838;MSMEI_1796	A0QTH0_MYCS2 Cationic amino acid transporter OS=Mycobacterium smegmatis (strain ATCC 700084 / mc(2)155) GN=MSMEG_1838 PE=4 SV=1	SVEQSIADT(0.002)DEPS(0.148)T(0.85)R	3.66562	T	22	2	-2.1977	72.819	0.0344032
A0QV52		LJ00_12190;MSMEG_2450;MSMEI_2388	A0QV52_MYCS2 Adenosylmethionine--8-amino-7-oxononanoate transaminase OS=Mycobacterium smegmatis (strain ATCC 700084 / mc(2)155) GN=MSMEG_2450 PE=3 SV=1	AYHGGT(1)DTAINLTGDPR	3.62282	T	162	2	1.0846	114.06	0.0614312
A0R4I8		LJ00_28925;MSMEG_5848;MSMEI_5691	A0R4I8_MYCS2 Amino acid permease-associated region OS=Mycobacterium smegmatis (strain ATCC 700084 / mc(2)155) GN=MSMEG_5848 PE=4 SV=1	T(1)NPEMVEEQPQLR	3.62215	T	2	2	0.576	93.823	0.253109
A0QX21		LJ00_15635;MSMEG_3144;MSMEI_3063	A0QX21_MYCS2 Putative membrane protein OS=Mycobacterium smegmatis (strain ATCC 700084 / mc(2)155) GN=MSMEG_3144 PE=4 SV=1	DGQS(0.003)VGDAT(0.997)PIEH	3.60978	T	196	2	0.39465	77.674	0.0211448
A0R7G1		LJ00_34090;MSMEG_6899;MSMEI_6715	A0R7G1_MYCS2 Conserved transmembrane protein OS=Mycobacterium smegmatis (strain ATCC 700084 / mc(2)155) GN=MSMEG_6899 PE=4 SV=1	ASAAGISDQT(1)RPQR	3.60177	T	543	2	-0.17946	227.91	0.00840389
A0QP27	mmpL3	LJ00_01255;MSMEG_0250;MSMEI_0243	A0QP27_MYCS2 Drug exporters of the RND superfamily-like protein OS=Mycobacterium smegmatis (strain ATCC 700084 / mc(2)155) GN=mmpL3 PE=4 SV=1	LNTREDAPEDPET(1)K	3.59749	T	994	2	0.02527	220.52	0.163416
A0QPC7		LJ00_01760;MSMEG_0352;MSMEI_0345	A0QPC7_MYCS2 Conserved MCE associated membrane protein OS=Mycobacterium smegmatis (strain ATCC 700084 / mc(2)155) GN=MSMEG_0352 PE=4 SV=1	AVDVDT(1)ARHELTQPGQADDQETDEK	3.59099	T	7	3	0.39567	115.06	0.0288577
A0QYF9	MSMEG_3644	MSMEG_3644	A0QYF9_MYCS2 Transcriptional regulator, MerR family protein OS=Mycobacterium smegmatis (strain ATCC 700084 / mc(2)155) GN=MSMEG_3644 PE=4 SV=1	ADGGEAIAAPEDELAS(1)R	3.57441	S	185	2	0.25131	122.29	0.0233778
A0QPY2	cspA	LJ00_02775;MSMEG_0559;MSMEI_0544	A0QPY2_MYCS2 Cold shock protein A cspA OS=Mycobacterium smegmatis (strain ATCC 700084 / mc(2)155) GN=cspA PE=4 SV=1	VEFEIT(1)QGAK	3.568	T	53	2	0.24226	172.17	0.0276188
A0QY51		LJ00_17595;MSMEG_3536;MSMEI_3456	A0QY51_MYCS2 Major facilitator superfamily MFS_1 OS=Mycobacterium smegmatis (strain ATCC 700084 / mc(2)155) GN=MSMEG_3536 PE=4 SV=1	S(0.001)S(0.001)GVQT(0.997)GTITTQVPSR	3.55357	T	7	2	0.82841	134.88	0.0256233
A0QXC2		LJ00_16155;MSMEG_3249;MSMEI_3166	A0QXC2_MYCS2 Branched chain amino acid transport permease OS=Mycobacterium smegmatis (strain ATCC 700084 / mc(2)155) GN=MSMEG_3249 PE=3 SV=1	SDQHTQQNPGENT(0.895)S(0.076)S(0.029)LVR	3.54898	T	14	3	-0.47717	207.43	0.0785687
A0QV26	ftsY	MSMEG_2424	A0QV26_MYCS2 Signal recognition particle receptor FtsY OS=Mycobacterium smegmatis (strain ATCC 700084 / mc(2)155) GN=ftsY PE=3 SV=1	IDT(0.972)T(0.028)GLPAVGDDATIPR	3.53809	T	70	2	0.31031	149.6	0.0326967
Q3I5Q7		LJ00_04565;MSMEG_0919;MSMEI_0897	Q3I5Q7_MYCS2 HBHA-like protein OS=Mycobacterium smegmatis (strain ATCC 700084 / mc(2)155) GN=MSMEG_0919 PE=4 SV=1	AAESYADQAT(0.985)AT(0.015)YNK	3.50106	T	103	2	-0.029733	218.21	0.278177
A0QX32		LJ00_15690;MSMEG_3155;MSMEI_3074	A0QX32_MYCS2 Band 7 protein OS=Mycobacterium smegmatis (strain ATCC 700084 / mc(2)155) GN=MSMEG_3155 PE=4 SV=1	AMILTAEGS(1)R	3.48719	S	198	2	0.4059	112.96	0.0327961
A0QV18		LJ00_12015;MSMEG_2416;MSMEI_2355	A0QV18_MYCS2 Uncharacterized protein OS=Mycobacterium smegmatis (strain ATCC 700084 / mc(2)155) GN=MSMEG_2416 PE=4 SV=1	TTAGTHDYVT(1)R	3.47804	T	244	2	-0.030014	124.21	0.0275241
A0QP02	mmpL5	LJ00_01130;MSMEG_0225;MSMEI_0218	A0QP02_MYCS2 MmpL4 protein OS=Mycobacterium smegmatis (strain ATCC 700084 / mc(2)155) GN=mmpL5 PE=4 SV=1	STPDAPT(1)EAIPSAHGK	3.46506	T	8	3	0.2261	117.48	0.0663005
A0QU58	prfB	MSMEG_2086;MSMEI_2040	RF2_MYCS2 Peptide chain release factor 2 OS=Mycobacterium smegmatis (strain ATCC 700084 / mc(2)155) GN=prfB PE=1 SV=1	DASDPNLWDDQT(1)R	3.46444	T	49	2	-0.063934	163.62	0.0134964
A0QRB8		MSMEG_1060;MSMEI_1027	A0QRB8_MYCS2 Putative Lsr2 protein OS=Mycobacterium smegmatis (strain ATCC 700084 / mc(2)155) GN=MSMEG_1060 PE=4 SV=1	DVDT(1)VEFSYR	3.4508	T	25	2	0.023535	185.99	0.00306252
A0QSG0	rplX	MSMEG_1466;MSMEI_1430	RL24_MYCS2 50S ribosomal protein L24 OS=Mycobacterium smegmatis (strain ATCC 700084 / mc(2)155) GN=rplX PE=1 SV=1	GDT(1)VLVISGK	3.44225	T	8	2	0.13628	77.593	0.00490392
A0QPV9		LJ00_02655;MSMEG_0536;MSMEI_0521	A0QPV9_MYCS2 Intracellular protease, PfpI family OS=Mycobacterium smegmatis (strain ATCC 700084 / mc(2)155) GN=MSMEG_0536 PE=4 SV=1	T(0.002)ELLSLQT(0.992)GS(0.005)IDAR	3.43773	T	44	2	0.38846	167.37	0.230867
A0R3T6	mntH	LJ00_27635;MSMEG_5589;MSMEI_5438	A0R3T6_MYCS2 Divalent metal cation transporter MntH OS=Mycobacterium smegmatis (strain ATCC 700084 / mc(2)155) GN=mntH PE=3 SV=1	MLEDT(1)KVR	3.43418	T	5	2	1.1582	104.42	0.0308566
A0QNJ7		MSMEG_0067;MSMEI_0068	A0QNJ7_MYCS2 Conserved hypothetical proline and alanine rich protein OS=Mycobacterium smegmatis (strain ATCC 700084 / mc(2)155) GN=MSMEG_0067 PE=4 SV=1	LFHSSEPGKPVDDAT(1)IT(1)VDRDAILK	3.42607	T	22	3	0.396	230	0.0302376
A0R574	clpC1	MSMEG_6091;MSMEI_5933	CLPC1_MYCS2 ATP-dependent Clp protease ATP-binding subunit ClpC1 OS=Mycobacterium smegmatis (strain ATCC 700084 / mc(2)155) GN=clpC1 PE=3 SV=1	S(0.001)QVEEIIGQGQQAPS(0.994)GHIPFT(0.005)PR	3.42474	S	75	3	-0.55798	67.586	0.32754
A0QX95	trpC	MSMEG_3219;MSMEI_3137	TRPC_MYCS2 Indole-3-glycerol phosphate synthase OS=Mycobacterium smegmatis (strain ATCC 700084 / mc(2)155) GN=trpC PE=1 SV=1	S(0.226)S(0.774)ATVLDSIIEGVR	3.42138	S	3	2	-0.28569	170.79	0.36704
A0QSL5	rpsM	MSMEG_1521;MSMEI_1485	RS13_MYCS2 30S ribosomal protein S13 OS=Mycobacterium smegmatis (strain ATCC 700084 / mc(2)155) GN=rpsM PE=1 SV=1	DLT(0.851)DDQVT(0.149)VLR	3.40943	T	49	2	-0.081785	129.1	0.00229543
A0QT69	lpdA	LJ00_08670;MSMEG_1735;MSMEI_1695	A0QT69_MYCS2 Dihydrolipoamide dehydrogenase OS=Mycobacterium smegmatis (strain ATCC 700084 / mc(2)155) GN=lpdA PE=4 SV=1	SFIAAT(0.003)GVRT(0.997)ELR	3.40009	T	62	2	0.30249	151.54	0.00306275
A0R061		LJ00_21175;MSMEG_4272;MSMEI_4171	A0R061_MYCS2 HesB/YadR/YfhF family protein OS=Mycobacterium smegmatis (strain ATCC 700084 / mc(2)155) GN=MSMEG_4272 PE=3 SV=1	TVQDAT(0.996)AT(0.004)ETHGVTLTDAAAAK	3.39552	T	7	2	0.45758	154.75	0.306109
A0QP16		LJ00_01200;MSMEG_0239;MSMEI_0232	A0QP16_MYCS2 O-acetylhomoserine/O-acetylserine sulfhydrylase OS=Mycobacterium smegmatis (strain ATCC 700084 / mc(2)155) GN=MSMEG_0239 PE=3 SV=1	AIHAGQRPDAAT(1)GAR	3.39382	T	23	2	0.071027	81.703	0.0151956
A0QWS8	mihF	LJ00_15175;MSMEG_3050;MSMEI_2975	A0QWS8_MYCS2 Integration host factor OS=Mycobacterium smegmatis (strain ATCC 700084 / mc(2)155) GN=mihF PE=4 SV=1	AQEIMTELEIAPT(1)RR	3.39281	T	84	2	-0.36781	222.45	0.0236529
A0QSD5	rpsS	MSMEG_1440;MSMEI_1404	RS19_MYCS2 30S ribosomal protein S19 OS=Mycobacterium smegmatis (strain ATCC 700084 / mc(2)155) GN=rpsS PE=3 SV=1	HVPVFVT(1)EAMVGHK	3.38742	T	63	3	0.11236	102.38	0.0470937
A0QUW5		LJ00_11735;MSMEG_2360;MSMEI_2300	A0QUW5_MYCS2 4-coumarate CoA ligase OS=Mycobacterium smegmatis (strain ATCC 700084 / mc(2)155) GN=MSMEG_2360 PE=4 SV=1	ETIDDDGFLHT(1)GDLAR	3.38583	T	406	3	-0.39701	68.168	0.0439495
A0QT92		LJ00_08775;MSMEG_1758;MSMEI_1716	A0QT92_MYCS2 Uncharacterized protein OS=Mycobacterium smegmatis (strain ATCC 700084 / mc(2)155) GN=MSMEG_1758 PE=4 SV=1	AAGDDSFDAEQS(1)GAEAR	3.35498	S	46	2	-0.35248	175.26	0.124256
A0QUV7	etfA	MSMEG_2352	A0QUV7_MYCS2 Electron transfer flavoprotein, alpha subunit OS=Mycobacterium smegmatis (strain ATCC 700084 / mc(2)155) GN=etfA PE=4 SV=1	AAVDSGYYPGQFQVGQT(1)GK	3.35353	T	244	2	0.7349	90.706	0.00716794
A0R3M3	sucD	LJ00_27310;MSMEG_5524;MSMEI_5372	A0R3M3_MYCS2 Succinate--CoA ligase [ADP-forming] subunit alpha OS=Mycobacterium smegmatis (strain ATCC 700084 / mc(2)155) GN=sucD PE=3 SV=1	TMGHAGAIVS(0.973)GS(0.021)S(0.001)GT(0.005)AAAK	3.34569	S	262	3	-0.25659	236.68	0.42861
A0R7H5	leuS	MSMEG_6917;MSMEI_6729	SYL_MYCS2 Leucine--tRNA ligase OS=Mycobacterium smegmatis (strain ATCC 700084 / mc(2)155) GN=leuS PE=1 SV=1	LGHDTSLAHGPFPEADPQY(0.021)LVEDT(0.978)IEFPVQVNGK	3.34531	T	893	4	0.18264	67.14	0.0048668
A0R152	rne	MSMEG_4626;MSMEI_4509	RNE_MYCS2 Ribonuclease E OS=Mycobacterium smegmatis (strain ATCC 700084 / mc(2)155) GN=rne PE=3 SV=1	SGSGDSDDAVSPDDPPNT(0.999)VVHER	3.33353	T	318	3	0.36294	75.703	0.158841
A0QW54		LJ00_13975;MSMEG_2811;MSMEI_2739	A0QW54_MYCS2 Hydride transferase 1 OS=Mycobacterium smegmatis (strain ATCC 700084 / mc(2)155) GN=MSMEG_2811 PE=4 SV=1	QDVADFT(1)GEFAAFDAVR	3.29548	T	161	2	0.13639	142.91	0.0142694
A0QZ54	mpa	MSMEG_3902;MSMEI_3813	ARC_MYCS2 Proteasome-associated ATPase OS=Mycobacterium smegmatis (strain ATCC 700084 / mc(2)155) GN=mpa PE=1 SV=1	LRPGDSLLVDT(1)K	3.28953	T	228	2	-0.18284	150.26	0.0201644
Q9X5M1	lysA	MSMEG_4958;MSMEI_4831	DCDA_MYCS2 Diaminopimelate decarboxylase OS=Mycobacterium smegmatis (strain ATCC 700084 / mc(2)155) GN=lysA PE=3 SV=1	VTVGVEAHT(1)HEFISTAHEDQK	3.27825	T	195	3	-0.10834	75.226	0.000504919
A0R2R7	bpoB	LJ00_25765;MSMEG_5209;MSMEI_5073	A0R2R7_MYCS2 Hydrolase, alpha/beta fold family protein OS=Mycobacterium smegmatis (strain ATCC 700084 / mc(2)155) GN=bpoB PE=4 SV=1	STAQTESQT(1)VAFR	3.27672	T	10	2	0.38495	169.58	0.00694537
A0QNE2		LJ00_00035;MSMEG_0007;MSMEI_0009	A0QNE2_MYCS2 Putative conserved membrane protein OS=Mycobacterium smegmatis (strain ATCC 700084 / mc(2)155) GN=MSMEG_0007 PE=4 SV=1	TGADAPRAS(0.864)APT(0.117)T(0.019)R	3.27006	S	124	2	-0.14655	104.55	0.0783236
A0QVU2		LJ00_13405;MSMEG_2695;MSMEI_2629	A0QVU2_MYCS2 35 kDa protein OS=Mycobacterium smegmatis (strain ATCC 700084 / mc(2)155) GN=MSMEG_2695 PE=4 SV=1	SMSELAAPGT(0.022)T(0.938)PS(0.04)LDEVR	3.26982	T	183	2	-0.14049	199.65	0.0207817
A0QNY9		LJ00_01065;MSMEG_0212;MSMEI_0205	A0QNY9_MYCS2 Glyoxalase/bleomycin resistance protein/dioxygenase OS=Mycobacterium smegmatis (strain ATCC 700084 / mc(2)155) GN=MSMEG_0212 PE=4 SV=1	LQAT(0.173)T(0.827)AEIVQEPTDQPYGVR	3.26011	T	105	2	0.48454	70.117	0.175141
A0QWQ0		LJ00_15030;MSMEG_3020;MSMEI_2945	A0QWQ0_MYCS2 Uncharacterized protein OS=Mycobacterium smegmatis (strain ATCC 700084 / mc(2)155) GN=MSMEG_3020 PE=4 SV=1	T(0.998)DRYGS(0.002)DVLAR	3.2403	T	2	2	0.68598	125.82	0.0327956
A0QSE0	rpsQ	MSMEG_1445;MSMEI_1409	RS17_MYCS2 30S ribosomal protein S17 OS=Mycobacterium smegmatis (strain ATCC 700084 / mc(2)155) GN=rpsQ PE=1 SV=1	VSLMETRPLSAT(1)K	3.23874	T	85	2	0.34928	196.37	0.00248567
A0R5R6	dnaX	LJ00_31070;MSMEG_6285;MSMEI_6120	A0R5R6_MYCS2 DNA polymerase III gamma/tau subunit OS=Mycobacterium smegmatis (strain ATCC 700084 / mc(2)155) GN=dnaX PE=4 SV=1	TTEVMLS(1)GAIVR	3.23779	S	540	2	-0.086706	138.89	0.206956
A0QQU5	groL1	MSMEG_0880;MSMEI_0859	CH601_MYCS2 60 kDa chaperonin 1 OS=Mycobacterium smegmatis (strain ATCC 700084 / mc(2)155) GN=groL1 PE=1 SV=1	AKT(1)IAYDEEARR	3.22818	T	4	2	-0.49699	160.86	0.0162875
A0QSY1		LJ00_08200;MSMEG_1642	A0QSY1_MYCS2 ABC transporter, ATP-binding protein OS=Mycobacterium smegmatis (strain ATCC 700084 / mc(2)155) GN=MSMEG_1642 PE=4 SV=1	YPSAPQHGYPNGPQT(0.999)GYPS(0.001)GPQR	3.22776	T	171	3	0.047965	124.17	0.105003
A0QYY6	rpsA	LJ00_19040;MSMEG_3833;MSMEI_3743	RS1_MYCS2 30S ribosomal protein S1 OS=Mycobacterium smegmatis (strain ATCC 700084 / mc(2)155) GN=rpsA PE=1 SV=1	QANEDYT(1)EEFDPSK	3.22602	T	370	2	0.88953	124.16	0.00376202
A0QS62	rplJ	MSMEG_1364;MSMEI_1325	RL10_MYCS2 50S ribosomal protein L10 OS=Mycobacterium smegmatis (strain ATCC 700084 / mc(2)155) GN=rplJ PE=1 SV=1	ALGDS(0.964)AT(0.035)YT(0.001)VAK	3.22271	S	46	2	-0.48205	91.62	0.0066521
A0QXJ8		LJ00_16545;MSMEG_3328;MSMEI_3243	A0QXJ8_MYCS2 Uncharacterized protein OS=Mycobacterium smegmatis (strain ATCC 700084 / mc(2)155) GN=MSMEG_3328 PE=4 SV=1	S(0.014)EAET(0.883)S(0.103)RHQLDEQWDR	3.22207	T	97	3	-0.23946	105.46	0.0362169
A0QTE7	accD5	LJ00_09040;MSMEG_1813;MSMEI_1769	A0QTE7_MYCS2 Propionyl-CoA carboxylase beta chain OS=Mycobacterium smegmatis (strain ATCC 700084 / mc(2)155) GN=accD5 PE=4 SV=1	TVT(0.001)GEDVT(0.999)MEELGGAHTHMAK	3.21798	T	224	3	-0.17427	97.271	0.00371819
A0QR58	resD	LJ00_04925;MSMEG_0994;MSMEI_0967	A0QR58_MYCS2 DNA-binding response regulator ResD OS=Mycobacterium smegmatis (strain ATCC 700084 / mc(2)155) GN=resD PE=4 SV=1	VLIADDDT(1)VVR	3.21117	T	11	2	-0.19345	81.709	0.0939083
A0QT74		LJ00_08695;MSMEG_1739	A0QT74_MYCS2 Enoyl-CoA hydratase/isomerase family protein OS=Mycobacterium smegmatis (strain ATCC 700084 / mc(2)155) GN=MSMEG_1739 PE=4 SV=1	SQILAS(0.028)T(0.972)EGGVR	3.20807	T	246	2	-0.41512	143.98	0.16554
A0QVX6		MSMEG_2731;MSMEI_2664	Y2731_MYCS2 Uncharacterized protein MSMEG_2731/MSMEI_2664 OS=Mycobacterium smegmatis (strain ATCC 700084 / mc(2)155) GN=MSMEG_2731 PE=1 SV=1	VIGAWQAGDT(0.993)ES(0.007)AFAHFGR	3.19959	T	87	3	-0.32484	137.27	0.00880802
A0QQ62		LJ00_03180;MSMEG_0640;MSMEI_0624	A0QQ62_MYCS2 Oligopeptide transport ATP-binding protein OppD OS=Mycobacterium smegmatis (strain ATCC 700084 / mc(2)155) GN=MSMEG_0640 PE=3 SV=1	S(1)ALLQVNDLR	3.19184	S	2	2	-0.17016	132.17	0.00391869
A0QY12	mmpL5	LJ00_17400;MSMEG_3496;MSMEI_3416	A0QY12_MYCS2 MmpL4 protein OS=Mycobacterium smegmatis (strain ATCC 700084 / mc(2)155) GN=mmpL5 PE=4 SV=1	SNPS(0.001)HDAPT(0.998)DAMGVSGPK	3.19041	T	10	2	-0.29296	165.19	0.0723161
A0QYJ2	pknF	LJ00_18280;MSMEG_3677;MSMEI_3590	A0QYJ2_MYCS2 Serine/threonine protein kinase OS=Mycobacterium smegmatis (strain ATCC 700084 / mc(2)155) GN=pknF PE=4 SV=1	LGTDADVADPDAT(1)R	3.18975	T	290	2	-0.20932	156.49	0.0211866
A0QR19	hemD	MSMEG_0954	A0QR19_MYCS2 Uroporphyrinogen-III synthase OS=Mycobacterium smegmatis (strain ATCC 700084 / mc(2)155) GN=hemD PE=4 SV=1	TVVEKPAGSELLGPLT(0.997)GPLVVT(0.003)IGK	3.18249	T	313	3	-0.11108	82.988	0.373038
A0QZQ8	menB	LJ00_20405;MSMEG_4114;MSMEI_4015	A0QZQ8_MYCS2 1,4-Dihydroxy-2-naphthoate synthase OS=Mycobacterium smegmatis (strain ATCC 700084 / mc(2)155) GN=menB PE=3 SV=1	RQPNT(0.994)ES(0.006)FWS	3.17551	T	253	2	0.58799	85.958	0.0108814
A0QX19		LJ00_15625;MSMEG_3142;MSMEI_3061	A0QX19_MYCS2 HTH-type transcriptional repressor AcnR OS=Mycobacterium smegmatis (strain ATCC 700084 / mc(2)155) GN=MSMEG_3142 PE=4 SV=1	SAELTAAT(0.075)T(0.925)ER	3.16108	T	128	2	0.39794	153.81	0.00297653
A0QXJ8		LJ00_16545;MSMEG_3328;MSMEI_3243	A0QXJ8_MYCS2 Uncharacterized protein OS=Mycobacterium smegmatis (strain ATCC 700084 / mc(2)155) GN=MSMEG_3328 PE=4 SV=1	ADT(1)MDPTSQTPDMPR	3.15644	T	111	2	0.42895	95.618	0.0133692
A0QT96	pcd	MSMEG_1762;MSMEI_1719	A0QT96_MYCS2 Piperideine-6-carboxylic acid dehydrogenase OS=Mycobacterium smegmatis (strain ATCC 700084 / mc(2)155) GN=pcd PE=3 SV=1	T(0.099)ANIT(0.898)T(0.002)DKPQGAGAAGLPTADELR	3.13973	T	6	2	-0.029674	142.04	0.575618
A0QZ17	cobN	LJ00_19190;MSMEG_3864;MSMEI_3774	A0QZ17_MYCS2 Cobaltochelatase, CobN subunit OS=Mycobacterium smegmatis (strain ATCC 700084 / mc(2)155) GN=cobN PE=4 SV=1	APAAYIGDNT(1)RPDAVR	3.12165	T	1082	2	0.18792	161.08	0.0113321
A0QVB9	tsf	MSMEG_2520;MSMEI_2461	EFTS_MYCS2 Elongation factor Ts OS=Mycobacterium smegmatis (strain ATCC 700084 / mc(2)155) GN=tsf PE=1 SV=1	ALLDEAGVT(0.996)VT(0.004)R	3.11705	T	263	2	0.027404	134.68	0.00398214
A0R5Z2	glfT1	MSMEG_6367;MSMEI_6199	GLFT1_MYCS2 Galactofuranosyltransferase GlfT1 OS=Mycobacterium smegmatis (strain ATCC 700084 / mc(2)155) GN=glfT1 PE=1 SV=1	MHTQYPDDET(1)KR	3.09132	T	242	2	-0.31389	193.28	0.00326777
A0QYG2	garA	MSMEG_3647;MSMEI_3561	GARA_MYCS2 Glycogen accumulation regulator GarA OS=Mycobacterium smegmatis (strain ATCC 700084 / mc(2)155) GN=garA PE=1 SV=2	DSNLGADQSEDVT(0.002)VET(0.107)T(0.784)S(0.107)VFR	3.08898	T	21	3	0.1688	283.64	0.359997
A0R012	ftsZ	LJ00_20935;MSMEG_4222	A0R012_MYCS2 Cell division protein FtsZ OS=Mycobacterium smegmatis (strain ATCC 700084 / mc(2)155) GN=ftsZ PE=3 SV=1	KPVVS(0.003)PS(0.992)QAQT(0.005)QPIASAR	3.08536	S	326	3	0.14159	188.9	0.00171744
A0QZ17	cobN	LJ00_19190;MSMEG_3864;MSMEI_3774	A0QZ17_MYCS2 Cobaltochelatase, CobN subunit OS=Mycobacterium smegmatis (strain ATCC 700084 / mc(2)155) GN=cobN PE=4 SV=1	TLSEET(1)NRVFR	3.08231	T	1096	2	-0.41761	100.04	0.0195229
A0QNJ7		MSMEG_0067;MSMEI_0068	A0QNJ7_MYCS2 Conserved hypothetical proline and alanine rich protein OS=Mycobacterium smegmatis (strain ATCC 700084 / mc(2)155) GN=MSMEG_0067 PE=4 SV=1	VPAGEKPPADAPS(1)GAMPVAPT(0.87)QT(0.108)QS(0.021)AAT(0.001)PSR	3.08196	S	52	3	-0.15364	128.33	0.0327871
A0R1H2		LJ00_23510;MSMEG_4752	A0R1H2_MYCS2 Uncharacterized protein OS=Mycobacterium smegmatis (strain ATCC 700084 / mc(2)155) GN=MSMEG_4752 PE=4 SV=1	ANRDPET(1)IKR	3.07931	T	8	2	2.6403	108.72	0.0148094
A0R032	MSMEG_4243	MSMEG_4243	A0R032_MYCS2 Serine/threonine-protein kinase PK-1 OS=Mycobacterium smegmatis (strain ATCC 700084 / mc(2)155) GN=MSMEG_4243 PE=4 SV=1	FHNRPQPDLET(1)T(1)AEVAPPPPAPATVPR	3.07741	T	317	4	0.13038	99.387	0.0299597
A0R156		LJ00_22905;MSMEG_4631	A0R156_MYCS2 Uncharacterized protein OS=Mycobacterium smegmatis (strain ATCC 700084 / mc(2)155) GN=MSMEG_4631 PE=4 SV=1	VGADEGEVT(1)AAIK	3.07203	T	28	2	0.1071	111.88	0.084612
A0QU80	MSMEG_2110	MSMEG_2110	A0QU80_MYCS2 Uncharacterized protein OS=Mycobacterium smegmatis (strain ATCC 700084 / mc(2)155) GN=MSMEG_2110 PE=4 SV=1	RPPLDAAAT(1)EK	3.07019	T	60	3	0.11088	146.67	0.142133
A0R7H3		LJ00_34150;MSMEG_6914	A0R7H3_MYCS2 Uncharacterized protein OS=Mycobacterium smegmatis (strain ATCC 700084 / mc(2)155) GN=MSMEG_6914 PE=4 SV=1	EDNT(0.045)IVT(0.95)DAT(0.005)QRPSDLEYDR	3.06897	T	211	3	-0.02959	58.427	0.00261783
A0QNG7	MSMEG_0035	MSMEG_0035	A0QNG7_MYCS2 FHA domain protein OS=Mycobacterium smegmatis (strain ATCC 700084 / mc(2)155) GN=MSMEG_0035 PE=4 SV=1	LES(0.046)T(0.954)VGDAFAR	3.06723	T	20	2	0.045972	131.42	0.00620695
A0R051	MSMEG_4262	MSMEG_4262	A0R051_MYCS2 Ubiquinol-cytochrome c reductase iron-sulfur subunit OS=Mycobacterium smegmatis (strain ATCC 700084 / mc(2)155) GN=MSMEG_4262 PE=4 SV=1	TVAANLTDALEGS(0.17)T(0.83)LKR	3.05692	T	176	3	0.1275	89.756	0.123568
A0QTE7	accD5	LJ00_09040;MSMEG_1813;MSMEI_1769	A0QTE7_MYCS2 Propionyl-CoA carboxylase beta chain OS=Mycobacterium smegmatis (strain ATCC 700084 / mc(2)155) GN=accD5 PE=4 SV=1	HRS(0.785)T(0.215)NFGLEK	3.05294	S	76	2	0.51534	100.02	0.0010589
A0QTE7	accD5	LJ00_09040;MSMEG_1813;MSMEI_1769	A0QTE7_MYCS2 Propionyl-CoA carboxylase beta chain OS=Mycobacterium smegmatis (strain ATCC 700084 / mc(2)155) GN=accD5 PE=4 SV=1	S(0.047)T(0.953)NFGLEK	3.05294	T	77	2	0.26909	85.672	0.0010589
A0QRP3		LJ00_05925;MSMEG_1189	A0QRP3_MYCS2 Uncharacterized protein OS=Mycobacterium smegmatis (strain ATCC 700084 / mc(2)155) GN=MSMEG_1189 PE=4 SV=1	Y(0.001)DAS(0.857)ET(0.061)VAVAT(0.073)T(0.008)AAPSVAR	3.05116	S	9	3	-0.27832	108.96	0.00772852
A0QSS3	groS	MSMEG_1582;MSMEI_1544	CH10_MYCS2 10 kDa chaperonin OS=Mycobacterium smegmatis (strain ATCC 700084 / mc(2)155) GN=groS PE=1 SV=1	ILVQANEAET(0.923)T(0.04)T(0.033)AS(0.003)GLVIPDT(0.001)AK	3.04062	T	22	3	-0.15518	105.77	0.050323
A0R729	glpK	MSMEG_6759;MSMEI_6577	A0R729_MYCS2 Glycerol kinase OS=Mycobacterium smegmatis (strain ATCC 700084 / mc(2)155) GN=glpK PE=3 SV=1	T(0.967)T(0.032)GYTGWR	3.038	T	485	2	0.089756	95.502	0.0514313
A0R2Y1	fadA3	LJ00_26075;MSMEG_5273;MSMEI_5134	A0R2Y1_MYCS2 Acetyl-CoA acetyltransferase OS=Mycobacterium smegmatis (strain ATCC 700084 / mc(2)155) GN=fadA3 PE=3 SV=1	SDEAAAGT(1)EEWHDPR	3.02851	T	153	2	0.3138	200.9	0.0179546
A0QXZ2		LJ00_17295;MSMEG_3476;MSMEI_3395	A0QXZ2_MYCS2 Peptidase M48, Ste24p OS=Mycobacterium smegmatis (strain ATCC 700084 / mc(2)155) GN=MSMEG_3476 PE=3 SV=1	DGLGGIVDGVGQAAT(0.01)S(0.026)AADS(0.964)VGRK	3.02575	S	338	3	0.031476	80.93	0.362099
A0QQI7	metZ	LJ00_03820;MSMEG_0769;MSMEI_0753	A0QQI7_MYCS2 O-succinylhomoserine sulfhydrylase OS=Mycobacterium smegmatis (strain ATCC 700084 / mc(2)155) GN=metZ PE=3 SV=1	TDDIPS(1)VR	3.02546	S	7	2	0.063611	117.71	0.02476
A0QQV1	pknF	LJ00_04405;MSMEG_0886;MSMEI_0865	A0QQV1_MYCS2 Serine/threonine-protein kinase PknD OS=Mycobacterium smegmatis (strain ATCC 700084 / mc(2)155) GN=pknF PE=4 SV=1	SPFHHS(1)NAAVVISK	3.02495	S	221	2	-0.078849	134.76	0.0552614
A0R3I9	rpmF	MSMEG_5489;MSMEI_5337	RL32_MYCS2 50S ribosomal protein L32 OS=Mycobacterium smegmatis (strain ATCC 700084 / mc(2)155) GN=rpmF PE=3 SV=1	AEAPGLVT(0.014)VS(0.986)VAGQQR	3.02434	S	31	2	0.4727	87.99	0.310304
A0R573		LJ00_30120;MSMEG_6090;MSMEI_5932	A0R573_MYCS2 Conserved hypothetical membrane protein OS=Mycobacterium smegmatis (strain ATCC 700084 / mc(2)155) GN=MSMEG_6090 PE=4 SV=1	T(0.228)S(0.772)PAHQSVAPALDLSATK	3.02216	S	3	2	-0.32681	138.46	0.024293
A0QRW4	MSMEG_1261	MSMEG_1261	A0QRW4_MYCS2 Uncharacterized protein OS=Mycobacterium smegmatis (strain ATCC 700084 / mc(2)155) GN=MSMEG_1261 PE=4 SV=1	IAAVAT(0.884)GY(0.113)DEVT(0.002)QVSGGEEGEK	3.0183	T	285	2	1.3012	82.102	0.137426
A0QSZ3	icd2	LJ00_08265;MSMEG_1654;MSMEI_1615	A0QSZ3_MYCS2 Isocitrate dehydrogenase (NADP) Icd2 OS=Mycobacterium smegmatis (strain ATCC 700084 / mc(2)155) GN=icd2 PE=1 SV=1	ILAEFGDHLT(1)EEQR	3.01293	T	59	3	0.26544	139.21	0.00689032
A0QU01		LJ00_10110;MSMEG_2027;MSMEI_1982	A0QU01_MYCS2 Mycobacterium tuberculosis paralogous family 11 OS=Mycobacterium smegmatis (strain ATCC 700084 / mc(2)155) GN=MSMEG_2027 PE=1 SV=1	T(1)DAELSPTDWVR	3.01072	T	2	2	0.19569	149.23	0.0815084
A0R2Z1	MSMEG_5283	MSMEG_5283	A0R2Z1_MYCS2 Hydrolase, CocE/NonD family protein OS=Mycobacterium smegmatis (strain ATCC 700084 / mc(2)155) GN=MSMEG_5283 PE=4 SV=1	DLLHPGGIAET(1)GFIK	3.00582	T	221	3	0.32416	87.16	0.139982
A0R3N9	pgi	MSMEG_5541;MSMEI_5387	G6PI_MYCS2 Glucose-6-phosphate isomerase OS=Mycobacterium smegmatis (strain ATCC 700084 / mc(2)155) GN=pgi PE=1 SV=1	DAMFAGEHINT(0.778)S(0.222)EDR	3.00369	T	88	2	0.67897	113.52	0.0554376
A0R2A4	deaD	LJ00_24935;MSMEG_5042;MSMEI_4915	A0R2A4_MYCS2 ATP-dependent RNA helicase DeaD OS=Mycobacterium smegmatis (strain ATCC 700084 / mc(2)155) GN=deaD PE=3 SV=1	T(1)AAFAIPILSK	2.97204	T	72	2	-0.048211	150.51	0.0149397
A0QZ40	tatA	MSMEG_3887;MSMEI_3797	TATA_MYCS2 Sec-independent protein translocase protein TatA OS=Mycobacterium smegmatis (strain ATCC 700084 / mc(2)155) GN=tatA PE=3 SV=1	VDT(0.015)T(0.985)APEQQSTDR	2.97096	T	69	2	-0.17956	168.98	0.0143716
A0QS63	rplL	LJ00_06805;MSMEG_1365;MSMEI_1326	A0QS63_MYCS2 50S ribosomal protein L7/L12 OS=Mycobacterium smegmatis (strain ATCC 700084 / mc(2)155) GN=rplL PE=3 SV=1	LST(1)EELLDAFK	2.9679	T	6	2	-0.12071	149.49	0.00174122
A0QQW5;A0QSN7	MSMEG_1543	LJ00_04475;MSMEG_0900;MSMEG_1543;MSMEI_0879	A0QQW5_MYCS2 Aldehyde dehydrogenase OS=Mycobacterium smegmatis (strain ATCC 700084 / mc(2)155) GN=MSMEG_0900 PE=3 SV=1;A0QSN7_MYCS2 Eptc-inducible aldehyde dehydrogenase OS=Mycobacterium smegmatis (strain ATCC 700084 / mc(2)155) GN=MSMEG_1543 PE=3 SV=1	MMLDHYQQT(1)K	2.96577	T	499	2	-1.4704	174.21	0.00953339
A0QWY0	tkt	LJ00_15435;MSMEG_3103;MSMEI_3025	A0QWY0_MYCS2 Transketolase OS=Mycobacterium smegmatis (strain ATCC 700084 / mc(2)155) GN=tkt PE=3 SV=1	T(1)LHFGVR	2.96023	T	434	2	0.31415	109.01	0.0026571
A0QSP9	rpsI	MSMEG_1557;MSMEI_1520	RS9_MYCS2 30S ribosomal protein S9 OS=Mycobacterium smegmatis (strain ATCC 700084 / mc(2)155) GN=rpsI PE=1 SV=1	LVPGT(1)GQFNLDGR	2.95662	T	45	2	0.038787	79.875	0.00539569
A0R2S1	MSMEG_5213	MSMEG_5213	A0R2S1_MYCS2 Uncharacterized protein OS=Mycobacterium smegmatis (strain ATCC 700084 / mc(2)155) GN=MSMEG_5213 PE=4 SV=1	LPVAS(0.015)DFT(0.985)R	2.95042	T	144	2	0.17561	75.416	0.0428129
A0QYH7		LJ00_18205;MSMEG_3662;MSMEI_3575	A0QYH7_MYCS2 LysM domain protein OS=Mycobacterium smegmatis (strain ATCC 700084 / mc(2)155) GN=MSMEG_3662 PE=1 SV=1	T(0.001)Y(0.001)T(0.059)VVS(0.917)GDT(0.023)LWAIAER	2.95033	S	166	2	0.0094687	95.347	0.256088
A0R3Z4	fadD35	LJ00_27935;MSMEG_5649;MSMEI_5499	A0R3Z4_MYCS2 Acyl-CoA synthase OS=Mycobacterium smegmatis (strain ATCC 700084 / mc(2)155) GN=fadD35 PE=4 SV=1	YVHVVDEFPMT(0.019)VT(0.981)GK	2.93779	T	517	2	0.5493	103.88	0.02821
A0QUX1	gatB	MSMEG_2367;MSMEI_2307	GATB_MYCS2 Aspartyl/glutamyl-tRNA(Asn/Gln) amidotransferase subunit B OS=Mycobacterium smegmatis (strain ATCC 700084 / mc(2)155) GN=gatB PE=3 SV=1	IAGAT(0.994)T(0.006)SLADYNR	2.93685	T	161	2	-0.51967	212.68	0.00787334
A0R729	glpK	MSMEG_6759;MSMEI_6577	A0R729_MYCS2 Glycerol kinase OS=Mycobacterium smegmatis (strain ATCC 700084 / mc(2)155) GN=glpK PE=3 SV=1	DQMHVIDS(1)AAESESLAR	2.93555	S	329	3	0.25282	120.9	0.0178266
A0QR39		LJ00_04830;MSMEG_0975;MSMEI_0949	A0QR39_MYCS2 ATPases involved in chromosome partitioning OS=Mycobacterium smegmatis (strain ATCC 700084 / mc(2)155) GN=MSMEG_0975 PE=4 SV=1	TGALGGADS(0.953)AGS(0.047)RR	2.9284	S	431	2	-0.29607	120.21	0.0144142
A0R5G4		LJ00_30565;MSMEG_6182;MSMEI_6022	A0R5G4_MYCS2 Conserved transmembrane protein OS=Mycobacterium smegmatis (strain ATCC 700084 / mc(2)155) GN=MSMEG_6182 PE=4 SV=1	TPAQVDADAKPAS(0.001)DPS(0.999)GW	2.92769	S	167	2	0.66049	89.557	0.10803
A0R0F3	MSMEG_4366	MSMEG_4366	A0R0F3_MYCS2 Serine/threonine-protein kinase PknD OS=Mycobacterium smegmatis (strain ATCC 700084 / mc(2)155) GN=MSMEG_4366 PE=4 SV=1	QFS(0.005)ELY(0.004)PNPEHT(0.116)GFT(0.117)PY(0.759)PPAY(0.954)PS(0.045)VPAPPR	2.91533	Y	323	3	0.37431	81.799	0.31675
A0QZJ0		LJ00_20065;MSMEG_4042;MSMEI_3947	A0QZJ0_MYCS2 Transcriptional regulator, GntR family OS=Mycobacterium smegmatis (strain ATCC 700084 / mc(2)155) GN=MSMEG_4042 PE=4 SV=1	EDEVT(1)AEAGVSR	2.91342	T	42	2	-0.91329	103.14	0.0649618
A0QU82		LJ00_10525;MSMEG_2112	A0QU82_MYCS2 Secreted protein OS=Mycobacterium smegmatis (strain ATCC 700084 / mc(2)155) GN=MSMEG_2112 PE=4 SV=1	AAHVLHLAQEHGEIGT(1)EAQR	2.9102	T	159	4	0.59255	145.99	0.074167
A0QZ40	tatA	MSMEG_3887;MSMEI_3797	TATA_MYCS2 Sec-independent protein translocase protein TatA OS=Mycobacterium smegmatis (strain ATCC 700084 / mc(2)155) GN=tatA PE=3 SV=1	GDEPKPAT(1)PIASER	2.9085	T	59	2	-0.2748	89.232	0.0107803
A0QYH7		LJ00_18205;MSMEG_3662;MSMEI_3575	A0QYH7_MYCS2 LysM domain protein OS=Mycobacterium smegmatis (strain ATCC 700084 / mc(2)155) GN=MSMEG_3662 PE=1 SV=1	T(0.083)Y(0.002)T(0.915)VVSGDTLWAIAER	2.90726	T	163	2	0.45842	94.544	0.362888
A0R638	serS	MSMEG_6413;MSMEI_6245	SYS_MYCS2 Serine--tRNA ligase OS=Mycobacterium smegmatis (strain ATCC 700084 / mc(2)155) GN=serS PE=1 SV=1	GT(1)GFLGAHADEVYR	2.90507	T	203	3	0.16122	99.481	0.00716299
A0QQI2		LJ00_03795;MSMEG_0764;MSMEI_0748	A0QQI2_MYCS2 Na+/H+ antiporter OS=Mycobacterium smegmatis (strain ATCC 700084 / mc(2)155) GN=MSMEG_0764 PE=4 SV=1	LGRDEEDIGES(0.011)PT(0.971)S(0.019)AFR	2.87797	T	478	2	-0.1936	174.19	0.00464601
A0QZ47	prcB	MSMEG_3895;MSMEI_3805	PSB_MYCS2 Proteasome subunit beta OS=Mycobacterium smegmatis (strain ATCC 700084 / mc(2)155) GN=prcB PE=1 SV=2	S(0.005)RT(0.99)DT(0.005)FGPDAR	2.87756	T	286	2	0.19495	150.9	0.19445
A0QRP3		LJ00_05925;MSMEG_1189	A0QRP3_MYCS2 Uncharacterized protein OS=Mycobacterium smegmatis (strain ATCC 700084 / mc(2)155) GN=MSMEG_1189 PE=4 SV=1	YDAS(0.058)ET(0.005)VAVAT(0.847)T(0.09)AAPSVAR	2.87674	T	16	3	0.34877	90.534	0.0359559
A0QTE7	accD5	LJ00_09040;MSMEG_1813;MSMEI_1769	A0QTE7_MYCS2 Propionyl-CoA carboxylase beta chain OS=Mycobacterium smegmatis (strain ATCC 700084 / mc(2)155) GN=accD5 PE=4 SV=1	T(0.04)VT(0.957)GEDVT(0.003)MEELGGAHTHMAK	2.87164	T	219	2	-0.22008	98.882	0.00573552
A0QUV7	etfA	MSMEG_2352	A0QUV7_MYCS2 Electron transfer flavoprotein, alpha subunit OS=Mycobacterium smegmatis (strain ATCC 700084 / mc(2)155) GN=etfA PE=4 SV=1	GVGS(1)AENFK	2.86878	S	205	2	0.22383	78.556	0.000316196
A0R5R3		LJ00_31055;MSMEG_6282;MSMEI_6117	A0R5R3_MYCS2 KanY protein OS=Mycobacterium smegmatis (strain ATCC 700084 / mc(2)155) GN=MSMEG_6282 PE=4 SV=1	ATVDVAGHT(1)VIEK	2.84666	T	78	2	0.25379	176.25	0.0209803
A0R6Q9	metE	MSMEG_6638	A0R6Q9_MYCS2 5-methyltetrahydropteroyltriglutamate--homocysteine methyltransferase OS=Mycobacterium smegmatis (strain ATCC 700084 / mc(2)155) GN=metE PE=3 SV=1	TDEVT(0.983)ES(0.017)LR	2.84172	T	754	2	0.98408	100.48	0.00792023
A0QWG7		LJ00_14610;MSMEG_2936;MSMEI_2862	A0QWG7_MYCS2 Hydrolase, nudix family protein OS=Mycobacterium smegmatis (strain ATCC 700084 / mc(2)155) GN=MSMEG_2936 PE=4 SV=1	DGS(1)LGELPAIR	2.82086	S	343	2	0.012232	120.03	0.182654
A0QQQ8		LJ00_04190;MSMEG_0843;MSMEI_0823	A0QQQ8_MYCS2 Monovalent cation/proton antiporter, MnhG/PhaG subunit OS=Mycobacterium smegmatis (strain ATCC 700084 / mc(2)155) GN=MSMEG_0843 PE=4 SV=1	DEMAELGET(1)DPHRR	2.81125	T	111	2	-0.13924	193.51	0.0419118
A0QND6	dnaN	LJ00_00005;MSMEG_0001;MSMEI_0003	A0QND6_MYCS2 DNA polymerase III subunit beta OS=Mycobacterium smegmatis (strain ATCC 700084 / mc(2)155) GN=dnaN PE=1 SV=1	AT(0.902)T(0.02)T(0.078)AGLTDLK	2.81076	T	3	1	-0.1554	132.56	0.490622
A0R616	accD4	LJ00_31590;MSMEG_6391;MSMEI_6223	A0R616_MYCS2 Propionyl-CoA carboxylase beta chain OS=Mycobacterium smegmatis (strain ATCC 700084 / mc(2)155) GN=accD4 PE=4 SV=1	DVT(1)GEDVTFDELGGADEQAK	2.80052	T	202	2	2.2424	116.29	0.0043394
A0QQL2		LJ00_03950;MSMEG_0795;MSMEI_0779	A0QQL2_MYCS2 ABC transporter ATP-binding protein OS=Mycobacterium smegmatis (strain ATCC 700084 / mc(2)155) GN=MSMEG_0795 PE=4 SV=1	LIASTTVTEFVNGS(0.001)DADT(0.999)VR	2.79526	T	222	3	0.18308	107.03	0.186189
A0QZ54	mpa	MSMEG_3902;MSMEI_3813	ARC_MYCS2 Proteasome-associated ATPase OS=Mycobacterium smegmatis (strain ATCC 700084 / mc(2)155) GN=mpa PE=1 SV=1	DLPDEPT(0.995)DY(0.005)FDDSRPR	2.78804	T	207	3	0.083632	78.505	0.00955205
A0R730	MSMEG_6761	MSMEG_6761	A0R730_MYCS2 Glycerol-3-phosphate dehydrogenase OS=Mycobacterium smegmatis (strain ATCC 700084 / mc(2)155) GN=MSMEG_6761 PE=3 SV=1	ESQHQLDDYT(1)ADAAR	2.78385	T	551	2	-0.10275	144.41	0.0198896
A0R1H2		LJ00_23510;MSMEG_4752	A0R1H2_MYCS2 Uncharacterized protein OS=Mycobacterium smegmatis (strain ATCC 700084 / mc(2)155) GN=MSMEG_4752 PE=4 SV=1	LALTVDS(1)LAER	2.78256	S	26	2	0.11997	138.02	0.0283529
A0QUJ9		LJ00_11125;MSMEG_2235;MSMEI_2181	A0QUJ9_MYCS2 Amidohydrolase 2 OS=Mycobacterium smegmatis (strain ATCC 700084 / mc(2)155) GN=MSMEG_2235 PE=4 SV=1	FFAGENT(0.943)EGLT(0.057)LR	2.7814	T	80	2	-0.077457	79.466	0.150375
A0R1F5		LJ00_23420;MSMEG_4734	A0R1F5_MYCS2 Uncharacterized protein OS=Mycobacterium smegmatis (strain ATCC 700084 / mc(2)155) GN=MSMEG_4734 PE=4 SV=1	LTDATEAEADAVT(1)AK	2.77806	T	433	2	0.1258	216.71	0.105251
A0QQP2	thiC	MSMEG_0826	A0QQP2_MYCS2 Phosphomethylpyrimidine synthase OS=Mycobacterium smegmatis (strain ATCC 700084 / mc(2)155) GN=thiC PE=3 SV=1	EFHDET(1)LPAEPAK	2.76985	T	468	2	0.034263	158.34	0.0451486
A0QVM7	infB	LJ00_13080;MSMEG_2628	A0QVM7_MYCS2 Translation initiation factor IF-2 OS=Mycobacterium smegmatis (strain ATCC 700084 / mc(2)155) GN=infB PE=3 SV=1	LPHGNGET(1)IR	2.7666	T	18	2	0.99984	134.38	0.00862131
A0QQU5	groL1	MSMEG_0880;MSMEI_0859	CH601_MYCS2 60 kDa chaperonin 1 OS=Mycobacterium smegmatis (strain ATCC 700084 / mc(2)155) GN=groL1 PE=1 SV=1	VT(0.997)ET(0.003)LLK	2.76074	T	127	2	-0.072855	90.601	0.0152429
A0R3L9		LJ00_27290;MSMEG_5520;MSMEI_5368	A0R3L9_MYCS2 Luciferase family protein OS=Mycobacterium smegmatis (strain ATCC 700084 / mc(2)155) GN=MSMEG_5520 PE=4 SV=1	EAAHPT(0.026)T(0.974)GDESLPDDR	2.75354	T	50	2	-0.2734	153.2	0.0431205
A0R618	fadD32	LJ00_31600;MSMEG_6393;MSMEI_6225	A0R618_MYCS2 Acyl-CoA synthase OS=Mycobacterium smegmatis (strain ATCC 700084 / mc(2)155) GN=fadD32 PE=1 SV=1	TNPSHAEGATDDAT(1)WVR	2.74377	T	463	3	-0.7228	145.71	0.112987
A0QQU5	groL1	MSMEG_0880;MSMEI_0859	CH601_MYCS2 60 kDa chaperonin 1 OS=Mycobacterium smegmatis (strain ATCC 700084 / mc(2)155) GN=groL1 PE=1 SV=1	TDDVAGDGT(0.002)T(0.128)T(0.85)AT(0.02)VLAQALVR	2.73907	T	90	2	-0.70334	140.81	0.000281184
A0QVY1	hflX	LJ00_13605;MSMEG_2736;MSMEI_2669	A0QVY1_MYCS2 GTPase HflX OS=Mycobacterium smegmatis (strain ATCC 700084 / mc(2)155) GN=hflX PE=3 SV=1	TYPENSVAPS(0.014)T(0.986)GELALEDR	2.73577	T	12	3	-0.31523	106.93	0.00387281
A0R2L6		LJ00_25510;MSMEG_5158;MSMEI_5025	A0R2L6_MYCS2 Sensor histidine kinase OS=Mycobacterium smegmatis (strain ATCC 700084 / mc(2)155) GN=MSMEG_5158 PE=4 SV=1	AGQGDALADRT(1)DQGAHVGLTNVDHR	2.71516	T	343	3	-0.2195	147.52	0.013037
A0QSU3	guaB	LJ00_08000;MSMEG_1602	A0QSU3_MYCS2 Inosine-5'-monophosphate dehydrogenase OS=Mycobacterium smegmatis (strain ATCC 700084 / mc(2)155) GN=guaB PE=3 SV=1	DFVKT(1)EQFPLSTK	2.71033	T	223	3	-0.37101	79.471	0.00627499
A0QQB2		LJ00_03435;MSMEG_0692;MSMEI_0675	A0QQB2_MYCS2 Conserved hypothetical proline and threonine rich protein OS=Mycobacterium smegmatis (strain ATCC 700084 / mc(2)155) GN=MSMEG_0692 PE=4 SV=1	YPEFSGDQIDQALLNHVLTGIAAANDADPAGT(0.999)AAVGS(0.001)LAHLR	2.71024	T	213	4	0.10703	111.72	0.0819249
A0QUA6	pgm	LJ00_10640;MSMEG_2136;MSMEI_2087	A0QUA6_MYCS2 Phosphoglucomutase PgmA OS=Mycobacterium smegmatis (strain ATCC 700084 / mc(2)155) GN=pgm PE=3 SV=1	LSPEQVTATELAGEPIT(1)AK	2.70654	T	479	3	-0.14761	64.246	0.00927283
A0QXX5		LJ00_17210;MSMEG_3459	A0QXX5_MYCS2 Uncharacterized protein OS=Mycobacterium smegmatis (strain ATCC 700084 / mc(2)155) GN=MSMEG_3459 PE=4 SV=1	LRPAEDAPIT(1)GPLR	2.68548	T	472	3	0.27022	144.97	0.0150855
A0R4I6	purB	MSMEG_5847	A0R4I6_MYCS2 Adenylosuccinate lyase OS=Mycobacterium smegmatis (strain ATCC 700084 / mc(2)155) GN=purB PE=1 SV=1	LMAGHELVT(0.994)EGFAPGQVGS(0.005)S(0.001)AMPHK	2.68274	T	269	3	-0.41346	56.854	0.208705
A0QU00		LJ00_10105;MSMEG_2026;MSMEI_1981	A0QU00_MYCS2 Short chain dehydrogenase OS=Mycobacterium smegmatis (strain ATCC 700084 / mc(2)155) GN=MSMEG_2026 PE=3 SV=1	QSAAAIDDYADT(1)AGK	2.6771	T	202	2	-0.2837	176.94	0.34206
A0QNI4		LJ00_00270;MSMEG_0053;MSMEI_0055	A0QNI4_MYCS2 Uncharacterized protein OS=Mycobacterium smegmatis (strain ATCC 700084 / mc(2)155) GN=MSMEG_0053 PE=4 SV=1	ADPDDT(1)LRR	2.67704	T	7	2	0.19153	102.53	0.0236772
A0QQU5	groL1	MSMEG_0880;MSMEI_0859	CH601_MYCS2 60 kDa chaperonin 1 OS=Mycobacterium smegmatis (strain ATCC 700084 / mc(2)155) GN=groL1 PE=1 SV=1	AEIENS(0.001)DS(0.999)DYDREK	2.67429	S	356	2	0.23466	143.46	0.100945
A0R1B3	pepN	LJ00_23190;MSMEG_4690;MSMEI_4573	A0R1B3_MYCS2 Aminopeptidase G Metallo peptidase MEROPS family M01 OS=Mycobacterium smegmatis (strain ATCC 700084 / mc(2)155) GN=pepN PE=4 SV=1	FTVAQSGAAPGAGET(1)R	2.66506	T	486	2	0.1906	168.68	0.00533207
A0R3L2		LJ00_27255;MSMEG_5513	A0R3L2_MYCS2 Serine/threonine-protein kinase PknE OS=Mycobacterium smegmatis (strain ATCC 700084 / mc(2)155) GN=MSMEG_5513 PE=4 SV=1	LLT(0.015)GAPPFS(0.105)HS(0.878)NPAVVIS(0.002)HHLNSPPPK	2.65506	S	221	2	0.28522	88.573	0.157671
A0R5L3	katA	LJ00_30815;MSMEG_6232;MSMEI_6071	A0R5L3_MYCS2 Catalase OS=Mycobacterium smegmatis (strain ATCC 700084 / mc(2)155) GN=katA PE=4 SV=1	TDVSAQPPDPDDNRDVLT(1)DR	2.65425	T	19	3	-0.13325	86.508	0.0090892
A0QT20		LJ00_08400;MSMEG_1682;MSMEI_1641	A0QT20_MYCS2 Flavin-containing monooxygenase FMO OS=Mycobacterium smegmatis (strain ATCC 700084 / mc(2)155) GN=MSMEG_1682 PE=4 SV=1	Y(0.001)VVAAT(0.999)GAFQKPVIPR	2.65386	T	131	3	-0.050919	88.19	0.0470768
A0QVB9	tsf	MSMEG_2520;MSMEI_2461	EFTS_MYCS2 Elongation factor Ts OS=Mycobacterium smegmatis (strain ATCC 700084 / mc(2)155) GN=tsf PE=1 SV=1	AAYFDGT(1)VEAYLHK	2.6524	T	143	3	-0.19234	99.344	0.00411922
A0R3I6		LJ00_27115;MSMEG_5486;MSMEI_5334	A0R3I6_MYCS2 Peptidase S1 and S6, chymotrypsin/Hap OS=Mycobacterium smegmatis (strain ATCC 700084 / mc(2)155) GN=MSMEG_5486 PE=4 SV=1	YAQQVQQAPQS(0.001)PQT(0.877)HQT(0.121)QPGFR	2.63777	T	52	3	0.54456	136.77	0.177876
A0QYG0		LJ00_18125;MSMEG_3645;MSMEI_3559	A0QYG0_MYCS2 Uncharacterized protein OS=Mycobacterium smegmatis (strain ATCC 700084 / mc(2)155) GN=MSMEG_3645 PE=4 SV=1	EFLDS(0.001)VS(0.999)PDDFK	2.63064	S	157	2	-0.031014	116.71	0.261099
A0R053		LJ00_21140;MSMEG_4264;MSMEI_4164	A0R053_MYCS2 Uncharacterized protein OS=Mycobacterium smegmatis (strain ATCC 700084 / mc(2)155) GN=MSMEG_4264 PE=4 SV=1	VGYT(0.003)APT(0.946)Y(0.051)R	2.62324	T	109	2	0.2123	88.803	0.0999131
A0R113		LJ00_22675;MSMEG_4582;MSMEI_4470	A0R113_MYCS2 VWA containing CoxE-like protein OS=Mycobacterium smegmatis (strain ATCC 700084 / mc(2)155) GN=MSMEG_4582 PE=4 SV=1	TVLDDESDADGEGT(1)GK	2.61675	T	105	2	-0.45885	144.5	0.00402822
A0QYU8	infC	MSMEG_3793	A0QYU8_MYCS2 Translation initiation factor IF-3 OS=Mycobacterium smegmatis (strain ATCC 700084 / mc(2)155) GN=infC PE=3 SV=1	IDDHDYET(1)K	2.60635	T	113	2	-0.075957	131.09	0.0826748
A0QNJ7		MSMEG_0067;MSMEI_0068	A0QNJ7_MYCS2 Conserved hypothetical proline and alanine rich protein OS=Mycobacterium smegmatis (strain ATCC 700084 / mc(2)155) GN=MSMEG_0067 PE=4 SV=1	LFHS(0.001)S(0.999)EPGKPVDDATITVDR	2.59107	S	12	2	0.047758	184.21	0.145452
A0QP27	mmpL3	LJ00_01255;MSMEG_0250;MSMEI_0243	A0QP27_MYCS2 Drug exporters of the RND superfamily-like protein OS=Mycobacterium smegmatis (strain ATCC 700084 / mc(2)155) GN=mmpL3 PE=4 SV=1	NAVNSAVHGGAGSAAAPT(1)ER	2.59104	T	869	2	-0.10109	269.34	0.0760963
A0QSE0	rpsQ	MSMEG_1445;MSMEI_1409	RS17_MYCS2 30S ribosomal protein S17 OS=Mycobacterium smegmatis (strain ATCC 700084 / mc(2)155) GN=rpsQ PE=1 SV=1	VSLMET(1)RPLSATK	2.58555	T	79	2	-0.01945	160.46	0.00583095
A0QNG7	MSMEG_0035	MSMEG_0035	A0QNG7_MYCS2 FHA domain protein OS=Mycobacterium smegmatis (strain ATCC 700084 / mc(2)155) GN=MSMEG_0035 PE=4 SV=1	GAVNPDS(0.131)T(0.852)AGES(0.017)AR	2.58522	T	132	2	0.022122	107.61	0.0420361
A0QX24	moxR	MSMEG_3147	A0QX24_MYCS2 ATPase, MoxR family protein OS=Mycobacterium smegmatis (strain ATCC 700084 / mc(2)155) GN=moxR PE=4 SV=1	ILQT(0.001)VALPQVNALPQQGHS(0.975)VPPAVPAAAAAAS(0.024)GR	2.58426	S	333	3	-0.39361	55.846	0.00703262
A0R051	MSMEG_4262	MSMEG_4262	A0R051_MYCS2 Ubiquinol-cytochrome c reductase iron-sulfur subunit OS=Mycobacterium smegmatis (strain ATCC 700084 / mc(2)155) GN=MSMEG_4262 PE=4 SV=1	GTDAPGQTGVPGQPT(0.003)DAELAEMS(0.997)REELVK	2.58301	S	38	3	0.12651	73.691	0.00544007
A0QW02	rpoD	LJ00_13715;MSMEG_2758;MSMEI_2690	A0QW02_MYCS2 RNA polymerase sigma factor SigA OS=Mycobacterium smegmatis (strain ATCC 700084 / mc(2)155) GN=rpoD PE=3 SV=1	KDAELT(0.967)AS(0.03)ADS(0.003)VR	2.57869	T	160	2	-0.046291	153.41	0.0101664
A0QNG2	pknA	LJ00_00150;MSMEG_0030;MSMEI_0032	A0QNG2_MYCS2 Serine/threonine protein kinase PknA OS=Mycobacterium smegmatis (strain ATCC 700084 / mc(2)155) GN=pknA PE=4 SV=1	RPFTGDGALT(1)VAMK	2.57337	T	224	3	-0.28873	139.21	0.0184692
A0QZ40	tatA	MSMEG_3887;MSMEI_3797	TATA_MYCS2 Sec-independent protein translocase protein TatA OS=Mycobacterium smegmatis (strain ATCC 700084 / mc(2)155) GN=tatA PE=3 SV=1	EMQAES(1)KGDEPKPATPIASER	2.57177	S	50	3	-0.76746	120.54	0.0180411
A0QR05		LJ00_04665;MSMEG_0940;MSMEI_0917	A0QR05_MYCS2 Uncharacterized protein OS=Mycobacterium smegmatis (strain ATCC 700084 / mc(2)155) GN=MSMEG_0940 PE=4 SV=1	RGNADAVT(0.002)VAELT(0.997)GEIPVIT(0.002)DDDSAPQTSR	2.57116	T	51	3	-0.34695	87.16	0.0461197
A0R3H5		LJ00_27060;MSMEG_5475;MSMEI_5325	A0R3H5_MYCS2 Acetate operon repressor OS=Mycobacterium smegmatis (strain ATCC 700084 / mc(2)155) GN=MSMEG_5475 PE=4 SV=1	GKPPS(0.115)T(0.831)GGVQS(0.055)IER	2.56737	T	7	2	-0.17841	99.796	0.00856716
A0QYM0		LJ00_18420;MSMEG_3707;MSMEI_3619	A0QYM0_MYCS2 Uncharacterized protein OS=Mycobacterium smegmatis (strain ATCC 700084 / mc(2)155) GN=MSMEG_3707 PE=4 SV=1	GILHDDT(1)GR	2.56456	T	33	2	0.15954	85.355	0.0884011
A0R4H9	ptrB	LJ00_28880;MSMEG_5839;MSMEI_5682	A0R4H9_MYCS2 Protease 2 OS=Mycobacterium smegmatis (strain ATCC 700084 / mc(2)155) GN=ptrB PE=4 SV=1	S(1)EQQPVEPPVAK	2.5638	S	2	2	0.05981	113.95	0.00801367
A0QZB3		LJ00_19690;MSMEG_3962;MSMEI_3870	A0QZB3_MYCS2 L-lactate 2-monooxygenase OS=Mycobacterium smegmatis (strain ATCC 700084 / mc(2)155) GN=MSMEG_3962 PE=3 SV=1	DLT(1)ISNFPFLR	2.56184	T	193	2	-0.60282	118.4	0.0442804
A0R442		LJ00_28165;MSMEG_5697;MSMEI_5546	A0R442_MYCS2 Conserved integral membrane protein OS=Mycobacterium smegmatis (strain ATCC 700084 / mc(2)155) GN=MSMEG_5697 PE=4 SV=1	EIVPVDQFNNLNT(1)ER	2.55664	T	131	2	0.81594	119.46	0.0299734
A0QQB2		LJ00_03435;MSMEG_0692;MSMEI_0675	A0QQB2_MYCS2 Conserved hypothetical proline and threonine rich protein OS=Mycobacterium smegmatis (strain ATCC 700084 / mc(2)155) GN=MSMEG_0692 PE=4 SV=1	DRAPEVGELGGDGLALT(1)GFVER	2.55212	T	51	3	0.57848	128.47	0.014286
A0R102	rpsT	MSMEG_4571;MSMEI_4459	RS20_MYCS2 30S ribosomal protein S20 OS=Mycobacterium smegmatis (strain ATCC 700084 / mc(2)155) GN=rpsT PE=1 SV=1	ASELLHAT(0.915)S(0.085)R	2.55196	T	54	2	-0.11282	115	0.0249552
A0R052	qcrB	LJ00_21135;MSMEG_4263;MSMEI_4163	A0R052_MYCS2 Ubiquinol-cytochrome C reductase QcrB OS=Mycobacterium smegmatis (strain ATCC 700084 / mc(2)155) GN=qcrB PE=4 SV=1	LGS(0.172)GGAPGT(0.876)GS(0.948)FLFPDPAVEHEALT(0.003)EAAHAS(0.001)EHK	2.54543	S	501	4	0.088777	62.393	0.472181
A0QPV4		LJ00_02630;MSMEG_0531;MSMEI_0516	A0QPV4_MYCS2 Acyl-CoA dehydrogenase OS=Mycobacterium smegmatis (strain ATCC 700084 / mc(2)155) GN=MSMEG_0531 PE=3 SV=1	IFT(0.002)IFEGT(0.866)S(0.131)EIQR	2.54286	T	385	2	0.037398	107.14	0.0240256
A0QZ40	tatA	MSMEG_3887;MSMEI_3797	TATA_MYCS2 Sec-independent protein translocase protein TatA OS=Mycobacterium smegmatis (strain ATCC 700084 / mc(2)155) GN=tatA PE=3 SV=1	GDEPKPAT(0.174)PIAS(0.819)ERVDT(0.004)T(0.004)APEQQSTDR	2.53284	S	63	3	-0.48276	77.062	0.110324
A0R198	clpP	LJ00_23110;MSMEG_4673	A0R198_MYCS2 ATP-dependent Clp protease proteolytic subunit OS=Mycobacterium smegmatis (strain ATCC 700084 / mc(2)155) GN=clpP PE=3 SV=1	GT(1)GQGLNLVDSVYER	2.52762	T	7	2	-0.26953	106.6	0.00665566
A0QNG7	MSMEG_0035	MSMEG_0035	A0QNG7_MYCS2 FHA domain protein OS=Mycobacterium smegmatis (strain ATCC 700084 / mc(2)155) GN=MSMEG_0035 PE=4 SV=1	ADT(1)DLTSTTFAK	2.52569	T	80	2	0.6806	144.15	0.0267162
A0R618	fadD32	LJ00_31600;MSMEG_6393;MSMEI_6225	A0R618_MYCS2 Acyl-CoA synthase OS=Mycobacterium smegmatis (strain ATCC 700084 / mc(2)155) GN=fadD32 PE=1 SV=1	LDIGPIT(1)DDIR	2.52334	T	568	2	0.3985	108.72	0.170269
A0QWW2	gapA	MSMEG_3084;MSMEI_3006	G3P_MYCS2 Glyceraldehyde-3-phosphate dehydrogenase OS=Mycobacterium smegmatis (strain ATCC 700084 / mc(2)155) GN=gapA PE=1 SV=1	AAALNIVPT(0.038)S(0.031)T(0.931)GAAK	2.51254	T	217	2	-0.87795	168.93	0.452761
A0QUY2	serA	LJ00_11825;MSMEG_2378;MSMEI_2318	A0QUY2_MYCS2 D-3-phosphoglycerate dehydrogenase OS=Mycobacterium smegmatis (strain ATCC 700084 / mc(2)155) GN=serA PE=3 SV=1	GVT(1)AEISTATESPNHR	2.49752	T	396	2	0.33116	100.23	0.00974304
A0QSY4		LJ00_08215;MSMEG_1645;MSMEI_1606	A0QSY4_MYCS2 NADH:flavin oxidoreductase/NADH oxidase OS=Mycobacterium smegmatis (strain ATCC 700084 / mc(2)155) GN=MSMEG_1645 PE=4 SV=1	NT(1)QPNVFTDVFSEAK	2.49276	T	3	2	0.065498	99.747	0.11578
A0R5N8	ask	LJ00_30940;MSMEG_6257;MSMEI_6095	A0R5N8_MYCS2 Aspartokinase OS=Mycobacterium smegmatis (strain ATCC 700084 / mc(2)155) GN=ask PE=3 SV=1	SFTGSQAGVITT(0.004)GT(0.996)HGNAK	2.48165	T	107	2	-0.22972	207.16	0.00910849
A0QWT5		LJ00_15210;MSMEG_3057;MSMEI_2981	A0QWT5_MYCS2 ABC-type metal ion transport system, permease component OS=Mycobacterium smegmatis (strain ATCC 700084 / mc(2)155) GN=MSMEG_3057 PE=3 SV=1	SAGGAGDAGEAQRLS(1)A	2.47575	S	245	2	-0.18621	159.44	0.0689872
A0QTC4		LJ00_08925;MSMEG_1790;MSMEI_1745	A0QTC4_MYCS2 Uncharacterized protein OS=Mycobacterium smegmatis (strain ATCC 700084 / mc(2)155) GN=MSMEG_1790 PE=4 SV=1	SGSY(0.001)EDWT(0.969)VS(0.029)DLR	2.47474	T	54	2	0.10321	83.204	0.0495227
A0QNH2		LJ00_00210;MSMEG_0042;MSMEI_0044	A0QNH2_MYCS2 TetR-family protein transcriptional regulator OS=Mycobacterium smegmatis (strain ATCC 700084 / mc(2)155) GN=MSMEG_0042 PE=4 SV=1	LAEAEGWQAVT(0.042)T(0.958)R	2.46893	T	36	2	0.1981	122.46	0.0121825
A0QYZ8		MSMEG_3845;MSMEI_3755	Y3845_MYCS2 UPF0235 protein MSMEG_3845 OS=Mycobacterium smegmatis (strain ATCC 700084 / mc(2)155) GN=MSMEG_3845 PE=3 SV=1	VELASGAT(1)AR	2.4686	T	66	2	-0.35391	167.84	0.0098244
A0R5X8	pat	MSMEG_6351;MSMEI_6185	PATR_MYCS2 Putative phenylalanine aminotransferase OS=Mycobacterium smegmatis (strain ATCC 700084 / mc(2)155) GN=pat PE=1 SV=1	AEMADLPAY(0.002)APGKT(0.998)VPGAIK	2.46256	T	20	2	-0.40094	104.53	0.0530965
A0QQS4		MSMEG_0858;MSMEI_0839	A0QQS4_MYCS2 Cell division control protein Cdc48 OS=Mycobacterium smegmatis (strain ATCC 700084 / mc(2)155) GN=MSMEG_0858 PE=1 SV=1	LATQSISPAT(1)LR	2.46164	T	129	2	-0.17223	161.21	0.0144572
A0R2U5		LJ00_25900;MSMEG_5236;MSMEI_5099	A0R2U5_MYCS2 Dienelactone hydrolase OS=Mycobacterium smegmatis (strain ATCC 700084 / mc(2)155) GN=MSMEG_5236 PE=4 SV=1	RDPGLSEEELT(1)IVEK	2.46116	T	182	3	0.89532	154.48	0.0235144
A0R2C2	sugA	LJ00_25025;MSMEG_5060;MSMEI_4933	A0R2C2_MYCS2 ABC sugar transporter, permease component OS=Mycobacterium smegmatis (strain ATCC 700084 / mc(2)155) GN=sugA PE=3 SV=1	TAAVT(0.003)PS(0.964)AS(0.032)AVASDDK	2.45896	S	8	2	0.41469	183.7	0.0302375
A0R5N8	ask	LJ00_30940;MSMEG_6257;MSMEI_6095	A0R5N8_MYCS2 Aspartokinase OS=Mycobacterium smegmatis (strain ATCC 700084 / mc(2)155) GN=ask PE=3 SV=1	SFTGSQAGVIT(0.003)T(0.969)GT(0.028)HGNAK	2.45358	T	105	2	0.52936	210.57	0.026225
A0R441	MSMEG_5696	MSMEG_5696	A0R441_MYCS2 'Cold-shock' DNA-binding domain protein OS=Mycobacterium smegmatis (strain ATCC 700084 / mc(2)155) GN=MSMEG_5696 PE=4 SV=1	S(0.809)S(0.191)ALPAGVEALK	2.45081	S	43	2	0.20339	87.831	0.00918795
A0QYG2	garA	MSMEG_3647;MSMEI_3561	GARA_MYCS2 Glycogen accumulation regulator GarA OS=Mycobacterium smegmatis (strain ATCC 700084 / mc(2)155) GN=garA PE=1 SV=2	DSNLGADQSEDVT(0.014)VET(0.978)T(0.008)SVFR	2.44691	T	20	3	-0.055486	283.64	0.536695
A0QNJ7		MSMEG_0067;MSMEI_0068	A0QNJ7_MYCS2 Conserved hypothetical proline and alanine rich protein OS=Mycobacterium smegmatis (strain ATCC 700084 / mc(2)155) GN=MSMEG_0067 PE=4 SV=1	HEQPAT(1)LPPPAQR	2.44045	T	115	2	0.0464	155.66	0.0119323
A0QXC8		MSMEG_3255;MSMEI_3172	A0QXC8_MYCS2 DoxX OS=Mycobacterium smegmatis (strain ATCC 700084 / mc(2)155) GN=MSMEG_3255 PE=4 SV=1	AHGNVLANRT(1)R	2.43402	T	281	2	0.01417	120.03	0.191341
A0QNG7	MSMEG_0035	MSMEG_0035	A0QNG7_MYCS2 FHA domain protein OS=Mycobacterium smegmatis (strain ATCC 700084 / mc(2)155) GN=MSMEG_0035 PE=4 SV=1	GAVNPDSTAGES(1)AR	2.43399	S	136	2	0.34249	121.45	0.0876059
A0QTE2		LJ00_09015;MSMEG_1808;MSMEI_1763	A0QTE2_MYCS2 Fe-S metabolism associated SufE OS=Mycobacterium smegmatis (strain ATCC 700084 / mc(2)155) GN=MSMEG_1808 PE=4 SV=1	LYFSAPAEAPT(0.994)T(0.006)R	2.43197	T	77	2	0.063856	148.48	0.0480953
A0R2A4	deaD	LJ00_24935;MSMEG_5042;MSMEI_4915	A0R2A4_MYCS2 ATP-dependent RNA helicase DeaD OS=Mycobacterium smegmatis (strain ATCC 700084 / mc(2)155) GN=deaD PE=3 SV=1	NEFGHIT(1)IR	2.43101	T	522	2	0.37504	117.79	0.0079712
A0R349		LJ00_26410;MSMEG_5343;MSMEI_5198	A0R349_MYCS2 Uncharacterized protein OS=Mycobacterium smegmatis (strain ATCC 700084 / mc(2)155) GN=MSMEG_5343 PE=4 SV=1	LAAEEPDVTDAVGTPDADT(1)ERAEGAGR	2.42869	T	86	3	-0.54885	109.14	0.0118365
A0QSG5	rplR	LJ00_07350;MSMEG_1471;MSMEI_1435	A0QSG5_MYCS2 50S ribosomal protein L18 OS=Mycobacterium smegmatis (strain ATCC 700084 / mc(2)155) GN=rplR PE=3 SV=1	AAGVET(1)VVFDR	2.42761	T	99	2	0.11101	172.13	0.00194437
A0QNG2	pknA	LJ00_00150;MSMEG_0030;MSMEI_0032	A0QNG2_MYCS2 Serine/threonine protein kinase PknA OS=Mycobacterium smegmatis (strain ATCC 700084 / mc(2)155) GN=pknA PE=4 SV=1	DVKPGNILIT(0.069)PT(0.931)GQVK	2.42225	T	152	3	0.14897	90.765	0.0144896
A0R590		LJ00_30200;MSMEG_6107	A0R590_MYCS2 Limonene 1,2-monooxygenase OS=Mycobacterium smegmatis (strain ATCC 700084 / mc(2)155) GN=MSMEG_6107 PE=4 SV=1	AGQAIVNAIT(0.003)EHT(0.997)QAHPAENEN	2.4208	T	386	3	0.0022976	72.946	0.5524
A0QYW6		LJ00_18930;MSMEG_3811;MSMEI_3722	A0QYW6_MYCS2 Universal stress protein family protein, putative OS=Mycobacterium smegmatis (strain ATCC 700084 / mc(2)155) GN=MSMEG_3811 PE=1 SV=1	LIIATAYFPQS(0.005)EDS(0.995)R	2.41722	S	48	3	-0.22205	156.72	0.0168326
A0QSG8	rplO	LJ00_07365;MSMEG_1474;MSMEI_1438	A0QSG8_MYCS2 50S ribosomal protein L15 OS=Mycobacterium smegmatis (strain ATCC 700084 / mc(2)155) GN=rplO PE=3 SV=1	FRT(1)EYQVVNVGDINK	2.41275	T	73	2	-0.20798	149.47	0.0239355
A0QZZ1		MSMEG_4200;MSMEI_4102	A0QZZ1_MYCS2 Peptidase M20 OS=Mycobacterium smegmatis (strain ATCC 700084 / mc(2)155) GN=MSMEG_4200 PE=4 SV=1	EVDELIGPDVT(1)R	2.40765	T	344	2	0.17208	183.28	0.0186912
A0R3M6		LJ00_27325;MSMEG_5527;MSMEI_5375	A0R3M6_MYCS2 Uncharacterized protein OS=Mycobacterium smegmatis (strain ATCC 700084 / mc(2)155) GN=MSMEG_5527 PE=4 SV=1	S(0.922)DS(0.078)GPLDTDQSGEDDR	2.39821	S	2	2	-0.14225	180.11	0.283387
A0R5E5		LJ00_30480;MSMEG_6163;MSMEI_6005	A0R5E5_MYCS2 Uncharacterized protein OS=Mycobacterium smegmatis (strain ATCC 700084 / mc(2)155) GN=MSMEG_6163 PE=4 SV=1	IHPDDT(1)AHMER	2.39633	T	273	2	-0.028814	92.19	0.0574588
A0QUM3	cstA	LJ00_11240;MSMEG_2259;MSMEI_2203	A0QUM3_MYCS2 Carbon starvation protein A OS=Mycobacterium smegmatis (strain ATCC 700084 / mc(2)155) GN=cstA PE=4 SV=1	ATPDAPPT(1)DR	2.39038	T	9	2	0.095898	94.313	0.0233589
A0QZN1		LJ00_20265;MSMEG_4087	A0QZN1_MYCS2 Major facilitator superfamily protein OS=Mycobacterium smegmatis (strain ATCC 700084 / mc(2)155) GN=MSMEG_4087 PE=4 SV=1	S(0.969)DRET(0.031)LANAR	2.38896	S	458	2	0.36274	91.123	0.196078
A0QVB8	rpsB	MSMEG_2519;MSMEI_2460	RS2_MYCS2 30S ribosomal protein S2 OS=Mycobacterium smegmatis (strain ATCC 700084 / mc(2)155) GN=rpsB PE=3 SV=2	QAQESIAEEAT(1)R	2.36934	T	85	2	-0.074702	184.96	0.00461629
A0QQK9	thiS	LJ00_03935;MSMEG_0792;MSMEI_0776	A0QQK9_MYCS2 Thiamine biosynthesis protein ThiS OS=Mycobacterium smegmatis (strain ATCC 700084 / mc(2)155) GN=thiS PE=4 SV=1	SEWDQT(0.967)LS(0.033)DGAR	2.36907	T	50	2	0.15263	96.866	0.208101
A0R1D9		LJ00_23330;MSMEG_4717;MSMEI_4600	A0R1D9_MYCS2 Acetyl-/propionyl-CoA carboxylase (Beta subunit) AccD1 OS=Mycobacterium smegmatis (strain ATCC 700084 / mc(2)155) GN=MSMEG_4717 PE=4 SV=1	AATGEVVT(1)AEELGGGDLHSK	2.35675	T	214	3	-0.34064	144.95	0.00480703
A0QV04		LJ00_11945;MSMEG_2402;MSMEI_2341	A0QV04_MYCS2 Dak phosphatase OS=Mycobacterium smegmatis (strain ATCC 700084 / mc(2)155) GN=MSMEG_2402 PE=4 SV=1	IQITALT(0.005)GS(0.005)GGS(0.949)RPS(0.041)GGWER	2.35665	S	327	2	-0.39859	76.051	0.384129
A0QUX0	gatA	LJ00_11760;MSMEG_2365;MSMEI_2305	A0QUX0_MYCS2 Glutamyl-tRNA(Gln) amidotransferase subunit A OS=Mycobacterium smegmatis (strain ATCC 700084 / mc(2)155) GN=gatA PE=3 SV=1	S(0.032)T(0.968)ELIR	2.35652	T	3	2	0.28366	102.77	0.00140279
A0QZZ8		MSMEG_4209;MSMEI_4111	A0QZZ8_MYCS2 Integral membrane protein OS=Mycobacterium smegmatis (strain ATCC 700084 / mc(2)155) GN=MSMEG_4209 PE=4 SV=1	TEDSLPNAEAGT(1)EIRER	2.35224	T	13	3	0.0089645	187.56	0.236649
A0R006	wag31	MSMEG_4217;MSMEI_4119	WAG31_MYCS2 Cell wall synthesis protein Wag31 OS=Mycobacterium smegmatis (strain ATCC 700084 / mc(2)155) GN=wag31 PE=1 SV=1	VLS(0.003)LAQDT(0.995)ADRLT(0.002)STAK	2.35083	T	123	2	-0.78727	117.48	0.018912
A0QYI8	malQ	LJ00_18260;MSMEG_3673	A0QYI8_MYCS2 4-alpha-glucanotransferase OS=Mycobacterium smegmatis (strain ATCC 700084 / mc(2)155) GN=malQ PE=3 SV=1	TQNQPGT(0.166)T(0.829)DEY(0.005)PNWR	2.34843	T	682	2	-0.17521	89.624	0.0511889
A0QTR4		LJ00_09660;MSMEG_1936;MSMEI_1894	A0QTR4_MYCS2 Uncharacterized protein OS=Mycobacterium smegmatis (strain ATCC 700084 / mc(2)155) GN=MSMEG_1936 PE=4 SV=1	DPVAVDS(1)GRVR	2.34379	S	35	2	-0.33456	136.01	0.0153014
A0QWG9	tesB	LJ00_14620;MSMEG_2938;MSMEI_2864	A0QWG9_MYCS2 Acyl-CoA thioesterase II OS=Mycobacterium smegmatis (strain ATCC 700084 / mc(2)155) GN=tesB PE=4 SV=1	VFSPES(1)GFLQR	2.34186	S	26	2	0.21651	176.18	0.155599
A0R012	ftsZ	LJ00_20935;MSMEG_4222	A0R012_MYCS2 Cell division protein FtsZ OS=Mycobacterium smegmatis (strain ATCC 700084 / mc(2)155) GN=ftsZ PE=3 SV=1	T(1)PPHNYLAVIK	2.33839	T	2	2	0.21156	81.239	0.000489616
A0QSD0	rpsJ	MSMEG_1435;MSMEI_1399	RS10_MYCS2 30S ribosomal protein S10 OS=Mycobacterium smegmatis (strain ATCC 700084 / mc(2)155) GN=rpsJ PE=1 SV=1	TGASVVGPVPLPT(1)EK	2.33042	T	44	2	0.062415	117.2	0.0185717
A0R2T2	ispH	MSMEG_5224	A0R2T2_MYCS2 4-hydroxy-3-methylbut-2-enyl diphosphate reductase OS=Mycobacterium smegmatis (strain ATCC 700084 / mc(2)155) GN=ispH PE=3 SV=1	LAEHGYDTVQPVTT(0.001)ANET(0.998)LVFALPR	2.32536	T	300	3	-0.36257	109.77	0.569268
A0R1B5		MSMEG_4692;MSMEI_4575	Y4692_MYCS2 Uncharacterized protein MSMEG_4692/MSMEI_4575 OS=Mycobacterium smegmatis (strain ATCC 700084 / mc(2)155) GN=MSMEG_4692 PE=1 SV=1	AS(1)GDIAT(1)VANAELDLPYGSALTSSGR	2.32479	S	3	2	-0.15576	117.79	0.0966239
A0QXX7	katG2	MSMEG_3461;MSMEI_3380	KATG2_MYCS2 Catalase-peroxidase 2 OS=Mycobacterium smegmatis (strain ATCC 700084 / mc(2)155) GN=katG2 PE=1 SV=1	SSDTSDSRPPNPDT(1)K	2.31905	T	15	2	0.3478	220.52	0.175982
A0QR05		LJ00_04665;MSMEG_0940;MSMEI_0917	A0QR05_MYCS2 Uncharacterized protein OS=Mycobacterium smegmatis (strain ATCC 700084 / mc(2)155) GN=MSMEG_0940 PE=4 SV=1	DT(0.004)S(0.021)LEET(0.908)T(0.067)VVEAVPAREEAPQAAPEK	2.31876	T	80	3	-0.29272	167.35	0.109688
A0R1Z7		LJ00_24395;MSMEG_4934;MSMEI_4806	A0R1Z7_MYCS2 ATP:cob(I)alamin adenosyltransferase OS=Mycobacterium smegmatis (strain ATCC 700084 / mc(2)155) GN=MSMEG_4934 PE=4 SV=1	TGDDGT(0.997)T(0.003)GLSDFSR	2.31557	T	17	2	0.48265	158.31	0.590114
A0QSG4	rplF	MSMEG_1470;MSMEI_1434	RL6_MYCS2 50S ribosomal protein L6 OS=Mycobacterium smegmatis (strain ATCC 700084 / mc(2)155) GN=rplF PE=1 SV=1	GT(0.997)LT(0.003)LDVAEPISVSR	2.30778	T	32	2	-0.26109	206.45	0.0157397
A0R6E5	pyrE	LJ00_32230;MSMEG_6520;MSMEI_6346	A0R6E5_MYCS2 Orotate phosphoribosyltransferase OS=Mycobacterium smegmatis (strain ATCC 700084 / mc(2)155) GN=pyrE PE=3 SV=1	LAS(1)GQLSHDYIDGK	2.30092	S	34	2	-1.2123	110.35	0.00652801
A0R0W9		MSMEG_4535;MSMEI_4422	TREH_MYCS2 Trehalase OS=Mycobacterium smegmatis (strain ATCC 700084 / mc(2)155) GN=MSMEG_4535 PE=1 SV=1	AS(0.999)DGPLT(0.003)VT(0.998)APVPYAAGPTLR	2.29764	S	17	2	-0.62572	109	0.664413
A0QNE2		LJ00_00035;MSMEG_0007;MSMEI_0009	A0QNE2_MYCS2 Putative conserved membrane protein OS=Mycobacterium smegmatis (strain ATCC 700084 / mc(2)155) GN=MSMEG_0007 PE=4 SV=1	TEAYASELPDLS(1)GPVPR	2.29114	S	105	2	-0.036228	197.7	0.0508733
A0R3M4	sucC	MSMEG_5525;MSMEI_5373	SUCC_MYCS2 Succinate--CoA ligase [ADP-forming] subunit beta OS=Mycobacterium smegmatis (strain ATCC 700084 / mc(2)155) GN=sucC PE=1 SV=1	VTDSAEDAKT(1)IAEEIGRPVMVK	2.2892	T	33	3	-0.010457	100.39	0.158581
A0R032	MSMEG_4243	MSMEG_4243	A0R032_MYCS2 Serine/threonine-protein kinase PK-1 OS=Mycobacterium smegmatis (strain ATCC 700084 / mc(2)155) GN=MSMEG_4243 PE=4 SV=1	FHNRPQPDLET(1)T(1)AEVAPPPPAPATVPR	2.28209	T	316	4	0.13038	128.71	0.487827
A0QP17	MSMEG_0240	MSMEG_0240	A0QP17_MYCS2 Uncharacterized protein OS=Mycobacterium smegmatis (strain ATCC 700084 / mc(2)155) GN=MSMEG_0240 PE=4 SV=1	QFDDRPVEYWPT(1)AAIR	2.27732	T	69	3	0.49733	100.45	0.0629834
A0QZ48	pup	MSMEG_3896;MSMEI_3806	PUP_MYCS2 Prokaryotic ubiquitin-like protein Pup OS=Mycobacterium smegmatis (strain ATCC 700084 / mc(2)155) GN=pup PE=1 SV=1	RGGGGGEDDDLPGAS(1)AAGQER	2.27379	S	22	2	-0.21319	124.2	0.00771178
A0QNS1		LJ00_00720;MSMEG_0143;MSMEI_0140	A0QNS1_MYCS2 Conserved MCE associated membrane protein OS=Mycobacterium smegmatis (strain ATCC 700084 / mc(2)155) GN=MSMEG_0143 PE=4 SV=1	QAEPAEQSDATGEGTEPS(0.001)T(0.003)EAGNES(0.014)DAET(0.982)KPR	2.25603	T	56	3	-0.20351	114.2	0.294114
A0R574	clpC1	MSMEG_6091;MSMEI_5933	CLPC1_MYCS2 ATP-dependent Clp protease ATP-binding subunit ClpC1 OS=Mycobacterium smegmatis (strain ATCC 700084 / mc(2)155) GN=clpC1 PE=3 SV=1	FQPVQVGEPT(0.075)VEHT(0.925)IEILK	2.25283	T	355	3	0.07481	75.868	0.616582
A0R3I2	mscL	LJ00_27095;MSMEG_5482;MSMEI_5331	A0R3I2_MYCS2 Large conductance mechanosensitive channel protein OS=Mycobacterium smegmatis (strain ATCC 700084 / mc(2)155) GN=mscL PE=3 SV=1	HVSGPGT(1)GPSPDTATYTSGDR	2.25207	T	140	2	0.22213	178.07	0.0456697
A0QPM9		LJ00_02250;MSMEG_0454;MSMEI_0441	A0QPM9_MYCS2 GntR-family protein transcriptional regulator OS=Mycobacterium smegmatis (strain ATCC 700084 / mc(2)155) GN=MSMEG_0454 PE=4 SV=1	LQAGDRT(1)AQLVSLSELR	2.25167	T	96	3	0.27632	70.15	0.0142404
A0QYZ2	polA	LJ00_19070;MSMEG_3839;MSMEI_3749	A0QYZ2_MYCS2 DNA polymerase I OS=Mycobacterium smegmatis (strain ATCC 700084 / mc(2)155) GN=polA PE=3 SV=1	GDPSDNLPGIPGVGEKT(0.167)AT(0.833)K	2.24609	T	221	2	0.0075781	112.44	0.0179687
A0R6Z6		LJ00_33230;MSMEG_6726;MSMEI_6543	A0R6Z6_MYCS2 ABC transporter, permease protein OS=Mycobacterium smegmatis (strain ATCC 700084 / mc(2)155) GN=MSMEG_6726 PE=4 SV=1	S(0.001)DS(0.999)GPFVPQDRPR	2.24416	S	9	2	0.28265	143.94	0.00344713
A0R2B1	kgd	MSMEG_5049;MSMEI_4922	KGD_MYCS2 Multifunctional 2-oxoglutarate metabolism enzyme OS=Mycobacterium smegmatis (strain ATCC 700084 / mc(2)155) GN=kgd PE=1 SV=1	HEIEPS(0.065)ES(0.935)VEADQQIPSK	2.24148	S	820	2	-0.29552	130.64	0.169261
A0QSY1		LJ00_08200;MSMEG_1642	A0QSY1_MYCS2 ABC transporter, ATP-binding protein OS=Mycobacterium smegmatis (strain ATCC 700084 / mc(2)155) GN=MSMEG_1642 PE=4 SV=1	T(0.004)PEAPPAS(0.811)AS(0.181)S(0.004)EAPADLGAPAK	2.22954	S	608	3	0.079289	95.223	0.164191
A0QUY2	serA	LJ00_11825;MSMEG_2378;MSMEI_2318	A0QUY2_MYCS2 D-3-phosphoglycerate dehydrogenase OS=Mycobacterium smegmatis (strain ATCC 700084 / mc(2)155) GN=serA PE=3 SV=1	S(0.989)S(0.011)FSGTEIFGK	2.22749	S	132	2	0.085339	113.38	0.445354
A0QVQ5	pnp	MSMEG_2656;MSMEI_2593	PNP_MYCS2 Polyribonucleotide nucleotidyltransferase OS=Mycobacterium smegmatis (strain ATCC 700084 / mc(2)155) GN=pnp PE=1 SV=1	GET(1)QILGVTTLDMIK	2.2259	T	380	2	-0.14203	110.38	0.0149841
A0QWK7	hisS	LJ00_14810;MSMEG_2976;MSMEI_2902	A0QWK7_MYCS2 Histidine--tRNA ligase OS=Mycobacterium smegmatis (strain ATCC 700084 / mc(2)155) GN=hisS PE=3 SV=1	GVGES(0.001)T(0.001)DVVS(0.998)K	2.21372	S	69	2	-0.17118	89.561	0.00457252
A0QS66	rpoC	MSMEG_1368;MSMEI_1329	RPOC_MYCS2 DNA-directed RNA polymerase subunit beta' OS=Mycobacterium smegmatis (strain ATCC 700084 / mc(2)155) GN=rpoC PE=1 SV=1	GALNHT(0.992)ERNES(0.008)LVK	2.21091	T	767	2	-0.62074	85.287	0.0159066
Q3L890	gap	LJ00_02005;MSMEG_0403;MSMEI_0393	GAP_MYCS2 Peptidoglycolipid exporter Gap OS=Mycobacterium smegmatis (strain ATCC 700084 / mc(2)155) GN=gap PE=1 SV=1	GPTDDAS(0.115)T(0.885)LVLDSGAR	2.21042	T	128	2	-0.018739	244.17	0.409657
A0QTT7		MSMEG_1959;MSMEI_1915	Y1959_MYCS2 UPF0182 protein MSMEG_1959/MSMEI_1915 OS=Mycobacterium smegmatis (strain ATCC 700084 / mc(2)155) GN=MSMEG_1959 PE=1 SV=1	HAYGLT(0.041)DET(0.942)VT(0.017)YR	2.2067	T	342	2	-0.039232	116.51	0.0342237
A0QQQ1	sodC	LJ00_04155;MSMEG_0835;MSMEI_0816	A0QQQ1_MYCS2 Superoxide dismutase [Cu-Zn] OS=Mycobacterium smegmatis (strain ATCC 700084 / mc(2)155) GN=sodC PE=3 SV=1	T(1)AIIIHEK	2.20512	T	186	2	-0.2788	94.409	0.0190857
A0QTB1		LJ00_08865;MSMEG_1777;MSMEI_1734	A0QTB1_MYCS2 UsfY protein OS=Mycobacterium smegmatis (strain ATCC 700084 / mc(2)155) GN=MSMEG_1777 PE=4 SV=1	QWNAAHPEVHQS(1)RP	2.2044	S	99	2	0.26969	141.59	0.0573912
A0QXC8		MSMEG_3255;MSMEI_3172	A0QXC8_MYCS2 DoxX OS=Mycobacterium smegmatis (strain ATCC 700084 / mc(2)155) GN=MSMEG_3255 PE=4 SV=1	EAAPELAET(1)AR	2.19406	T	269	2	0.67191	106.26	0.0607983
A0QSU3	guaB	LJ00_08000;MSMEG_1602	A0QSU3_MYCS2 Inosine-5'-monophosphate dehydrogenase OS=Mycobacterium smegmatis (strain ATCC 700084 / mc(2)155) GN=guaB PE=3 SV=1	S(0.958)IAES(0.029)S(0.013)VPIAVPVPTGGDDPTK	2.18625	S	2	2	0.25397	58.914	0.00852486
A0QX62	glgX	MSMEG_3186	A0QX62_MYCS2 Glycogen debranching enzyme GlgX OS=Mycobacterium smegmatis (strain ATCC 700084 / mc(2)155) GN=glgX PE=3 SV=1	LTGSSDLYEAT(1)GR	2.18536	T	452	2	0.10798	238.88	0.0301425
A0R3M4	sucC	MSMEG_5525;MSMEI_5373	SUCC_MYCS2 Succinate--CoA ligase [ADP-forming] subunit beta OS=Mycobacterium smegmatis (strain ATCC 700084 / mc(2)155) GN=sucC PE=1 SV=1	EDAT(1)LVEVNPLVR	2.18122	T	186	2	-0.094067	149.23	0.00337436
A0QXX7	katG2	MSMEG_3461;MSMEI_3380	KATG2_MYCS2 Catalase-peroxidase 2 OS=Mycobacterium smegmatis (strain ATCC 700084 / mc(2)155) GN=katG2 PE=1 SV=1	S(0.005)S(0.168)DT(0.809)S(0.018)DSRPPNPDTK	2.17828	T	5	2	0.078685	175.27	0.0581042
A0R729	glpK	MSMEG_6759;MSMEI_6577	A0R729_MYCS2 Glycerol kinase OS=Mycobacterium smegmatis (strain ATCC 700084 / mc(2)155) GN=glpK PE=3 SV=1	ADFVGAIDQGT(0.958)T(0.033)S(0.01)TR	2.17774	T	12	2	-0.59442	187.56	0.0819337
A0QNJ7		MSMEG_0067;MSMEI_0068	A0QNJ7_MYCS2 Conserved hypothetical proline and alanine rich protein OS=Mycobacterium smegmatis (strain ATCC 700084 / mc(2)155) GN=MSMEG_0067 PE=4 SV=1	VPAGEKPPADAPSGAMPVAPT(0.021)QT(0.912)QS(0.064)AAT(0.002)PS(0.001)R	2.1771	T	62	3	0.21006	146	0.495665
A0QVM3	rimP	MSMEG_2624;MSMEI_2562	RIMP_MYCS2 Ribosome maturation factor RimP OS=Mycobacterium smegmatis (strain ATCC 700084 / mc(2)155) GN=rimP PE=3 SV=1	ELELAEQT(1)GK	2.1749	T	175	2	0.062058	163.9	0.0204144
A0R6K9	MSMEG_6585	MSMEG_6585	A0R6K9_MYCS2 Acyl-CoA dehydrogenase OS=Mycobacterium smegmatis (strain ATCC 700084 / mc(2)155) GN=MSMEG_6585 PE=4 SV=1	VAET(0.94)T(0.06)EFR	2.17388	T	37	2	0.50392	148.52	0.324825
A0QTF8	rmlD	MSMEG_1825;MSMEI_1782	RMLD_MYCS2 dTDP-4-dehydrorhamnose reductase OS=Mycobacterium smegmatis (strain ATCC 700084 / mc(2)155) GN=rmlD PE=1 SV=1	DTPYEVDDET(1)GPVNIYGR	2.16333	T	151	2	-0.79293	154.51	0.512557
A0QYS6	argG	MSMEG_3770;MSMEI_3681	ASSY_MYCS2 Argininosuccinate synthase OS=Mycobacterium smegmatis (strain ATCC 700084 / mc(2)155) GN=argG PE=3 SV=1	DVY(0.015)DY(0.014)T(0.015)EDPT(0.941)VHWNT(0.014)PDEVVIGFDK	2.15695	T	209	2	-0.066948	89.721	0.0181714
A0QU58	prfB	MSMEG_2086;MSMEI_2040	RF2_MYCS2 Peptide chain release factor 2 OS=Mycobacterium smegmatis (strain ATCC 700084 / mc(2)155) GN=prfB PE=1 SV=1	QADIAALDTTLT(0.208)T(0.792)VER	2.14736	T	18	3	-0.22832	161.2	0.60706
A0QVI1		LJ00_12850;MSMEG_2582	A0QVI1_MYCS2 Uncharacterized protein OS=Mycobacterium smegmatis (strain ATCC 700084 / mc(2)155) GN=MSMEG_2582 PE=4 SV=1	APPTTINASEFHS(0.013)VT(0.987)GK	2.13894	T	16	2	0.03572	147.49	0.0509501
A0QS18	prfC	LJ00_06555;MSMEG_1316	A0QS18_MYCS2 Peptide chain release factor 3 OS=Mycobacterium smegmatis (strain ATCC 700084 / mc(2)155) GN=prfC PE=3 SV=1	T(0.999)DT(0.001)PALAPSANTSLSR	2.13567	T	2	2	1.3005	76.156	0.445644
A0QZ09	MSMEG_3856	MSMEG_3856	A0QZ09_MYCS2 Transcriptional regulator, CadC OS=Mycobacterium smegmatis (strain ATCC 700084 / mc(2)155) GN=MSMEG_3856 PE=4 SV=1	AQPLQQHEAVALDT(0.921)ADT(0.071)AEGS(0.008)AEPVEPPPR	2.12794	T	127	3	0.28003	87.739	0.566494
A0QR00	gpmA	LJ00_04640;MSMEG_0935;MSMEI_0912	A0QR00_MYCS2 2,3-bisphosphoglycerate-dependent phosphoglycerate mutase OS=Mycobacterium smegmatis (strain ATCC 700084 / mc(2)155) GN=gpmA PE=3 SV=1	HY(1)GALQGLDK	2.11034	Y	90	2	0.26952	211.45	0.466066
A0QWX8	zwf	LJ00_15425;MSMEG_3101;MSMEI_3023	A0QWX8_MYCS2 Glucose-6-phosphate 1-dehydrogenase OS=Mycobacterium smegmatis (strain ATCC 700084 / mc(2)155) GN=zwf PE=3 SV=1	APHLPFDAT(0.928)MT(0.072)EELGQNALVIR	2.0965	T	392	3	0.39026	113.47	0.00544808
A0R051	MSMEG_4262	MSMEG_4262	A0R051_MYCS2 Ubiquinol-cytochrome c reductase iron-sulfur subunit OS=Mycobacterium smegmatis (strain ATCC 700084 / mc(2)155) GN=MSMEG_4262 PE=4 SV=1	GET(1)IYLAR	2.08894	T	238	2	0.11625	125.16	0.00830648
A0QWQ5		MSMEG_3026;MSMEI_2951	YQGF_MYCS2 Putative pre-16S rRNA nuclease OS=Mycobacterium smegmatis (strain ATCC 700084 / mc(2)155) GN=MSMEG_3026 PE=3 SV=1	IGIDVGT(1)VR	2.08023	T	28	2	0.46869	121.29	0.054004
A0R0T8	dnaJ	LJ00_22280;MSMEG_4504;MSMEI_4392	A0R0T8_MYCS2 Chaperone protein DnaJ OS=Mycobacterium smegmatis (strain ATCC 700084 / mc(2)155) GN=dnaJ PE=3 SV=1	TAQGS(0.001)AGS(0.827)GGGLFS(0.172)R	2.07597	S	366	2	0.091585	94.454	0.312397
A0QPE7	fabG4	LJ00_01860;MSMEG_0372;MSMEI_0365	A0QPE7_MYCS2 3-oxoacyl-acyl-carrier protein reductase FabG4 OS=Mycobacterium smegmatis (strain ATCC 700084 / mc(2)155) GN=fabG4 PE=1 SV=1	GITINAVAPGFIET(1)K	2.07107	T	391	2	0.59966	142.91	0.0682269
A0QSL7	rpsD	MSMEG_1523;MSMEI_1487	RS4_MYCS2 30S ribosomal protein S4 OS=Mycobacterium smegmatis (strain ATCC 700084 / mc(2)155) GN=rpsD PE=1 SV=1	AQIDVPLT(1)EQLIVELYSK	2.05926	T	191	3	-0.024811	89.946	0.0593102
P71534	fabG	MSMEG_3150;MSMEI_3069	FABG_MYCS2 3-oxoacyl-[acyl-carrier-protein] reductase FabG OS=Mycobacterium smegmatis (strain ATCC 700084 / mc(2)155) GN=fabG PE=3 SV=2	FEEVINTNLT(1)GAFR	2.05428	T	122	2	0.11421	161.21	0.0872167
A0R079	glnA	MSMEG_4290;MSMEI_4189	GLNA1_MYCS2 Glutamine synthetase 1 OS=Mycobacterium smegmatis (strain ATCC 700084 / mc(2)155) GN=glnA PE=1 SV=1	DQMATNLQNAGFT(1)LER	2.04562	T	212	2	-0.26174	119.92	0.00965708
A0R3K5		LJ00_27210;MSMEG_5505;MSMEI_5351	A0R3K5_MYCS2 Uncharacterized protein OS=Mycobacterium smegmatis (strain ATCC 700084 / mc(2)155) GN=MSMEG_5505 PE=4 SV=1	IQVAQQLTDAAAS(1)GR	2.04492	S	31	2	0.55928	166.3	0.415287
A0QZ30	cobM	LJ00_19260;MSMEG_3877;MSMEI_3787	A0QZ30_MYCS2 Precorrin-4 C11-methyltransferase OS=Mycobacterium smegmatis (strain ATCC 700084 / mc(2)155) GN=cobM PE=3 SV=1	VAT(1)LSTAMPEGEDLR	2.0408	T	140	2	-0.26775	156.2	0.0179764
A0QSY1		LJ00_08200;MSMEG_1642	A0QSY1_MYCS2 ABC transporter, ATP-binding protein OS=Mycobacterium smegmatis (strain ATCC 700084 / mc(2)155) GN=MSMEG_1642 PE=4 SV=1	YPSAPQHGYPNGPQT(0.999)GYPS(0.001)GPQR	2.04073	T	171	3	0.047965	124.17	0.202997
P60281	rpoB	MSMEG_1367;MSMEI_1328	RPOB_MYCS2 DNA-directed RNA polymerase subunit beta OS=Mycobacterium smegmatis (strain ATCC 700084 / mc(2)155) GN=rpoB PE=1 SV=1	LGAEEIT(1)R	2.02768	T	761	2	-0.68711	131.52	0.00328654
A0QQF4		LJ00_03655;MSMEG_0736;MSMEI_0720	A0QQF4_MYCS2 Putative conserved secreted protein OS=Mycobacterium smegmatis (strain ATCC 700084 / mc(2)155) GN=MSMEG_0736 PE=4 SV=1	GGS(0.204)PS(0.796)RPLAPTPAGR	2.0269	S	219	3	0.59825	86.498	0.521782
A0R7F7	rpsR2	MSMEG_6895;MSMEI_6711	RS182_MYCS2 30S ribosomal protein S18 2 OS=Mycobacterium smegmatis (strain ATCC 700084 / mc(2)155) GN=rpsR2 PE=3 SV=1	DT(1)ALLR	2.02171	T	35	2	-0.051273	198.81	0.0176971
A0R0W9		MSMEG_4535;MSMEI_4422	TREH_MYCS2 Trehalase OS=Mycobacterium smegmatis (strain ATCC 700084 / mc(2)155) GN=MSMEG_4535 PE=1 SV=1	VLQQTEPT(1)DGADRK	2.01961	T	9	2	1.7371	99.927	0.123737
A0R287		LJ00_24845;MSMEG_5024;MSMEI_4896	A0R287_MYCS2 T/U mismatch-specific DNA glycosylase OS=Mycobacterium smegmatis (strain ATCC 700084 / mc(2)155) GN=MSMEG_5024 PE=4 SV=1	VGSLDS(1)AVER	2.01467	S	88	2	0.34019	117.86	0.336625
A0QYG2	garA	MSMEG_3647;MSMEI_3561	GARA_MYCS2 Glycogen accumulation regulator GarA OS=Mycobacterium smegmatis (strain ATCC 700084 / mc(2)155) GN=garA PE=1 SV=2	DSNLGADQS(1)EDVTVET(0.716)T(0.246)S(0.037)VFR	2.01344	S	13	2	-0.26827	194.19	0.544611
A0R218	rho	LJ00_24495;MSMEG_4954	A0R218_MYCS2 Transcription termination factor Rho OS=Mycobacterium smegmatis (strain ATCC 700084 / mc(2)155) GN=rho PE=3 SV=1	TEAQPEAKT(1)EAQPEAK	2.0023	T	139	2	0.35423	152.94	0.140215
A0R087	panB	LJ00_21305;MSMEG_4298;MSMEI_4197	A0R087_MYCS2 3-methyl-2-oxobutanoate hydroxymethyltransferase OS=Mycobacterium smegmatis (strain ATCC 700084 / mc(2)155) GN=panB PE=3 SV=1	SEQPIY(0.002)GAANT(0.996)S(0.002)QSVVDTKPAQR	1.99522	T	12	3	0.84721	132.53	0.363238
A0QVU2		LJ00_13405;MSMEG_2695;MSMEI_2629	A0QVU2_MYCS2 35 kDa protein OS=Mycobacterium smegmatis (strain ATCC 700084 / mc(2)155) GN=MSMEG_2695 PE=4 SV=1	MQEQVS(0.881)S(0.092)S(0.027)LR	1.9912	S	168	2	0.087547	126.66	0.485565
A0QRP3		LJ00_05925;MSMEG_1189	A0QRP3_MYCS2 Uncharacterized protein OS=Mycobacterium smegmatis (strain ATCC 700084 / mc(2)155) GN=MSMEG_1189 PE=4 SV=1	LKEDS(0.293)T(0.331)T(0.376)VLPAPPT(0.805)T(0.194)ELQVPT(0.001)TTLR	1.98652	T	531	3	0.42319	93.125	0.0290465
A0QRJ0	htpX	MSMEG_1134;MSMEI_1102	HTPX_MYCS2 Protease HtpX homolog OS=Mycobacterium smegmatis (strain ATCC 700084 / mc(2)155) GN=htpX PE=3 SV=1	ELAT(0.931)T(0.069)AHQPMPR	1.98488	T	83	2	-0.092479	114.71	0.187999
A0QTE7	accD5	LJ00_09040;MSMEG_1813;MSMEI_1769	A0QTE7_MYCS2 Propionyl-CoA carboxylase beta chain OS=Mycobacterium smegmatis (strain ATCC 700084 / mc(2)155) GN=accD5 PE=4 SV=1	TSVTEPSAEHQVDIHT(0.209)T(0.791)AGK	1.98194	T	18	3	-0.21789	101	0.0292675
A0QP27	mmpL3	LJ00_01255;MSMEG_0250;MSMEI_0243	A0QP27_MYCS2 Drug exporters of the RND superfamily-like protein OS=Mycobacterium smegmatis (strain ATCC 700084 / mc(2)155) GN=mmpL3 PE=4 SV=1	GNENAPT(0.852)T(0.147)AFS(0.001)AQRPPNGGAPADATTAIPTPPQR	1.9816	T	946	3	0.023125	128.71	0.0503129
A0R3N8		LJ00_27380;MSMEG_5538;MSMEI_5386	A0R3N8_MYCS2 Succinate semialdehyde dehydrogenase OS=Mycobacterium smegmatis (strain ATCC 700084 / mc(2)155) GN=MSMEG_5538 PE=3 SV=1	EGGIEGIEEYLDT(1)K	1.97876	T	475	2	-0.084524	82.483	0.00380345
A0QVM0	proS	MSMEG_2621;MSMEI_2559	SYP_MYCS2 Proline--tRNA ligase OS=Mycobacterium smegmatis (strain ATCC 700084 / mc(2)155) GN=proS PE=1 SV=1	DGDPSPDGAGVLT(0.838)S(0.162)AR	1.97661	T	420	2	-0.34553	167.29	0.0200403
A0QVZ3	ideR	LJ00_13675;MSMEG_2750;MSMEI_2683	A0QVZ3_MYCS2 Iron-dependent repressor IdeR OS=Mycobacterium smegmatis (strain ATCC 700084 / mc(2)155) GN=ideR PE=4 SV=1	MNDLVDT(0.176)T(0.824)EMYLR	1.97391	T	8	2	-0.46129	143.58	0.653935
A0R6D3		LJ00_32170;MSMEG_6508;MSMEI_6336	A0R6D3_MYCS2 MarR family transcriptional regulator OS=Mycobacterium smegmatis (strain ATCC 700084 / mc(2)155) GN=MSMEG_6508 PE=4 SV=1	TETQRPLDT(1)EVIGDLASVIGR	1.97386	T	10	3	0.477	120.38	0.0447131
A0QVY4		LJ00_13620;MSMEG_2739;MSMEI_2672	A0QVY4_MYCS2 Conserved transmembrane alanine and glycine rich protein OS=Mycobacterium smegmatis (strain ATCC 700084 / mc(2)155) GN=MSMEG_2739 PE=4 SV=1	ADTLDDAVT(0.942)S(0.058)R	1.96689	T	549	2	0.011088	212.1	0.0658957
A0QYF6		LJ00_18105;MSMEG_3641;MSMEI_3556	A0QYF6_MYCS2 von Willebrand factor, type A OS=Mycobacterium smegmatis (strain ATCC 700084 / mc(2)155) GN=MSMEG_3641 PE=4 SV=1	QGADGQGGPPDHPT(1)EVFER	1.96414	T	35	3	-0.27036	97.623	0.0312186
A0R226		LJ00_24545;MSMEG_4962;MSMEI_4836	A0R226_MYCS2 Monooxygenase FAD-binding protein OS=Mycobacterium smegmatis (strain ATCC 700084 / mc(2)155) GN=MSMEG_4962 PE=4 SV=1	EVT(1)VVDFGR	1.95539	T	86	2	0.30195	128.6	0.0691136
A0QSD4	rplB	MSMEG_1439;MSMEI_1403	RL2_MYCS2 50S ribosomal protein L2 OS=Mycobacterium smegmatis (strain ATCC 700084 / mc(2)155) GN=rplB PE=1 SV=1	EGT(1)YAALR	1.95514	T	171	2	-0.010917	85.676	0.0609103
A0QSY1		LJ00_08200;MSMEG_1642	A0QSY1_MYCS2 ABC transporter, ATP-binding protein OS=Mycobacterium smegmatis (strain ATCC 700084 / mc(2)155) GN=MSMEG_1642 PE=4 SV=1	GYPSGPQTGYPT(0.002)NGPAGAPQS(0.007)Y(0.002)QS(0.989)QPVR	1.95387	S	203	3	0.09578	105.64	0.721236
A0R3L4	purH	LJ00_27265;MSMEG_5515;MSMEI_5363	A0R3L4_MYCS2 Bifunctional purine biosynthesis protein PurH OS=Mycobacterium smegmatis (strain ATCC 700084 / mc(2)155) GN=purH PE=3 SV=1	ILVASQPPIGGT(1)EVR	1.95324	T	375	2	-0.21398	216	0.0109877
A0QWS8	mihF	LJ00_15175;MSMEG_3050;MSMEI_2975	A0QWS8_MYCS2 Integration host factor OS=Mycobacterium smegmatis (strain ATCC 700084 / mc(2)155) GN=mihF PE=4 SV=1	VS(1)ALLEALPK	1.94439	S	58	2	-0.14748	91.123	0.0717935
A0R1X3		LJ00_24260;MSMEG_4906	A0R1X3_MYCS2 ThiS family protein OS=Mycobacterium smegmatis (strain ATCC 700084 / mc(2)155) GN=MSMEG_4906 PE=4 SV=1	EVIT(0.019)DLENNYS(0.943)GIS(0.038)ER	1.93287	S	40	2	-0.003265	112.96	0.18411
A0QVZ6		LJ00_13685;MSMEG_2753;MSMEI_2685	A0QVZ6_MYCS2 Conserved transmembrane protein OS=Mycobacterium smegmatis (strain ATCC 700084 / mc(2)155) GN=MSMEG_2753 PE=4 SV=1	IPLFPT(1)AERPALMSDLHR	1.93244	T	111	4	-0.078451	60.158	0.675775
A0R597	ppa	LJ00_30235;MSMEG_6114	A0R597_MYCS2 Inorganic pyrophosphatase OS=Mycobacterium smegmatis (strain ATCC 700084 / mc(2)155) GN=ppa PE=3 SV=1	YEVDHET(1)GRVK	1.92262	T	23	2	-0.094961	136.93	0.211475
A0QQ60		LJ00_03170;MSMEG_0638;MSMEI_0622	A0QQ60_MYCS2 Conserved hypothetical proline and threonine rich protein OS=Mycobacterium smegmatis (strain ATCC 700084 / mc(2)155) GN=MSMEG_0638 PE=4 SV=1	PAVQYVPPT(1)GPVEEPAGGWK	1.92011	T	440	2	0.84182	77.13	0.159664
A0R012	ftsZ	LJ00_20935;MSMEG_4222	A0R012_MYCS2 Cell division protein FtsZ OS=Mycobacterium smegmatis (strain ATCC 700084 / mc(2)155) GN=ftsZ PE=3 SV=1	KPVVSPSQAQT(1)QPIASAR	1.91988	T	330	2	-0.046608	257.06	0.161907
A0R3M6		LJ00_27325;MSMEG_5527;MSMEI_5375	A0R3M6_MYCS2 Uncharacterized protein OS=Mycobacterium smegmatis (strain ATCC 700084 / mc(2)155) GN=MSMEG_5527 PE=4 SV=1	RHPT(0.979)GAIPT(0.01)APDAEPQT(0.003)S(0.003)LIGAQS(0.003)DASGPEDAGEAATAYVPR	1.91846	T	54	5	-0.20648	97.003	0.0374423
A0QU80	MSMEG_2110	MSMEG_2110	A0QU80_MYCS2 Uncharacterized protein OS=Mycobacterium smegmatis (strain ATCC 700084 / mc(2)155) GN=MSMEG_2110 PE=4 SV=1	APRPEPPT(1)EQMR	1.91623	T	45	3	-0.29182	118.52	0.00342273
A0R577	lysS	MSMEG_6094	A0R577_MYCS2 Lysine--tRNA ligase OS=Mycobacterium smegmatis (strain ATCC 700084 / mc(2)155) GN=lysS PE=3 SV=1	ELIQEVADEAIGT(1)R	1.91131	T	308	3	-0.12832	207.66	0.0639115
A0R220	thrC	MSMEG_4956;MSMEI_4829	THRC_MYCS2 Threonine synthase OS=Mycobacterium smegmatis (strain ATCC 700084 / mc(2)155) GN=thrC PE=1 SV=1	MLGTQAAGAAPLVTGAPVKDPET(0.825)IAT(0.174)AIR	1.90783	T	245	3	0.13892	79.163	0.00503613
A0R3I2	mscL	LJ00_27095;MSMEG_5482;MSMEI_5331	A0R3I2_MYCS2 Large conductance mechanosensitive channel protein OS=Mycobacterium smegmatis (strain ATCC 700084 / mc(2)155) GN=mscL PE=3 SV=1	HVS(0.999)GPGT(0.001)GPSPDTATYTSGDR	1.90549	S	136	2	0.64429	76.262	0.40439
A0R5M3		LJ00_30865;MSMEG_6242;MSMEI_6081	A0R5M3_MYCS2 Alcohol dehydrogenase, iron-containing OS=Mycobacterium smegmatis (strain ATCC 700084 / mc(2)155) GN=MSMEG_6242 PE=4 SV=1	GSGIIEELT(1)GK	1.90507	T	61	2	0.1358	171.62	0.153779
A0R7I2	pcnB	LJ00_34195;MSMEG_6926;MSMEI_6736	A0R7I2_MYCS2 Poly(A) polymerase PcnA OS=Mycobacterium smegmatis (strain ATCC 700084 / mc(2)155) GN=pcnB PE=3 SV=1	PEAAAT(1)AELLAGALVALNR	1.89941	T	7	2	-1.5796	129.51	0.454231
A0QUV7	etfA	MSMEG_2352	A0QUV7_MYCS2 Electron transfer flavoprotein, alpha subunit OS=Mycobacterium smegmatis (strain ATCC 700084 / mc(2)155) GN=etfA PE=4 SV=1	REPAVAGDRPELT(0.999)EAS(0.001)VVVAGGR	1.89631	T	191	2	-0.35126	121.94	0.0214703
A0QVE0	frr	MSMEG_2541;MSMEI_2481	RRF_MYCS2 Ribosome-recycling factor OS=Mycobacterium smegmatis (strain ATCC 700084 / mc(2)155) GN=frr PE=1 SV=1	STHTYT(1)AQIDELVK	1.88798	T	168	2	1.01	112.17	0.110046
A0QV14;A0R6R9	pyc	LJ00_11995;MSMEG_2412;MSMEG_6648;MSMEI_2351	A0QV14_MYCS2 Pyruvate carboxylase OS=Mycobacterium smegmatis (strain ATCC 700084 / mc(2)155) GN=pyc PE=4 SV=1;A0R6R9_MYCS2 Pyruvate carboxylase OS=Mycobacterium smegmatis (strain ATCC 700084 / mc(2)155) GN=pyc PE=4 SV=1	ITTEDPANGFRPDT(1)GR	1.88367	T	355	2	0.51123	85.362	0.0730454
A0R3M6		LJ00_27325;MSMEG_5527;MSMEI_5375	A0R3M6_MYCS2 Uncharacterized protein OS=Mycobacterium smegmatis (strain ATCC 700084 / mc(2)155) GN=MSMEG_5527 PE=4 SV=1	SDSGPLDTDQSGEDDRT(1)R	1.88342	T	18	2	0.38821	135.95	0.0171468
A0R204	atpF	MSMEG_4940;MSMEI_4813	ATPF_MYCS2 ATP synthase subunit b OS=Mycobacterium smegmatis (strain ATCC 700084 / mc(2)155) GN=atpF PE=3 SV=1	SGLES(0.77)S(0.229)VDGLS(0.001)AK	1.87779	S	146	2	0.21364	81.789	0.0261378
A0R1C3		LJ00_23240;MSMEG_4700;MSMEI_4583	A0R1C3_MYCS2 ABC-transporter protein, ATP binding component OS=Mycobacterium smegmatis (strain ATCC 700084 / mc(2)155) GN=MSMEG_4700 PE=4 SV=1	VILDDVT(1)LNFLPGAK	1.86587	T	25	2	0.62045	109.84	0.00119471
A0QR05		LJ00_04665;MSMEG_0940;MSMEI_0917	A0QR05_MYCS2 Uncharacterized protein OS=Mycobacterium smegmatis (strain ATCC 700084 / mc(2)155) GN=MSMEG_0940 PE=4 SV=1	RGNADAVTVAELT(0.012)GEIPVIT(0.077)DDDS(0.878)APQT(0.032)S(0.001)R	1.85348	S	62	3	0.24854	78.942	0.626981
A0R2C4	MSMEG_5062	MSMEG_5062	A0R2C4_MYCS2 Uncharacterized protein OS=Mycobacterium smegmatis (strain ATCC 700084 / mc(2)155) GN=MSMEG_5062 PE=4 SV=1	DFSS(0.052)T(0.948)MQLVAGR	1.84719	T	123	2	0.23479	164.65	0.109491
A0QZ37	MSMEG_3884	MSMEG_3884	A0QZ37_MYCS2 Uncharacterized protein OS=Mycobacterium smegmatis (strain ATCC 700084 / mc(2)155) GN=MSMEG_3884 PE=4 SV=1	QVTVTFQNDDGT(1)YEVGRPK	1.84676	T	280	3	-0.077548	110.91	0.164967
A0QVZ3	ideR	LJ00_13675;MSMEG_2750;MSMEI_2683	A0QVZ3_MYCS2 Iron-dependent repressor IdeR OS=Mycobacterium smegmatis (strain ATCC 700084 / mc(2)155) GN=ideR PE=4 SV=1	MNDLVDT(0.99)T(0.01)EMYLR	1.84457	T	7	2	-0.21377	205.87	0.0404546
A0QSQ1	glmM	MSMEG_1559;MSMEI_1521	GLMM_MYCS2 Phosphoglucosamine mutase OS=Mycobacterium smegmatis (strain ATCC 700084 / mc(2)155) GN=glmM PE=3 SV=1	SAVAAAEAELGDT(1)GR	1.84435	T	412	3	0.44627	226.67	0.0297801
A0QSV0	guaA	LJ00_08040;MSMEG_1610;MSMEI_1571	A0QSV0_MYCS2 GMP synthase [glutamine-hydrolyzing] OS=Mycobacterium smegmatis (strain ATCC 700084 / mc(2)155) GN=guaA PE=3 SV=1	VVLDITSKPPGT(1)IEWE	1.84329	T	516	2	0.17325	121.99	0.054514
A0R2Y5	echA8	LJ00_26095;MSMEG_5277;MSMEI_5138	A0R2Y5_MYCS2 Enoyl-CoA hydratase/isomerase OS=Mycobacterium smegmatis (strain ATCC 700084 / mc(2)155) GN=echA8 PE=3 SV=1	AFET(0.001)S(0.01)LT(0.989)EGLLYER	1.83924	T	221	2	0.16332	113.54	0.0067947
A0R3B8	eno	MSMEG_5415;MSMEI_5267	ENO_MYCS2 Enolase OS=Mycobacterium smegmatis (strain ATCC 700084 / mc(2)155) GN=eno PE=1 SV=1	AAVPSGAS(0.034)T(0.966)GEHEAVELR	1.83907	T	43	2	-0.37455	181.69	0.0113502
A0QS98	tuf	MSMEG_1401;MSMEI_1363	EFTU_MYCS2 Elongation factor Tu OS=Mycobacterium smegmatis (strain ATCC 700084 / mc(2)155) GN=tuf PE=1 SV=1	TTLT(0.001)AAIT(0.999)K	1.83533	T	33	2	-0.6998	108.35	0.00114441
A0QSU4		MSMEG_1603;MSMEI_1564	Y1603_MYCS2 Uncharacterized oxidoreductase MSMEG_1603/MSMEI_1564 OS=Mycobacterium smegmatis (strain ATCC 700084 / mc(2)155) GN=MSMEG_1603 PE=1 SV=1	TYELEDVT(1)IVPSR	1.82734	T	20	2	1.2072	170.26	0.051544
A0R2Y5	echA8	LJ00_26095;MSMEG_5277;MSMEI_5138	A0R2Y5_MYCS2 Enoyl-CoA hydratase/isomerase OS=Mycobacterium smegmatis (strain ATCC 700084 / mc(2)155) GN=echA8 PE=3 SV=1	AFET(0.879)S(0.119)LT(0.001)EGLLYER	1.81882	T	218	2	-0.23389	85.457	0.0131696
A0QU80	MSMEG_2110	MSMEG_2110	A0QU80_MYCS2 Uncharacterized protein OS=Mycobacterium smegmatis (strain ATCC 700084 / mc(2)155) GN=MSMEG_2110 PE=4 SV=1	PTGPAGPDGPT(1)EQLR	1.81416	T	33	2	-0.08228	143.28	0.0581808
A0R618	fadD32	LJ00_31600;MSMEG_6393;MSMEI_6225	A0R618_MYCS2 Acyl-CoA synthase OS=Mycobacterium smegmatis (strain ATCC 700084 / mc(2)155) GN=fadD32 PE=1 SV=1	RDPDDT(0.807)S(0.193)EQLVIVAER	1.81159	T	545	2	-0.50782	199.41	0.0194584
A0QWS8	mihF	LJ00_15175;MSMEG_3050;MSMEI_2975	A0QWS8_MYCS2 Integration host factor OS=Mycobacterium smegmatis (strain ATCC 700084 / mc(2)155) GN=mihF PE=4 SV=1	QVLTDAET(1)DEVLGK	1.80787	T	48	2	0.087976	113.43	0.00122443
A0R582	MSMEG_6099	MSMEG_6099	A0R582_MYCS2 Probable conserved transmembrane protein rich in alanine OS=Mycobacterium smegmatis (strain ATCC 700084 / mc(2)155) GN=MSMEG_6099 PE=4 SV=1	FQAAPT(0.072)T(0.928)GGR	1.80423	T	507	2	0.23288	131.12	0.038661
A0R3K5		LJ00_27210;MSMEG_5505;MSMEI_5351	A0R3K5_MYCS2 Uncharacterized protein OS=Mycobacterium smegmatis (strain ATCC 700084 / mc(2)155) GN=MSMEG_5505 PE=4 SV=1	AADT(1)DRIQVAQQLT(0.283)DAAAS(0.717)GR	1.80299	T	16	3	-0.12384	152.86	0.167394
A0QPF7	mmpL4b	LJ00_01915;MSMEG_0382;MSMEI_0375	A0QPF7_MYCS2 Mmpl4b OS=Mycobacterium smegmatis (strain ATCC 700084 / mc(2)155) GN=mmpL4b PE=4 SV=1	LSDDDTPT(1)GPMR	1.79949	T	988	2	-0.51279	255.24	0.0655896
A0QVD9	pyrH	MSMEG_2540;MSMEI_2480	PYRH_MYCS2 Uridylate kinase OS=Mycobacterium smegmatis (strain ATCC 700084 / mc(2)155) GN=pyrH PE=1 SV=1	TNPDAELIT(0.992)AIS(0.008)HR	1.79794	T	192	3	-0.086714	106.57	0.133051
A0R2C0	sugC	LJ00_25015;MSMEG_5058;MSMEI_4931	A0R2C0_MYCS2 ABC transporter, ATP-binding protein SugC OS=Mycobacterium smegmatis (strain ATCC 700084 / mc(2)155) GN=sugC PE=3 SV=1	AFLMDEPLS(1)NLDAK	1.79201	S	167	2	0.23968	71.279	0.568535
A0R0W4	cysA	LJ00_22410;MSMEG_4530;MSMEI_4417	A0R0W4_MYCS2 Sulfate/thiosulfate import ATP-binding protein CysA OS=Mycobacterium smegmatis (strain ATCC 700084 / mc(2)155) GN=cysA PE=3 SV=1	SDTSTQT(0.017)NT(0.92)S(0.063)AIVVR	1.79095	T	10	2	0.21972	188.19	0.0426235
A0QNL3		LJ00_00430;MSMEG_0085;MSMEI_0083	A0QNL3_MYCS2 PTS system, Fru family protein, IIABC components OS=Mycobacterium smegmatis (strain ATCC 700084 / mc(2)155) GN=MSMEG_0085 PE=4 SV=1	LLS(0.944)S(0.056)LAR	1.79006	S	117	2	-0.40269	134.81	0.379638
A0QWY0	tkt	LJ00_15435;MSMEG_3103;MSMEI_3025	A0QWY0_MYCS2 Transketolase OS=Mycobacterium smegmatis (strain ATCC 700084 / mc(2)155) GN=tkt PE=3 SV=1	LVGDT(1)GEIVSIEHYGESADDK	1.7893	T	657	3	0.41091	146.67	0.00742435
A0R646	MSMEG_6421	MSMEG_6421	A0R646_MYCS2 Transcriptional regulator OS=Mycobacterium smegmatis (strain ATCC 700084 / mc(2)155) GN=MSMEG_6421 PE=4 SV=1	TSTPTAAAQS(0.999)APPAPT(0.001)VR	1.78821	S	293	2	-0.14218	79.489	0.29952
A0QQH1		LJ00_03740;MSMEG_0753;MSMEI_0737	A0QQH1_MYCS2 Uncharacterized protein OS=Mycobacterium smegmatis (strain ATCC 700084 / mc(2)155) GN=MSMEG_0753 PE=4 SV=1	VTLSSEHEPATEVFGLPT(1)EPGQATPQGDER	1.78629	T	50	3	0.37345	129.04	0.134172
A0QPZ9	mmpL6	LJ00_02860;MSMEG_0576;MSMEI_0561	A0QPZ9_MYCS2 Conserved transmembrane transport protein MmpL1 OS=Mycobacterium smegmatis (strain ATCC 700084 / mc(2)155) GN=mmpL6 PE=4 SV=1	GT(1)GDEDTAALPVPS	1.7847	T	951	2	0.44439	99.732	0.189331
A0R628	glfT2	MSMEG_6403;MSMEI_6235	GLFT2_MYCS2 Galactofuranosyltransferase GlfT2 OS=Mycobacterium smegmatis (strain ATCC 700084 / mc(2)155) GN=glfT2 PE=3 SV=1	S(0.004)DIPS(0.996)GALEADESR	1.77774	S	6	2	-0.12305	91.937	0.0537216
A0R6E0	treS	MSMEG_6515;MSMEI_6343	TRES_MYCS2 Trehalose synthase/amylase TreS OS=Mycobacterium smegmatis (strain ATCC 700084 / mc(2)155) GN=treS PE=1 SV=1	TLPT(0.001)DT(0.999)NWFK	1.77642	T	33	2	0.011718	98.898	0.122221
A0R1V9		MSMEG_4891;MSMEI_4766	AHPC_MYCS2 Alkyl hydroperoxide reductase subunit C OS=Mycobacterium smegmatis (strain ATCC 700084 / mc(2)155) GN=MSMEG_4891 PE=1 SV=1	AQHEDLKT(1)LPFPMVSDLK	1.77605	T	105	3	0.39124	57.768	0.0939527
A0QW11		LJ00_13760;MSMEG_2768;MSMEI_2699	A0QW11_MYCS2 Nucleic acid binding OB-fold tRNA/helicase-type OS=Mycobacterium smegmatis (strain ATCC 700084 / mc(2)155) GN=MSMEG_2768 PE=4 SV=1	RLTEDPEQLDVEELSEEAAIT(1)GAQK	1.77569	T	34	3	-0.21431	227.78	0.107009
A0R561	carD	MSMEG_6077;MSMEI_5917	CARD_MYCS2 RNA polymerase-binding transcription factor CarD OS=Mycobacterium smegmatis (strain ATCC 700084 / mc(2)155) GN=carD PE=1 SV=1	VAQGDLT(1)VR	1.7737	T	45	2	0.16502	98.754	0.563839
A0R006	wag31	MSMEG_4217;MSMEI_4119	WAG31_MYCS2 Cell wall synthesis protein Wag31 OS=Mycobacterium smegmatis (strain ATCC 700084 / mc(2)155) GN=wag31 PE=1 SV=1	HS(1)EIMGTINQQR	1.74391	S	202	2	0.28629	137.95	0.105921
A0R051	MSMEG_4262	MSMEG_4262	A0R051_MYCS2 Ubiquinol-cytochrome c reductase iron-sulfur subunit OS=Mycobacterium smegmatis (strain ATCC 700084 / mc(2)155) GN=MSMEG_4262 PE=4 SV=1	LT(1)EIAMGVR	1.74391	T	289	2	0.15767	78.556	0.121575
A0R7H2		LJ00_34145;MSMEG_6913;MSMEI_6726	A0R7H2_MYCS2 Putative transcriptional regulatory protein OS=Mycobacterium smegmatis (strain ATCC 700084 / mc(2)155) GN=MSMEG_6913 PE=4 SV=1	AET(1)EPQVTELAGELQR	1.74232	T	4	2	-2.4444	70.41	0.0421724
A0QS97	rpsG	MSMEG_1399;MSMEI_1361	RS7_MYCS2 30S ribosomal protein S7 OS=Mycobacterium smegmatis (strain ATCC 700084 / mc(2)155) GN=rpsG PE=1 SV=1	RPLVNDPVY(0.008)GS(0.977)QLVT(0.014)QLVNK	1.7368	S	20	3	1.8439	72.654	0.317739
A0QP93		LJ00_01590;MSMEG_0317	A0QP93_MYCS2 Uncharacterized protein OS=Mycobacterium smegmatis (strain ATCC 700084 / mc(2)155) GN=MSMEG_0317 PE=4 SV=1	T(1)EKLPAQR	1.73203	T	381	2	-0.018123	83.998	0.0862835
A0QS64	mkl	LJ00_06810;MSMEG_1366;MSMEI_1327	A0QS64_MYCS2 ABC transporter, ATP-binding protein OS=Mycobacterium smegmatis (strain ATCC 700084 / mc(2)155) GN=mkl PE=4 SV=1	IGPIGMS(1)EEK	1.73146	S	251	2	0.5771	91.961	0.0296106
A0QNJ7		MSMEG_0067;MSMEI_0068	A0QNJ7_MYCS2 Conserved hypothetical proline and alanine rich protein OS=Mycobacterium smegmatis (strain ATCC 700084 / mc(2)155) GN=MSMEG_0067 PE=4 SV=1	LFHSSEPGKPVDDAT(1)IT(1)VDRDAILK	1.72748	T	22	3	0.396	230	0.0345713
A0R2X3	metB	LJ00_26040;MSMEG_5265;MSMEI_5127	A0R2X3_MYCS2 Cystathionine gamma-synthase OS=Mycobacterium smegmatis (strain ATCC 700084 / mc(2)155) GN=metB PE=3 SV=1	AIHAGY(0.005)QPDPAT(0.962)GAVNT(0.032)PIY(0.001)ASSTFAQDGVGGLR	1.7271	T	25	3	1.7912	94.261	0.0453374
A0QSL8	rpoA	MSMEG_1524;MSMEI_1488	RPOA_MYCS2 DNA-directed RNA polymerase subunit alpha OS=Mycobacterium smegmatis (strain ATCC 700084 / mc(2)155) GN=rpoA PE=1 SV=1	ELNADSEHIEIGPSPAEADHIASFALPIDDLDLT(1)VR	1.7258	T	257	4	-0.98107	97.333	0.20408
A0QSL8	rpoA	MSMEG_1524;MSMEI_1488	RPOA_MYCS2 DNA-directed RNA polymerase subunit alpha OS=Mycobacterium smegmatis (strain ATCC 700084 / mc(2)155) GN=rpoA PE=1 SV=1	MLISQRPT(0.002)LS(0.007)EET(0.992)VAENR	1.72485	T	13	3	-0.27111	75.184	0.131668
A0R613		LJ00_31575;MSMEG_6388	A0R613_MYCS2 Probable arabinosyltransferase B OS=Mycobacterium smegmatis (strain ATCC 700084 / mc(2)155) GN=MSMEG_6388 PE=4 SV=1	VVPQEQAPTAAIEEGS(0.153)T(0.847)R	1.72407	T	1065	2	-0.049972	102.36	0.0227172
A0QYF6		LJ00_18105;MSMEG_3641;MSMEI_3556	A0QYF6_MYCS2 von Willebrand factor, type A OS=Mycobacterium smegmatis (strain ATCC 700084 / mc(2)155) GN=MSMEG_3641 PE=4 SV=1	GRDDLSVDDEDAET(0.997)T(0.003)K	1.71077	T	158	2	-0.11011	255.24	0.173332
P60281	rpoB	MSMEG_1367;MSMEI_1328	RPOB_MYCS2 DNA-directed RNA polymerase subunit beta OS=Mycobacterium smegmatis (strain ATCC 700084 / mc(2)155) GN=rpoB PE=1 SV=1	VFS(1)REDDDELPAGVNELVR	1.70516	S	845	3	-1.024	72.033	0.066954
A0R0C7	adhE2	LJ00_21510;MSMEG_4340;MSMEI_4240	A0R0C7_MYCS2 NAD/mycothiol-dependent formaldehyde dehydrogenase OS=Mycobacterium smegmatis (strain ATCC 700084 / mc(2)155) GN=adhE2 PE=4 SV=1	DLAGT(1)VVLVGVPTPDMK	1.70409	T	274	2	-0.22331	110.6	0.0281742
A0QP27	mmpL3	LJ00_01255;MSMEG_0250;MSMEI_0243	A0QP27_MYCS2 Drug exporters of the RND superfamily-like protein OS=Mycobacterium smegmatis (strain ATCC 700084 / mc(2)155) GN=mmpL3 PE=4 SV=1	ISTPPQPPQPPQAPAQQAGDEPAT(0.823)T(0.177)R	1.70128	T	840	2	0.55861	127.67	0.132242
Q3I5Q7		LJ00_04565;MSMEG_0919;MSMEI_0897	Q3I5Q7_MYCS2 HBHA-like protein OS=Mycobacterium smegmatis (strain ATCC 700084 / mc(2)155) GN=MSMEG_0919 PE=4 SV=1	LNS(1)EELRK	1.70119	S	88	2	0.18941	160.91	0.127752
A0R656	MSMEG_6431	MSMEG_6431	A0R656_MYCS2 Uncharacterized protein OS=Mycobacterium smegmatis (strain ATCC 700084 / mc(2)155) GN=MSMEG_6431 PE=4 SV=1	TVGLS(1)PEAQQDLVQK	1.69923	S	118	2	0.27498	119.04	0.142764
A0R6D2	glgX	LJ00_32165;MSMEG_6507;MSMEI_6335	A0R6D2_MYCS2 Glycogen debranching enzyme GlgX OS=Mycobacterium smegmatis (strain ATCC 700084 / mc(2)155) GN=glgX PE=3 SV=1	ITGSADLYEQT(1)GR	1.69283	T	440	2	2.1787	146	0.00992576
A0QNL5		LJ00_00440;MSMEG_0087;MSMEI_0085	A0QNL5_MYCS2 DeoR family transcriptional regulator OS=Mycobacterium smegmatis (strain ATCC 700084 / mc(2)155) GN=MSMEG_0087 PE=4 SV=1	ASVAELAQAYDVT(0.189)T(0.764)ET(0.047)VR	1.6871	T	33	2	-0.2488	134.08	0.0364501
A0QRD3	menB	MSMEG_1075;MSMEI_1042	MENB_MYCS2 1,4-dihydroxy-2-naphthoyl-CoA synthase OS=Mycobacterium smegmatis (strain ATCC 700084 / mc(2)155) GN=menB PE=1 SV=1	FAFNLIDDGLVGQQVFAGEAT(1)R	1.6862	T	278	3	-0.3257	103.14	0.0517584
A0QSX4		LJ00_08165;MSMEG_1635;MSMEI_1596	A0QSX4_MYCS2 Nitroreductase OS=Mycobacterium smegmatis (strain ATCC 700084 / mc(2)155) GN=MSMEG_1635 PE=4 SV=1	HLT(1)DNFEK	1.67837	T	103	2	0.0066254	99.752	0.0121477
A0QR05		LJ00_04665;MSMEG_0940;MSMEI_0917	A0QR05_MYCS2 Uncharacterized protein OS=Mycobacterium smegmatis (strain ATCC 700084 / mc(2)155) GN=MSMEG_0940 PE=4 SV=1	MTGPEDSQT(0.001)PS(0.986)RPIS(0.013)VAELLAK	1.6742	S	11	2	2.4708	109.77	0.394271
A0QU80	MSMEG_2110	MSMEG_2110	A0QU80_MYCS2 Uncharacterized protein OS=Mycobacterium smegmatis (strain ATCC 700084 / mc(2)155) GN=MSMEG_2110 PE=4 SV=1	GFPPPDPAT(1)RR	1.67287	T	14	2	-0.42627	73.881	0.0248026
A0R3M3	sucD	LJ00_27310;MSMEG_5524;MSMEI_5372	A0R3M3_MYCS2 Succinate--CoA ligase [ADP-forming] subunit alpha OS=Mycobacterium smegmatis (strain ATCC 700084 / mc(2)155) GN=sucD PE=3 SV=1	T(1)MGHAGAIVSGSSGTAAAK	1.67229	T	253	2	-0.15816	223.06	0.0031662
A0R0B4	kasA	LJ00_21445;MSMEG_4327;MSMEI_4227	A0R0B4_MYCS2 3-oxoacyl-(Acyl-carrier-protein) synthase 1 KasA OS=Mycobacterium smegmatis (strain ATCC 700084 / mc(2)155) GN=kasA PE=3 SV=1	VLEDEFVT(1)K	1.66461	T	52	2	0.22779	145.23	0.0773336
A0QRD4		LJ00_05345;MSMEG_1076	A0QRD4_MYCS2 Uncharacterized protein OS=Mycobacterium smegmatis (strain ATCC 700084 / mc(2)155) GN=MSMEG_1076 PE=4 SV=1	GTDAAQLEIT(0.921)GT(0.079)R	1.66062	T	65	2	0.20398	175.66	0.090244
A0QYF6		LJ00_18105;MSMEG_3641;MSMEI_3556	A0QYF6_MYCS2 von Willebrand factor, type A OS=Mycobacterium smegmatis (strain ATCC 700084 / mc(2)155) GN=MSMEG_3641 PE=4 SV=1	GRHS(1)IPDPEDAADEPESGYR	1.66038	S	5	3	1.7545	86.18	0.122713
A0QZS2		LJ00_20475;MSMEG_4128	A0QZS2_MYCS2 Uncharacterized protein OS=Mycobacterium smegmatis (strain ATCC 700084 / mc(2)155) GN=MSMEG_4128 PE=4 SV=1	TYDDAS(0.001)T(0.001)YT(0.001)ENT(0.997)DVVIR	1.65211	T	203	2	0.20325	142.4	0.631826
A0R729	glpK	MSMEG_6759;MSMEI_6577	A0R729_MYCS2 Glycerol kinase OS=Mycobacterium smegmatis (strain ATCC 700084 / mc(2)155) GN=glpK PE=3 SV=1	ET(0.184)T(0.816)VVWNR	1.64959	T	85	2	0.78161	78.149	0.526571
A0QVT9	pgsA	LJ00_13390;MSMEG_2692;MSMEI_2626	A0QVT9_MYCS2 CDP-diacylglycerol--glycerol-3-phosphate 3-phosphatidyltransferase OS=Mycobacterium smegmatis (strain ATCC 700084 / mc(2)155) GN=pgsA PE=3 SV=1	PGQPS(0.176)T(0.824)DPVVPR	1.64687	T	7	2	0.49595	98.902	0.101565
A0QSH1		LJ00_07380;MSMEG_1477	A0QSH1_MYCS2 Major facilitator superfamily protein OS=Mycobacterium smegmatis (strain ATCC 700084 / mc(2)155) GN=MSMEG_1477 PE=4 SV=1	ELEESGESEEHPT(1)GEFK	1.63746	T	252	2	0.042625	265.43	0.0328112
A0QUP4;A0QZB5		LJ00_11340;LJ00_19695;MSMEG_2280;MSMEG_3964;MSMEI_2223;MSMEI_3871	A0QUP4_MYCS2 Pyruvate dehydrogenase OS=Mycobacterium smegmatis (strain ATCC 700084 / mc(2)155) GN=MSMEG_2280 PE=3 SV=1;A0QZB5_MYCS2 Pyruvate dehydrogenase OS=Mycobacterium smegmatis (strain ATCC 700084 / mc(2)155) GN=MSMEG_3964 PE=3 SV=1	SDELLDLIT(0.009)T(0.991)NVAR	1.63578	T	568	2	0.42584	184.51	0.107301
A0QR33	hemL	MSMEG_0969;MSMEI_0943	GSA_MYCS2 Glutamate-1-semialdehyde 2,1-aminomutase OS=Mycobacterium smegmatis (strain ATCC 700084 / mc(2)155) GN=hemL PE=3 SV=1	VDQT(0.999)CGS(0.001)EEHSPASTQR	1.62792	T	8	3	-0.46338	74.537	0.276722
A0R102	rpsT	MSMEG_4571;MSMEI_4459	RS20_MYCS2 30S ribosomal protein S20 OS=Mycobacterium smegmatis (strain ATCC 700084 / mc(2)155) GN=rpsT PE=1 SV=1	ASELLHAT(0.037)S(0.963)R	1.62256	S	55	2	0.037382	121.29	0.165459
A0QSH8	adk	MSMEG_1484;MSMEI_1448	KAD_MYCS2 Adenylate kinase OS=Mycobacterium smegmatis (strain ATCC 700084 / mc(2)155) GN=adk PE=1 SV=1	GRADDT(1)DEVIR	1.61693	T	133	2	0.025187	151.07	0.199729
A0QU27	nuoJ	LJ00_10240;MSMEG_2054;MSMEI_2009	A0QU27_MYCS2 NADH dehydrogenase subunit j OS=Mycobacterium smegmatis (strain ATCC 700084 / mc(2)155) GN=nuoJ PE=3 SV=1	FQT(1)GGHPTPLPNPGVYAR	1.61589	T	200	2	-0.65837	113.33	0.200167
A0QNJ7		MSMEG_0067;MSMEI_0068	A0QNJ7_MYCS2 Conserved hypothetical proline and alanine rich protein OS=Mycobacterium smegmatis (strain ATCC 700084 / mc(2)155) GN=MSMEG_0067 PE=4 SV=1	LAPGPAPSQLSDIDPEIS(1)GAWR	1.61536	S	140	4	0.26015	95.68	0.338242
P60281	rpoB	MSMEG_1367;MSMEI_1328	RPOB_MYCS2 DNA-directed RNA polymerase subunit beta OS=Mycobacterium smegmatis (strain ATCC 700084 / mc(2)155) GN=rpoB PE=1 SV=1	S(1)NAITNNSVPGAPNR	1.61476	S	15	2	-0.96613	115.26	0.429051
A0R7H1		LJ00_34140;MSMEG_6911	A0R7H1_MYCS2 ABC transporter, ATP-binding protein GluA OS=Mycobacterium smegmatis (strain ATCC 700084 / mc(2)155) GN=MSMEG_6911 PE=4 SV=1	VVESGEPDQLFEAAET(1)DR	1.59963	T	234	2	-0.16726	120.9	0.148641
A0QVL0	gorA	LJ00_12995;MSMEG_2611;MSMEI_2549	A0QVL0_MYCS2 Pyridine nucleotide-disulfide oxidoreductase dimerization region OS=Mycobacterium smegmatis (strain ATCC 700084 / mc(2)155) GN=gorA PE=3 SV=1	DWDDT(0.974)AS(0.026)LVASDHR	1.59413	T	335	3	-0.021025	67.93	0.187646
A0QNH4	MSMEG_0044	MSMEG_0044	SAEA_MYCS2 Putative ESX-1 scaffolding and assembly protein SaeA OS=Mycobacterium smegmatis (strain ATCC 700084 / mc(2)155) GN=saeA PE=4 SV=1	VTQDLTEET(0.009)GS(0.991)DGR	1.5917	S	419	2	-0.00023587	212.35	0.207717
A0QVH0		LJ00_12795;MSMEG_2571;MSMEI_2511	A0QVH0_MYCS2 Cupin 2, conserved barrel OS=Mycobacterium smegmatis (strain ATCC 700084 / mc(2)155) GN=MSMEG_2571 PE=4 SV=1	GT(0.001)T(0.023)DT(0.976)VVFVEVERL	1.59163	T	89	2	-0.13438	77.527	0.633751
A0QQB4		LJ00_03450;MSMEG_0695	A0QQB4_MYCS2 Isoniazid inductible protein IniA OS=Mycobacterium smegmatis (strain ATCC 700084 / mc(2)155) GN=MSMEG_0695 PE=4 SV=1	ERLT(1)AELER	1.58843	T	307	2	-0.043605	145.14	0.0502449
A0QSG6	rpsE	MSMEG_1472;MSMEI_1436	RS5_MYCS2 30S ribosomal protein S5 OS=Mycobacterium smegmatis (strain ATCC 700084 / mc(2)155) GN=rpsE PE=1 SV=1	RES(1)EALAAAAAR	1.58715	S	201	2	0.2248	118.52	0.0959463
A0R218	rho	LJ00_24495;MSMEG_4954	A0R218_MYCS2 Transcription termination factor Rho OS=Mycobacterium smegmatis (strain ATCC 700084 / mc(2)155) GN=rho PE=3 SV=1	RGDAVT(1)GAVR	1.58608	T	330	2	0.93321	140.45	0.0870645
A0QX36	mutB	LJ00_15710;MSMEG_3159;MSMEI_3078	A0QX36_MYCS2 Methylmalonyl-CoA mutase large subunit OS=Mycobacterium smegmatis (strain ATCC 700084 / mc(2)155) GN=mutB PE=4 SV=1	Y(0.001)QVDEDT(0.999)EIEVLK	1.5821	T	493	2	-0.14615	83.856	0.0235122
A0QQW4		LJ00_04470;MSMEG_0899;MSMEI_0878	A0QQW4_MYCS2 Prolyl oligopeptidase OS=Mycobacterium smegmatis (strain ATCC 700084 / mc(2)155) GN=MSMEG_0899 PE=4 SV=1	RGEPLENAET(0.995)VY(0.004)EAEPT(0.002)DIR	1.58144	T	208	3	0.042328	72.881	0.168031
A0R200	atpD	MSMEG_4936;MSMEI_4809	ATPB_MYCS2 ATP synthase subunit beta OS=Mycobacterium smegmatis (strain ATCC 700084 / mc(2)155) GN=atpD PE=1 SV=1	KPPAFS(0.001)DLEPRT(0.993)EMLET(0.006)GLK	1.57892	T	134	3	-0.36564	82.877	0.0936487
A0R646	MSMEG_6421	MSMEG_6421	A0R646_MYCS2 Transcriptional regulator OS=Mycobacterium smegmatis (strain ATCC 700084 / mc(2)155) GN=MSMEG_6421 PE=4 SV=1	PSGEPS(1)QFIR	1.57891	S	204	2	0.015478	177.57	0.411877
A0R1H5	MSMEG_4755	MSMEG_4755	A0R1H5_MYCS2 Peptidase M20 OS=Mycobacterium smegmatis (strain ATCC 700084 / mc(2)155) GN=MSMEG_4755 PE=4 SV=1	LLASLHDDEGNVAVEGLHEAT(1)AADVDR	1.57846	T	245	3	-0.2016	98.636	0.0590309
A0QSP9	rpsI	MSMEG_1557;MSMEI_1520	RS9_MYCS2 30S ribosomal protein S9 OS=Mycobacterium smegmatis (strain ATCC 700084 / mc(2)155) GN=rpsI PE=1 SV=1	TDVTETEVVT(0.999)ES(0.001)AEPR	1.57244	T	11	2	-0.31144	236.17	0.076938
A0QSY1		LJ00_08200;MSMEG_1642	A0QSY1_MYCS2 ABC transporter, ATP-binding protein OS=Mycobacterium smegmatis (strain ATCC 700084 / mc(2)155) GN=MSMEG_1642 PE=4 SV=1	GYPSGPQTGY(0.003)PT(0.997)NGPAGAPQSYQSQPVR	1.56806	T	191	3	-1.6486	120.64	0.170897
A0QX17		LJ00_15615;MSMEG_3140;MSMEI_3059	A0QX17_MYCS2 ABC transporter ATP-binding protein, possibly in EF-3 subfamily protein OS=Mycobacterium smegmatis (strain ATCC 700084 / mc(2)155) GN=MSMEG_3140 PE=4 SV=1	HAAPDT(1)GEQDLR	1.56213	T	427	2	-0.20624	111.12	0.0227461
A0QV37	rpsP	MSMEG_2435;MSMEI_2374	RS16_MYCS2 30S ribosomal protein S16 OS=Mycobacterium smegmatis (strain ATCC 700084 / mc(2)155) GN=rpsP PE=1 SV=1	LDLFNAALAEAES(0.983)GT(0.014)T(0.003)AAATTPK	1.55693	S	115	3	0.060034	169.84	0.138861
A0R5R8		LJ00_31085;MSMEG_6288;MSMEI_6123	A0R5R8_MYCS2 Uncharacterized protein OS=Mycobacterium smegmatis (strain ATCC 700084 / mc(2)155) GN=MSMEG_6288 PE=4 SV=1	AVEPESTAVEAES(0.003)LDGADT(0.968)DDS(0.021)S(0.008)GGK	1.55524	T	256	2	-0.16281	108.96	0.0993926
A0R2U8	fumC	LJ00_25915;MSMEG_5240;MSMEI_5102	A0R2U8_MYCS2 Fumarate hydratase class II OS=Mycobacterium smegmatis (strain ATCC 700084 / mc(2)155) GN=fumC PE=1 SV=1	IEHDT(1)MGEVR	1.55193	T	14	3	0.081918	116.84	0.378252
A0QP27	mmpL3	LJ00_01255;MSMEG_0250;MSMEI_0243	A0QP27_MYCS2 Drug exporters of the RND superfamily-like protein OS=Mycobacterium smegmatis (strain ATCC 700084 / mc(2)155) GN=mmpL3 PE=4 SV=1	EQEPS(0.044)T(0.956)EKLNTR	1.55117	T	979	3	-0.16679	155.14	0.311935
A0QXB1		LJ00_16090;MSMEG_3236;MSMEI_3154	A0QXB1_MYCS2 ABC-type amino acid transport system, permease component OS=Mycobacterium smegmatis (strain ATCC 700084 / mc(2)155) GN=MSMEG_3236 PE=3 SV=1	T(0.994)DVDT(0.006)PPQAAPAAIDAVPLR	1.54731	T	2	3	-0.0021833	114.4	0.294586
A0QWR2		LJ00_15095;MSMEG_3032;MSMEI_2958	A0QWR2_MYCS2 Uncharacterized protein OS=Mycobacterium smegmatis (strain ATCC 700084 / mc(2)155) GN=MSMEG_3032 PE=4 SV=1	HGLAADDDRADT(1)DVFAAVSANGAQEHTDTTQTTPLENPDQPR	1.54641	T	159	4	-0.33926	121.93	0.0688763
A0QP93		LJ00_01590;MSMEG_0317	A0QP93_MYCS2 Uncharacterized protein OS=Mycobacterium smegmatis (strain ATCC 700084 / mc(2)155) GN=MSMEG_0317 PE=4 SV=1	T(1)EKLPAQR	1.54394	T	381	2	-0.018123	83.998	0.187348
A0QUX6	ilvB	LJ00_11795;MSMEG_2372;MSMEI_2312	A0QUX6_MYCS2 Acetolactate synthase OS=Mycobacterium smegmatis (strain ATCC 700084 / mc(2)155) GN=ilvB PE=3 SV=1	VAPEQLT(1)GAQAVVR	1.54185	T	38	2	0.8926	73.877	0.47182
A0R5H6		LJ00_30625;MSMEG_6195;MSMEI_6034	A0R5H6_MYCS2 Anion-transporting ATPase OS=Mycobacterium smegmatis (strain ATCC 700084 / mc(2)155) GN=MSMEG_6195 PE=4 SV=1	VPLAPEVT(1)GELHAMMLDMR	1.54122	T	84	3	-0.40572	98.684	0.184046
A0R7G8	MSMEG_6907	MSMEG_6907	A0R7G8_MYCS2 MmcI protein OS=Mycobacterium smegmatis (strain ATCC 700084 / mc(2)155) GN=MSMEG_6907 PE=4 SV=1	LNPAPT(1)REIPILIGGQGER	1.5355	T	144	3	-0.013224	80.702	0.0419587
A0QQI7	metZ	LJ00_03820;MSMEG_0769;MSMEI_0753	A0QQI7_MYCS2 O-succinylhomoserine sulfhydrylase OS=Mycobacterium smegmatis (strain ATCC 700084 / mc(2)155) GN=metZ PE=3 SV=1	AFT(1)GDIDR	1.53426	T	60	2	0.44309	128.6	0.048657
A0R7F6	rplI	MSMEG_6894;MSMEI_6710	RL9_MYCS2 50S ribosomal protein L9 OS=Mycobacterium smegmatis (strain ATCC 700084 / mc(2)155) GN=rplI PE=1 SV=1	TALEGLGDVTLSVNAAGDT(1)GK	1.53114	T	88	2	-0.063917	173.43	0.238421
A0QNG1	pknB	MSMEG_0028;MSMEI_0031	PKNB_MYCS2 Serine/threonine-protein kinase PknB OS=Mycobacterium smegmatis (strain ATCC 700084 / mc(2)155) GN=pknB PE=1 SV=1	ALADTGNSVT(0.005)QT(0.995)AAVIGTAQYLSPEQAR	1.529	T	173	3	-0.28023	129.68	0.868045
A0R582	MSMEG_6099	MSMEG_6099	A0R582_MYCS2 Probable conserved transmembrane protein rich in alanine OS=Mycobacterium smegmatis (strain ATCC 700084 / mc(2)155) GN=MSMEG_6099 PE=4 SV=1	FPSQPTPQPGPQFT(0.992)PQPS(0.007)DEPR	1.52899	T	236	3	0.53968	65.155	0.357942
A0QYF6		LJ00_18105;MSMEG_3641;MSMEI_3556	A0QYF6_MYCS2 von Willebrand factor, type A OS=Mycobacterium smegmatis (strain ATCC 700084 / mc(2)155) GN=MSMEG_3641 PE=4 SV=1	IGDS(0.994)GPAT(0.006)PR	1.52869	S	44	2	0.3141	160.91	0.0975465
A0QW14	ceoB	LJ00_13775;MSMEG_2771;MSMEI_2702	A0QW14_MYCS2 TrkA protein OS=Mycobacterium smegmatis (strain ATCC 700084 / mc(2)155) GN=ceoB PE=4 SV=1	LGIPT(0.006)VAT(0.984)VPWT(0.005)T(0.005)DR	1.52868	T	118	2	0.49653	75.998	0.0994717
A0QSX6	MSMEG_1637	MSMEG_1637	A0QSX6_MYCS2 Histidine kinase OS=Mycobacterium smegmatis (strain ATCC 700084 / mc(2)155) GN=MSMEG_1637 PE=4 SV=1	FVT(0.971)T(0.011)GS(0.018)EHDDDLAAGLLPQR	1.52549	T	638	3	-0.086818	151.04	0.826335
A0R171		LJ00_22980;MSMEG_4646;MSMEI_4528	A0R171_MYCS2 Pyruvate flavodoxin/ferredoxin oxidoreductase-like protein OS=Mycobacterium smegmatis (strain ATCC 700084 / mc(2)155) GN=MSMEG_4646 PE=4 SV=1	FTSEAALFGNDLAT(1)QPNYPAEIR	1.51154	T	51	2	0.63541	92.563	0.0456328
A0R417	gltA	LJ00_28045;MSMEG_5672;MSMEI_5522	A0R417_MYCS2 Citrate synthase OS=Mycobacterium smegmatis (strain ATCC 700084 / mc(2)155) GN=gltA PE=3 SV=1	QIYTGYT(1)ER	1.50483	T	424	2	-0.61056	102.05	0.0216944
A0QVX6		MSMEG_2731;MSMEI_2664	Y2731_MYCS2 Uncharacterized protein MSMEG_2731/MSMEI_2664 OS=Mycobacterium smegmatis (strain ATCC 700084 / mc(2)155) GN=MSMEG_2731 PE=1 SV=1	VDPDGTVWLIT(0.053)GS(0.947)GER	1.5023	S	74	2	0.40476	94.639	0.190982
A0QR05		LJ00_04665;MSMEG_0940;MSMEI_0917	A0QR05_MYCS2 Uncharacterized protein OS=Mycobacterium smegmatis (strain ATCC 700084 / mc(2)155) GN=MSMEG_0940 PE=4 SV=1	MT(0.007)GPEDS(0.809)QT(0.18)PS(0.004)RPISVAELLAK	1.50204	S	7	3	-0.017027	77.137	0.387843
A0R346		LJ00_26395;MSMEG_5340;MSMEI_5195	A0R346_MYCS2 TetR-family protein transcriptional regulator OS=Mycobacterium smegmatis (strain ATCC 700084 / mc(2)155) GN=MSMEG_5340 PE=4 SV=1	TSGGPVLLDDVT(0.808)T(0.192)AIEK	1.50194	T	21	2	0.57754	69.188	0.0210213
A0QQ61		LJ00_03175;MSMEG_0639;MSMEI_0623	A0QQ61_MYCS2 ABC transporter ATP-binding protein OS=Mycobacterium smegmatis (strain ATCC 700084 / mc(2)155) GN=MSMEG_0639 PE=3 SV=1	T(1)PLLEVTDLVK	1.49816	T	2	2	0.12304	92.247	0.621665
A0QSD7	rpsC	MSMEG_1442;MSMEI_1406	RS3_MYCS2 30S ribosomal protein S3 OS=Mycobacterium smegmatis (strain ATCC 700084 / mc(2)155) GN=rpsC PE=3 SV=1	LLAT(1)GLER	1.48235	T	44	2	0.16807	86.898	0.33727
A0QTR1		LJ00_09645;MSMEG_1932	A0QTR1_MYCS2 MmpS3 protein OS=Mycobacterium smegmatis (strain ATCC 700084 / mc(2)155) GN=MSMEG_1932 PE=4 SV=1	TRPYSPYDT(0.001)AT(0.004)T(0.994)NR	1.48227	T	13	2	-0.29171	154.13	0.77642
A0QV42	rplS	MSMEG_2440;MSMEI_2379	RL19_MYCS2 50S ribosomal protein L19 OS=Mycobacterium smegmatis (strain ATCC 700084 / mc(2)155) GN=rplS PE=1 SV=1	TFPVHSPNIDHIDVLT(1)R	1.47755	T	87	3	0.21853	115.87	0.195934
A0QSL8	rpoA	MSMEG_1524;MSMEI_1488	RPOA_MYCS2 DNA-directed RNA polymerase subunit alpha OS=Mycobacterium smegmatis (strain ATCC 700084 / mc(2)155) GN=rpoA PE=1 SV=1	GLVVSSDDDEPVT(1)MYLR	1.47458	T	94	2	-0.068646	137.79	0.184863
A0QQH1		LJ00_03740;MSMEG_0753;MSMEI_0737	A0QQH1_MYCS2 Uncharacterized protein OS=Mycobacterium smegmatis (strain ATCC 700084 / mc(2)155) GN=MSMEG_0753 PE=4 SV=1	VTLS(0.001)S(0.005)EHEPAT(0.993)EVFGLPT(0.001)EPGQATPQGDERR	1.47228	T	43	3	-0.22512	93.229	0.31691
Q3I5Q7		LJ00_04565;MSMEG_0919;MSMEI_0897	Q3I5Q7_MYCS2 HBHA-like protein OS=Mycobacterium smegmatis (strain ATCC 700084 / mc(2)155) GN=MSMEG_0919 PE=4 SV=1	ADKT(1)QPTVEELK	1.46762	T	5	2	2.1524	148.89	0.00445285
A0R0F3	MSMEG_4366	MSMEG_4366	A0R0F3_MYCS2 Serine/threonine-protein kinase PknD OS=Mycobacterium smegmatis (strain ATCC 700084 / mc(2)155) GN=MSMEG_4366 PE=4 SV=1	QFS(0.005)ELY(0.004)PNPEHT(0.116)GFT(0.117)PY(0.759)PPAY(0.954)PS(0.045)VPAPPR	1.46227	Y	323	3	0.37431	81.799	0.0219078
A0QTK3	mtrB	MSMEG_1875;MSMEI_1836	MTRB_MYCS2 Sensor histidine kinase MtrB OS=Mycobacterium smegmatis (strain ATCC 700084 / mc(2)155) GN=mtrB PE=3 SV=2	VT(0.096)T(0.823)S(0.081)PLPLKPASEQRPAR	1.46062	T	524	3	-0.31371	85.203	0.125589
A0QWY0	tkt	LJ00_15435;MSMEG_3103;MSMEI_3025	A0QWY0_MYCS2 Transketolase OS=Mycobacterium smegmatis (strain ATCC 700084 / mc(2)155) GN=tkt PE=3 SV=1	GANSFGPPSISTEDWNAT(1)WYGR	1.45129	T	429	3	-0.32843	81.967	0.411213
A0R280		LJ00_24810;MSMEG_5017	A0R280_MYCS2 Lipoprotein OS=Mycobacterium smegmatis (strain ATCC 700084 / mc(2)155) GN=MSMEG_5017 PE=4 SV=1	T(1)IVITQEQEIK	1.44411	T	182	2	-0.32053	125.54	0.180354
A0QVU2		LJ00_13405;MSMEG_2695;MSMEI_2629	A0QVU2_MYCS2 35 kDa protein OS=Mycobacterium smegmatis (strain ATCC 700084 / mc(2)155) GN=MSMEG_2695 PE=4 SV=1	S(0.996)MS(0.004)ELAAPGTTPSLDEVR	1.43556	S	173	2	0.31634	174.39	0.814213
A0QQC9	grpE	LJ00_03525;MSMEG_0710;MSMEI_0693	A0QQC9_MYCS2 Protein GrpE OS=Mycobacterium smegmatis (strain ATCC 700084 / mc(2)155) GN=grpE PE=3 SV=1	TQDDSHEPVTIT(1)DKR	1.43415	T	13	2	0.10467	280.69	0.705546
A0QUX6	ilvB	LJ00_11795;MSMEG_2372;MSMEI_2312	A0QUX6_MYCS2 Acetolactate synthase OS=Mycobacterium smegmatis (strain ATCC 700084 / mc(2)155) GN=ilvB PE=3 SV=1	YSQTNLSTHS(1)R	1.42721	S	534	2	-0.017123	190.66	0.0469109
A0QTD7	rsbW	LJ00_08990;MSMEG_1803;MSMEI_1758	A0QTD7_MYCS2 Putative anti-sigma regulatory factor, serine/threonine protein kinase OS=Mycobacterium smegmatis (strain ATCC 700084 / mc(2)155) GN=rsbW PE=4 SV=1	SAVPDAT(1)LVLR	1.4227	T	67	2	0.34229	98.105	0.0659056
A0QQH1		LJ00_03740;MSMEG_0753;MSMEI_0737	A0QQH1_MYCS2 Uncharacterized protein OS=Mycobacterium smegmatis (strain ATCC 700084 / mc(2)155) GN=MSMEG_0753 PE=4 SV=1	IDT(0.002)PPDPET(0.998)EVFAPPPGDPNKPVAPQVIPPR	1.42108	T	85	3	0.16738	103.36	0.145101
A0QU83		LJ00_10530;MSMEG_2115;MSMEI_2066	A0QU83_MYCS2 Uncharacterized protein OS=Mycobacterium smegmatis (strain ATCC 700084 / mc(2)155) GN=MSMEG_2115 PE=4 SV=1	SRLDEQWS(0.015)QGQDAS(0.856)T(0.129)EDLR	1.40927	S	156	2	-0.10957	90.853	0.193285
A0R5H5		LJ00_30620;MSMEG_6193;MSMEI_6033	A0R5H5_MYCS2 Anion-transporting ATPase OS=Mycobacterium smegmatis (strain ATCC 700084 / mc(2)155) GN=MSMEG_6193 PE=4 SV=1	AAEGDLDADT(1)IR	1.40621	T	268	2	0.44922	188.13	0.0736761
Q3I5Q7		LJ00_04565;MSMEG_0919;MSMEI_0897	Q3I5Q7_MYCS2 HBHA-like protein OS=Mycobacterium smegmatis (strain ATCC 700084 / mc(2)155) GN=MSMEG_0919 PE=4 SV=1	LNS(1)DELRK	1.40593	S	79	2	0.56456	122.96	0.254748
A0QXC0	MSMEG_3247	MSMEG_3247	A0QXC0_MYCS2 Branched-chain amino acid ABC transporter substrate-binding protein OS=Mycobacterium smegmatis (strain ATCC 700084 / mc(2)155) GN=MSMEG_3247 PE=4 SV=1	DFS(0.144)AAVT(0.856)QIK	1.39993	T	242	2	0.54438	78.548	0.194415
A0QSY1		LJ00_08200;MSMEG_1642	A0QSY1_MYCS2 ABC transporter, ATP-binding protein OS=Mycobacterium smegmatis (strain ATCC 700084 / mc(2)155) GN=MSMEG_1642 PE=4 SV=1	Y(0.003)PS(0.013)APQHGY(0.652)PNGPQT(0.272)GY(0.061)PS(0.999)GPQR	1.39857	S	175	3	0.19737	138.46	0.0713955
A0QNI5		LJ00_00275;MSMEG_0055	ESPE_MYCS2 ESX-1 secretion-associated protein EspE OS=Mycobacterium smegmatis (strain ATCC 700084 / mc(2)155) GN=espE PE=4 SV=1	AVGAS(0.903)T(0.097)DQFMMMR	1.39765	S	217	2	-1.7766	122.39	0.806752
A0QYG2	garA	MSMEG_3647;MSMEI_3561	GARA_MYCS2 Glycogen accumulation regulator GarA OS=Mycobacterium smegmatis (strain ATCC 700084 / mc(2)155) GN=garA PE=1 SV=2	TDKDSNLGADQSEDVT(1)VETTSVFR	1.39517	T	17	2	-0.26615	303.34	0.812938
A0QVQ5	pnp	MSMEG_2656;MSMEI_2593	PNP_MYCS2 Polyribonucleotide nucleotidyltransferase OS=Mycobacterium smegmatis (strain ATCC 700084 / mc(2)155) GN=pnp PE=1 SV=1	IPGS(1)FFR	1.3948	S	88	2	-0.10715	127.02	0.0163583
A0R5H5		LJ00_30620;MSMEG_6193;MSMEI_6033	A0R5H5_MYCS2 Anion-transporting ATPase OS=Mycobacterium smegmatis (strain ATCC 700084 / mc(2)155) GN=MSMEG_6193 PE=4 SV=1	SGYDAVVVDS(0.003)PPT(0.997)GR	1.39077	T	170	2	0.8401	152.94	0.0892868
A0R7F6	rplI	MSMEG_6894;MSMEI_6710	RL9_MYCS2 50S ribosomal protein L9 OS=Mycobacterium smegmatis (strain ATCC 700084 / mc(2)155) GN=rplI PE=1 SV=1	SVGTHPVT(1)VK	1.38626	T	133	2	0.42672	158.01	0.791967
A0QSY1		LJ00_08200;MSMEG_1642	A0QSY1_MYCS2 ABC transporter, ATP-binding protein OS=Mycobacterium smegmatis (strain ATCC 700084 / mc(2)155) GN=MSMEG_1642 PE=4 SV=1	T(0.19)PT(0.795)AAVPVAGHT(0.876)GT(0.271)S(0.257)WPT(0.257)QAPT(0.28)GGGWQQPY(0.036)T(0.039)QPPR	1.38559	T	121	3	-0.082116	108.23	0.814697
A0QNZ7		MSMEG_0220;MSMEI_0213	MGLL_MYCS2 Monoacylglycerol lipase OS=Mycobacterium smegmatis (strain ATCC 700084 / mc(2)155) GN=MSMEG_0220 PE=1 SV=1	AAALT(1)APLLVVHGDKDR	1.38539	T	216	3	0.55938	80.387	0.0414578
A0QVU2		LJ00_13405;MSMEG_2695;MSMEI_2629	A0QVU2_MYCS2 35 kDa protein OS=Mycobacterium smegmatis (strain ATCC 700084 / mc(2)155) GN=MSMEG_2695 PE=4 SV=1	Y(1)ANAMGEAELAQNSVQGR	1.3839	Y	197	2	-0.39586	134.21	0.281974
A0QZZ8		MSMEG_4209;MSMEI_4111	A0QZZ8_MYCS2 Integral membrane protein OS=Mycobacterium smegmatis (strain ATCC 700084 / mc(2)155) GN=MSMEG_4209 PE=4 SV=1	MTEDS(1)LPNAEAGTEIR	1.37647	S	5	2	0.13387	213.52	0.487624
A0QVT6	MSMEG_2690	MSMEG_2690	A0QVT6_MYCS2 DNA translocase FtsK OS=Mycobacterium smegmatis (strain ATCC 700084 / mc(2)155) GN=MSMEG_2690 PE=3 SV=1	APAGTPMDNYPLEDAPT(1)VPEPAVKPR	1.36097	T	387	3	-0.16285	136.77	0.36632
A0QVS7		LJ00_13335;MSMEG_2680;MSMEI_2615	A0QVS7_MYCS2 Amino acid transporter OS=Mycobacterium smegmatis (strain ATCC 700084 / mc(2)155) GN=MSMEG_2680 PE=4 SV=1	AIETGS(0.002)T(0.064)S(0.934)GPVTTGEGQR	1.3606	S	9	2	-0.23368	142.01	0.422774
A0QSL7	rpsD	MSMEG_1523;MSMEI_1487	RS4_MYCS2 30S ribosomal protein S4 OS=Mycobacterium smegmatis (strain ATCC 700084 / mc(2)155) GN=rpsD PE=1 SV=1	SLNT(1)LPFQIAR	1.35194	T	147	2	0.1219	149.49	0.366031
A0QSS4	groL2	MSMEG_1583;MSMEI_1545	CH602_MYCS2 60 kDa chaperonin 2 OS=Mycobacterium smegmatis (strain ATCC 700084 / mc(2)155) GN=groL2 PE=1 SV=1	QIEFNET(1)ARR	1.35086	T	10	2	0.3221	137.01	0.0257332
A0R248		LJ00_24655;MSMEG_4985;MSMEI_4858	A0R248_MYCS2 Carbonic anhydrase OS=Mycobacterium smegmatis (strain ATCC 700084 / mc(2)155) GN=MSMEG_4985 PE=3 SV=1	T(0.005)FS(0.995)GPLPLPPSK	1.35074	S	19	2	0.059796	161.25	0.102262
A0QSU4		MSMEG_1603;MSMEI_1564	Y1603_MYCS2 Uncharacterized oxidoreductase MSMEG_1603/MSMEI_1564 OS=Mycobacterium smegmatis (strain ATCC 700084 / mc(2)155) GN=MSMEG_1603 PE=1 SV=1	REYLDET(1)GGR	1.34143	T	256	2	0.67986	146.5	0.290747
A0R2Q6		LJ00_25710;MSMEG_5198	A0R2Q6_MYCS2 Carnitinyl-CoA dehydratase OS=Mycobacterium smegmatis (strain ATCC 700084 / mc(2)155) GN=MSMEG_5198 PE=3 SV=1	VAYGAEEGT(0.999)VPAEQPS(0.001)WK	1.33995	T	222	2	0.094717	78.166	0.159379
A0R0X1		LJ00_22450;MSMEG_4537;MSMEI_4424	A0R0X1_MYCS2 Major membrane protein I OS=Mycobacterium smegmatis (strain ATCC 700084 / mc(2)155) GN=MSMEG_4537 PE=4 SV=1	T(1)VPQLSTITPR	1.33075	T	25	2	-0.25784	80.469	0.107986
A0QR05		LJ00_04665;MSMEG_0940;MSMEI_0917	A0QR05_MYCS2 Uncharacterized protein OS=Mycobacterium smegmatis (strain ATCC 700084 / mc(2)155) GN=MSMEG_0940 PE=4 SV=1	T(0.998)GPEDS(0.002)QT(0.001)PSRPISVAELLAK	1.32528	T	2	3	-0.44485	57.768	0.848374
A0QSL3	infA	MSMEG_1519;MSMEI_1483	IF1_MYCS2 Translation initiation factor IF-1 OS=Mycobacterium smegmatis (strain ATCC 700084 / mc(2)155) GN=infA PE=1 SV=1	VVVELS(1)PYDLSR	1.32418	S	59	2	0.29821	158.25	0.39643
A0R561	carD	MSMEG_6077;MSMEI_5917	CARD_MYCS2 RNA polymerase-binding transcription factor CarD OS=Mycobacterium smegmatis (strain ATCC 700084 / mc(2)155) GN=carD PE=1 SV=1	APHT(0.006)EEPT(0.99)NWS(0.003)R	1.31927	T	83	2	0.050125	112.84	0.427559
A0QQU5	groL1	MSMEG_0880;MSMEI_0859	CH601_MYCS2 60 kDa chaperonin 1 OS=Mycobacterium smegmatis (strain ATCC 700084 / mc(2)155) GN=groL1 PE=1 SV=1	GLNS(1)LADAVK	1.31713	S	21	2	0.25213	73.9	0.486662
A0R2Q4		LJ00_25700;MSMEG_5196;MSMEI_5061	A0R2Q4_MYCS2 Beta-Ig-H3/fasciclin OS=Mycobacterium smegmatis (strain ATCC 700084 / mc(2)155) GN=MSMEG_5196 PE=4 SV=1	GGDIEVNDT(1)AK	1.31653	T	177	2	0.28683	134.49	0.0918609
A0QUV7	etfA	MSMEG_2352	A0QUV7_MYCS2 Electron transfer flavoprotein, alpha subunit OS=Mycobacterium smegmatis (strain ATCC 700084 / mc(2)155) GN=etfA PE=4 SV=1	AAVDS(0.9)GY(0.083)Y(0.017)PGQFQVGQTGK	1.30872	S	232	2	-0.25762	85.457	0.146135
A0QYF6		LJ00_18105;MSMEG_3641;MSMEI_3556	A0QYF6_MYCS2 von Willebrand factor, type A OS=Mycobacterium smegmatis (strain ATCC 700084 / mc(2)155) GN=MSMEG_3641 PE=4 SV=1	S(0.999)ADGDS(0.001)EWTGSHR	1.30786	S	179	2	-0.45048	153.12	0.0719128
A0QUX8	ilvC	MSMEG_2374;MSMEI_2314	ILVC_MYCS2 Ketol-acid reductoisomerase (NADP(+)) OS=Mycobacterium smegmatis (strain ATCC 700084 / mc(2)155) GN=ilvC PE=1 SV=1	DIQDGS(1)FVK	1.30598	S	287	2	-0.0077826	96.229	0.0752892
A0QSE0	rpsQ	MSMEG_1445;MSMEI_1409	RS17_MYCS2 30S ribosomal protein S17 OS=Mycobacterium smegmatis (strain ATCC 700084 / mc(2)155) GN=rpsQ PE=1 SV=1	T(1)AIGYVVSDK	1.30567	T	22	2	0.20627	101.71	0.258817
A0QSD8	rplP	MSMEG_1443;MSMEI_1407	RL16_MYCS2 50S ribosomal protein L16 OS=Mycobacterium smegmatis (strain ATCC 700084 / mc(2)155) GN=rplP PE=1 SV=1	VLFELSYPDEKT(1)AR	1.30446	T	113	3	-0.22403	101.05	0.428829
A0R246		LJ00_24645;MSMEG_4983;MSMEI_4856	A0R246_MYCS2 Transcriptional regulator, TetR family OS=Mycobacterium smegmatis (strain ATCC 700084 / mc(2)155) GN=MSMEG_4983 PE=4 SV=1	T(1)GAMGRPR	1.30181	T	2	2	-0.30434	118.33	0.422419
A0R5B0	rsfB	LJ00_30300;MSMEG_6127;MSMEI_5968	A0R5B0_MYCS2 Anti-sigma factor antagonist OS=Mycobacterium smegmatis (strain ATCC 700084 / mc(2)155) GN=rsfB PE=3 SV=1	LVVVADGPAT(0.078)S(0.922)RPLK	1.30154	S	92	2	-0.25353	116.79	0.207116
A0R029		LJ00_21020;MSMEG_4240	A0R029_MYCS2 Polyprenyl synthetase OS=Mycobacterium smegmatis (strain ATCC 700084 / mc(2)155) GN=MSMEG_4240 PE=3 SV=1	SVGTELS(0.922)DT(0.078)QVR	1.30125	S	302	2	-0.045502	113.07	0.0866173
A0QSX2	MSMEG_1632	MSMEG_1632	A0QSX2_MYCS2 Uncharacterized protein OS=Mycobacterium smegmatis (strain ATCC 700084 / mc(2)155) GN=MSMEG_1632 PE=4 SV=1	T(1)APIPVTATDARPDR	1.29914	T	4	3	-0.2552	140.33	0.449745
A0QYB1		LJ00_17895;MSMEG_3596;MSMEI_3514	A0QYB1_MYCS2 AAA ATPase OS=Mycobacterium smegmatis (strain ATCC 700084 / mc(2)155) GN=MSMEG_3596 PE=4 SV=1	VS(0.001)GENS(0.996)EPAS(0.004)LDNR	1.29653	S	271	2	-0.22561	85.287	0.239079
A4ZHR8	ahcY	MSMEI_1801	SAHH_MYCS2 Adenosylhomocysteinase OS=Mycobacterium smegmatis (strain ATCC 700084 / mc(2)155) GN=ahcY PE=1 SV=1	GVT(0.007)EET(0.05)T(0.05)T(0.892)GVLR	1.29315	T	212	2	-0.085001	159.66	0.086922
A0QVP6		LJ00_13175;MSMEG_2647;MSMEI_2584	A0QVP6_MYCS2 Metallophosphoesterase OS=Mycobacterium smegmatis (strain ATCC 700084 / mc(2)155) GN=MSMEG_2647 PE=4 SV=1	NIVGT(1)DEFLLSCEPYATR	1.29186	T	160	2	0.57422	101.5	0.433789
A0QUM3	cstA	LJ00_11240;MSMEG_2259;MSMEI_2203	A0QUM3_MYCS2 Carbon starvation protein A OS=Mycobacterium smegmatis (strain ATCC 700084 / mc(2)155) GN=cstA PE=4 SV=1	AT(1)PDAPPTDR	1.28749	T	3	2	0.61015	105.4	0.557286
A0R220	thrC	MSMEG_4956;MSMEI_4829	THRC_MYCS2 Threonine synthase OS=Mycobacterium smegmatis (strain ATCC 700084 / mc(2)155) GN=thrC PE=1 SV=1	RGSTVVCTVTGNGLKDPDT(1)ALK	1.2849	T	335	3	-0.24659	128.92	0.467822
A0QWX8	zwf	LJ00_15425;MSMEG_3101;MSMEI_3023	A0QWX8_MYCS2 Glucose-6-phosphate 1-dehydrogenase OS=Mycobacterium smegmatis (strain ATCC 700084 / mc(2)155) GN=zwf PE=3 SV=1	RAPHLPFDAT(0.012)MT(0.988)EELGQNALVIR	1.28417	T	394	3	0.92638	97.623	0.615906
A0QYT4	pheS	LJ00_18770;MSMEG_3778;MSMEI_3689	A0QYT4_MYCS2 Phenylalanine--tRNA ligase alpha subunit OS=Mycobacterium smegmatis (strain ATCC 700084 / mc(2)155) GN=pheS PE=3 SV=1	IDVT(1)LPSTR	1.27605	T	113	2	-0.011523	138.25	0.0637661
A0QW30		LJ00_13855;MSMEG_2787;MSMEI_2718	A0QW30_MYCS2 Bifunctional enzyme riboflavin biosynthesis protein ribD: diaminohydroxyphosphoribosylaminopyrimidine deaminase + 5-amino-6-(5-phosphoribosylamino)uracil reductase OS=Mycobacterium smegmatis (strain ATCC 700084 / mc(2)155) GN=MSMEG_2787 PE=4 S	TVGSGDDELT(0.99)T(0.01)R	1.26672	T	28	2	0.31008	180.3	0.0726225
A0QZ54	mpa	MSMEG_3902;MSMEI_3813	ARC_MYCS2 Proteasome-associated ATPase OS=Mycobacterium smegmatis (strain ATCC 700084 / mc(2)155) GN=mpa PE=1 SV=1	AIDT(0.997)ES(0.003)NLGQYL	1.26213	T	605	2	0.31975	114.71	0.861517
A0R4R3	kshA	MSMEG_5925;MSMEI_5766	KSHA_MYCS2 3-ketosteroid-9-alpha-monooxygenase, oxygenase component OS=Mycobacterium smegmatis (strain ATCC 700084 / mc(2)155) GN=kshA PE=1 SV=1	EIDT(1)GALPDR	1.26	T	13	2	0.30266	85.813	0.190985
A0QSY1		LJ00_08200;MSMEG_1642	A0QSY1_MYCS2 ABC transporter, ATP-binding protein OS=Mycobacterium smegmatis (strain ATCC 700084 / mc(2)155) GN=MSMEG_1642 PE=4 SV=1	Y(0.003)PS(0.013)APQHGY(0.652)PNGPQT(0.272)GY(0.061)PS(0.999)GPQR	1.25277	S	175	3	0.19737	138.46	0.527601
A0R2B7	MSMEG_5055	MSMEG_5055	A0R2B7_MYCS2 NAD-dependent malic enzyme OS=Mycobacterium smegmatis (strain ATCC 700084 / mc(2)155) GN=MSMEG_5055 PE=4 SV=1	NSGIT(0.001)DIVVLDS(0.998)KGIVS(0.002)GGR	1.25059	S	215	3	-0.54183	103.71	0.777825
A0R2X1	greA	MSMEG_5263;MSMEI_5125	GREA_MYCS2 Transcription elongation factor GreA OS=Mycobacterium smegmatis (strain ATCC 700084 / mc(2)155) GN=greA PE=1 SV=1	VYYDDDENDT(1)ETFLIATR	1.24818	T	103	3	0.21075	180.02	0.23869
A0QQS4		MSMEG_0858;MSMEI_0839	A0QQS4_MYCS2 Cell division control protein Cdc48 OS=Mycobacterium smegmatis (strain ATCC 700084 / mc(2)155) GN=MSMEG_0858 PE=1 SV=1	GQNFDS(0.996)GVT(0.004)DK	1.2425	S	600	2	0.30128	124.38	0.532419
A0R152	rne	MSMEG_4626;MSMEI_4509	RNE_MYCS2 Ribonuclease E OS=Mycobacterium smegmatis (strain ATCC 700084 / mc(2)155) GN=rne PE=3 SV=1	EVYEPPVT(1)APR	1.23885	T	1016	2	0.25565	123.26	0.700025
A0QX35	mutA	LJ00_15705;MSMEG_3158;MSMEI_3077	A0QX35_MYCS2 Methylmalonyl-CoA mutase, beta subunit OS=Mycobacterium smegmatis (strain ATCC 700084 / mc(2)155) GN=mutA PE=4 SV=1	AVAEADSKPDGYLT(1)AK	1.23625	T	605	2	0.17197	146.67	0.0550565
A0QS98	tuf	MSMEG_1401;MSMEI_1363	EFTU_MYCS2 Elongation factor Tu OS=Mycobacterium smegmatis (strain ATCC 700084 / mc(2)155) GN=tuf PE=1 SV=1	T(1)KPHVNIGTIGHVDHGK	1.23474	T	9	2	0.10369	179.74	0.176744
A0QX20	acnA	MSMEG_3143;MSMEI_3062	ACNA_MYCS2 Aconitate hydratase A OS=Mycobacterium smegmatis (strain ATCC 700084 / mc(2)155) GN=acnA PE=1 SV=1	NQLLDDVS(0.96)GGYT(0.04)R	1.23363	S	779	2	-0.10069	92.468	0.39868
A0R2J0	typA	LJ00_25385;MSMEG_5132;MSMEI_5003	A0R2J0_MYCS2 GTP-binding protein TypA/BipA OS=Mycobacterium smegmatis (strain ATCC 700084 / mc(2)155) GN=typA PE=4 SV=1	IMDS(1)GDLEREK	1.22839	S	48	2	-0.87683	135.1	0.600567
A0R692	dps	MSMEG_6467;MSMEI_6295	DPS_MYCS2 DNA protection during starvation protein OS=Mycobacterium smegmatis (strain ATCC 700084 / mc(2)155) GN=dps PE=1 SV=1	AHLES(1)AGGQLTHEGQSTEK	1.22817	S	158	3	-0.21013	78.513	0.0642422
A0R1D1		LJ00_23285;MSMEG_4709;MSMEI_4592	A0R1D1_MYCS2 Enoyl-CoA hydratase OS=Mycobacterium smegmatis (strain ATCC 700084 / mc(2)155) GN=MSMEG_4709 PE=3 SV=1	ATANPGVIDT(1)DQHR	1.22627	T	217	2	0.22751	207.31	0.179516
A0QRB4		LJ00_05240;LJ00_11605;MSMEG_1055;MSMEG_2335;MSMEI_1024;MSMEI_2275	A0QRB4_MYCS2 Hexapeptide transferase family protein OS=Mycobacterium smegmatis (strain ATCC 700084 / mc(2)155) GN=MSMEG_1055 PE=4 SV=1	T(0.806)T(0.194)MWGAPIHK	1.22049	T	2	2	-0.42038	102.52	0.761854
A0QSY1		LJ00_08200;MSMEG_1642	A0QSY1_MYCS2 ABC transporter, ATP-binding protein OS=Mycobacterium smegmatis (strain ATCC 700084 / mc(2)155) GN=MSMEG_1642 PE=4 SV=1	T(1)GGLEVR	1.22023	T	346	2	-0.18715	209.19	0.553947
A0QYE8		LJ00_18065;MSMEG_3634;MSMEI_3548	A0QYE8_MYCS2 IMP dehydrogenase family protein OS=Mycobacterium smegmatis (strain ATCC 700084 / mc(2)155) GN=MSMEG_3634 PE=4 SV=1	KGLFEEGIS(0.933)T(0.066)S(0.001)R	1.22022	S	415	3	-0.11285	136.38	0.816897
A0QS99		LJ00_06990;MSMEG_1402	A0QS99_MYCS2 Uncharacterized protein OS=Mycobacterium smegmatis (strain ATCC 700084 / mc(2)155) GN=MSMEG_1402 PE=4 SV=1	MDADVT(1)EPIPSVADSTPGR	1.21343	T	6	2	-1.1502	150.91	0.402059
A0QNG7	MSMEG_0035	MSMEG_0035	A0QNG7_MYCS2 FHA domain protein OS=Mycobacterium smegmatis (strain ATCC 700084 / mc(2)155) GN=MSMEG_0035 PE=4 SV=1	GY(0.998)PEQGGY(0.002)PEQGGYGEPAGR	1.21017	Y	346	3	0.57233	104.35	0.455149
A0R201	atpG	MSMEG_4937;MSMEI_4810	ATPG_MYCS2 ATP synthase gamma chain OS=Mycobacterium smegmatis (strain ATCC 700084 / mc(2)155) GN=atpG PE=1 SV=1	AAPMEVEYVGEVET(1)GPR	1.2094	T	216	2	0.7744	127.97	0.212078
A0QSL8	rpoA	MSMEG_1524;MSMEI_1488	RPOA_MYCS2 DNA-directed RNA polymerase subunit alpha OS=Mycobacterium smegmatis (strain ATCC 700084 / mc(2)155) GN=rpoA PE=1 SV=1	T(0.001)ES(0.999)DLLDIR	1.20448	S	281	2	-0.26636	134.84	0.598416
A0R1Z9	atpC	MSMEG_4935;MSMEI_4808	ATPE_MYCS2 ATP synthase epsilon chain OS=Mycobacterium smegmatis (strain ATCC 700084 / mc(2)155) GN=atpC PE=1 SV=1	IAVDGGFLSVT(0.008)EET(0.992)VR	1.19429	T	76	2	-0.43404	143.39	0.714386
A0R3M6		LJ00_27325;MSMEG_5527;MSMEI_5375	A0R3M6_MYCS2 Uncharacterized protein OS=Mycobacterium smegmatis (strain ATCC 700084 / mc(2)155) GN=MSMEG_5527 PE=4 SV=1	S(0.047)DS(0.953)GPLDTDQSGEDDRTR	1.19241	S	4	2	-0.097549	184.48	0.496697
A0QU83		LJ00_10530;MSMEG_2115;MSMEI_2066	A0QU83_MYCS2 Uncharacterized protein OS=Mycobacterium smegmatis (strain ATCC 700084 / mc(2)155) GN=MSMEG_2115 PE=4 SV=1	LDEQWSQGQDAS(0.05)T(0.95)EDLR	1.18595	T	157	2	-0.32066	117.53	0.728238
A0QQC8	dnaK	MSMEG_0709;MSMEI_0692	DNAK_MYCS2 Chaperone protein DnaK OS=Mycobacterium smegmatis (strain ATCC 700084 / mc(2)155) GN=dnaK PE=1 SV=1	ALEGT(0.998)DIS(0.002)AIK	1.18064	T	561	2	0.021355	99.215	0.413213
A0QR05		LJ00_04665;MSMEG_0940;MSMEI_0917	A0QR05_MYCS2 Uncharacterized protein OS=Mycobacterium smegmatis (strain ATCC 700084 / mc(2)155) GN=MSMEG_0940 PE=4 SV=1	T(0.998)GPEDS(0.002)QT(0.001)PSRPISVAELLAK	1.17925	T	2	3	-0.44485	57.768	0.34612
A0R1A7		LJ00_23160;MSMEG_4684;MSMEI_4566	A0R1A7_MYCS2 Ribose 5-phosphate isomerase OS=Mycobacterium smegmatis (strain ATCC 700084 / mc(2)155) GN=MSMEG_4684 PE=4 SV=1	T(0.002)VADPGS(0.021)LGIVLGGS(0.977)GNGEQIAANK	1.17748	S	68	3	0.29138	67.899	0.675858
A0QYR3		MSMEG_3754;MSMEI_3665	A0QYR3_MYCS2 TPR-repeat-containing protein OS=Mycobacterium smegmatis (strain ATCC 700084 / mc(2)155) GN=MSMEG_3754 PE=4 SV=1	SPEAEALT(1)GEDADELR	1.17491	T	241	2	0.26931	203.2	0.577967
A0QZT4		LJ00_20540;MSMEG_4142	A0QZT4_MYCS2 Transcriptional repressor, TetR family protein, putative OS=Mycobacterium smegmatis (strain ATCC 700084 / mc(2)155) GN=MSMEG_4142 PE=4 SV=1	TDVT(1)DTGSALTLR	1.17345	T	6	2	-0.48779	154.1	0.771297
A0R067	gcvT	LJ00_21205;MSMEG_4278;MSMEI_4177	A0R067_MYCS2 Aminomethyltransferase OS=Mycobacterium smegmatis (strain ATCC 700084 / mc(2)155) GN=gcvT PE=3 SV=1	S(1)DELLQGPLEDR	1.17152	S	2	2	0.79727	128.68	0.53461
A0QR05		LJ00_04665;MSMEG_0940;MSMEI_0917	A0QR05_MYCS2 Uncharacterized protein OS=Mycobacterium smegmatis (strain ATCC 700084 / mc(2)155) GN=MSMEG_0940 PE=4 SV=1	ERDT(0.996)S(0.004)LEETTVVEAVPAR	1.16958	T	75	2	-0.59033	105.38	0.598325
A0R2R8		LJ00_25770;MSMEG_5211;MSMEI_5074	A0R2R8_MYCS2 Aminotransferase class-III OS=Mycobacterium smegmatis (strain ATCC 700084 / mc(2)155) GN=MSMEG_5211 PE=4 SV=1	S(1)DIENELAR	1.16583	S	406	2	0.14925	100.02	0.582752
A0R197	clpP	LJ00_23105;MSMEG_4672;MSMEI_4555	A0R197_MYCS2 ATP-dependent Clp protease proteolytic subunit OS=Mycobacterium smegmatis (strain ATCC 700084 / mc(2)155) GN=clpP PE=3 SV=1	EYGIIDT(1)VLQYR	1.16508	T	206	2	0.12958	79.886	0.388846
A0QQK3	pknG	MSMEG_0786;MSMEI_0770	PKNG_MYCS2 Serine/threonine-protein kinase PknG OS=Mycobacterium smegmatis (strain ATCC 700084 / mc(2)155) GN=pknG PE=1 SV=1	VPERDPLT(0.001)ALMT(0.999)NPVVAES(1)K	1.16278	S	112	2	0.09844	129.08	0.931769
A0R5V8		LJ00_31295;MSMEG_6330	A0R5V8_MYCS2 Prephenate dehydrogenase OS=Mycobacterium smegmatis (strain ATCC 700084 / mc(2)155) GN=MSMEG_6330 PE=4 SV=1	AALADT(0.997)GS(0.003)VAELVESGHAAR	1.16067	T	254	3	0.31652	108.97	0.571693
A0R5D6		LJ00_30435;MSMEG_6154;MSMEI_5997	A0R5D6_MYCS2 Adenylate cyclase, family protein 3 OS=Mycobacterium smegmatis (strain ATCC 700084 / mc(2)155) GN=MSMEG_6154 PE=4 SV=1	MTT(1)EPIPIAR	1.15037	T	3	2	-0.16677	159.34	0.706209
A0QRD3	menB	MSMEG_1075;MSMEI_1042	MENB_MYCS2 1,4-dihydroxy-2-naphthoyl-CoA synthase OS=Mycobacterium smegmatis (strain ATCC 700084 / mc(2)155) GN=menB PE=1 SV=1	VPGFDDLT(1)DITYHR	1.14916	T	26	3	-0.27465	72.583	0.319186
A0QT33	pmmB	LJ00_08465;MSMEG_1695;MSMEI_1655	A0QT33_MYCS2 Phosphoglucomutase/phosphomannomutase OS=Mycobacterium smegmatis (strain ATCC 700084 / mc(2)155) GN=pmmB PE=3 SV=1	HMPAVAGIQIT(0.001)AS(0.999)HNPK	1.1474	S	142	2	-0.55063	190.18	0.676726
A0R4D9		LJ00_28675;MSMEG_5799	A0R4D9_MYCS2 Nucleoside-diphosphate-sugar epimerase OS=Mycobacterium smegmatis (strain ATCC 700084 / mc(2)155) GN=MSMEG_5799 PE=4 SV=1	VLPDDPS(0.908)GPLT(0.083)LT(0.009)K	1.1471	S	401	2	-0.18779	75.462	0.58484
A0QWY0	tkt	LJ00_15435;MSMEG_3103;MSMEI_3025	A0QWY0_MYCS2 Transketolase OS=Mycobacterium smegmatis (strain ATCC 700084 / mc(2)155) GN=tkt PE=3 SV=1	MNTGGVHGS(1)ALGADEVAATK	1.14546	S	285	2	-0.31443	135.26	0.410151
A0QQK3	pknG	MSMEG_0786;MSMEI_0770	PKNG_MYCS2 Serine/threonine-protein kinase PknG OS=Mycobacterium smegmatis (strain ATCC 700084 / mc(2)155) GN=pknG PE=1 SV=1	VPERDPLT(1)ALMT(1)NPVVAES(1)K	1.14295	T	105	3	1.0087	147.17	0.938961
A0R2Z9		LJ00_26160;MSMEG_5291	A0R2Z9_MYCS2 Acyl-CoA synthase OS=Mycobacterium smegmatis (strain ATCC 700084 / mc(2)155) GN=MSMEG_5291 PE=4 SV=1	FDS(1)GWLR	1.1428	S	405	2	-0.036515	125.31	0.658982
A0QNI2		LJ00_00260;MSMEG_0052	A0QNI2_MYCS2 Uncharacterized protein OS=Mycobacterium smegmatis (strain ATCC 700084 / mc(2)155) GN=MSMEG_0052 PE=4 SV=1	T(1)DAEFDLAT(1)GEFDVGLVR	1.13944	T	10	2	-0.41186	160.64	0.816829
A0QS98	tuf	MSMEG_1401;MSMEI_1363	EFTU_MYCS2 Elongation factor Tu OS=Mycobacterium smegmatis (strain ATCC 700084 / mc(2)155) GN=tuf PE=1 SV=1	T(0.001)T(0.004)VT(0.995)GVEMFR	1.13654	T	259	2	-0.12536	80.834	0.873109
A0QX80	MSMEG_3204	MSMEG_3204	A0QX80_MYCS2 Uncharacterized protein OS=Mycobacterium smegmatis (strain ATCC 700084 / mc(2)155) GN=MSMEG_3204 PE=4 SV=1	ILPAGS(0.997)DDPS(0.003)LPR	1.1269	S	98	2	0.42926	111.12	0.689042
A0R7G7		LJ00_34120;MSMEG_6906;MSMEI_6721	A0R7G7_MYCS2 Alpha/beta hydrolase fold protein OS=Mycobacterium smegmatis (strain ATCC 700084 / mc(2)155) GN=MSMEG_6906 PE=4 SV=1	LVVGMS(0.999)LGGLT(0.001)ALR	1.12664	S	127	2	0.082057	87.566	0.733641
A0QQC8	dnaK	MSMEG_0709;MSMEI_0692	DNAK_MYCS2 Chaperone protein DnaK OS=Mycobacterium smegmatis (strain ATCC 700084 / mc(2)155) GN=dnaK PE=1 SV=1	ALEGTDIS(1)AIK	1.12492	S	564	2	0.38667	105.25	0.727393
A0QYW6		LJ00_18930;MSMEG_3811;MSMEI_3722	A0QYW6_MYCS2 Universal stress protein family protein, putative OS=Mycobacterium smegmatis (strain ATCC 700084 / mc(2)155) GN=MSMEG_3811 PE=1 SV=1	ADLLVVGNVGLS(0.785)T(0.215)IAGR	1.12228	S	119	2	0.18961	179.66	0.880519
A0QQU5	groL1	MSMEG_0880;MSMEI_0859	CH601_MYCS2 60 kDa chaperonin 1 OS=Mycobacterium smegmatis (strain ATCC 700084 / mc(2)155) GN=groL1 PE=1 SV=1	AAAPAGDPT(1)GGMGGMDF	1.12142	T	533	2	-0.39365	72.891	0.709028
A0R365	cynS	LJ00_26490;MSMEG_5359	A0R365_MYCS2 Cyanate hydratase OS=Mycobacterium smegmatis (strain ATCC 700084 / mc(2)155) GN=cynS PE=3 SV=1	ELIHEEFGDGIMS(1)AINFK	1.12096	S	117	3	-0.37938	106.49	0.558732
A0QUY2	serA	LJ00_11825;MSMEG_2378;MSMEI_2318	A0QUY2_MYCS2 D-3-phosphoglycerate dehydrogenase OS=Mycobacterium smegmatis (strain ATCC 700084 / mc(2)155) GN=serA PE=3 SV=1	S(0.98)AT(0.008)T(0.012)VDAEVIAAAPK	1.11985	S	51	1	0.56438	103.13	0.675642
A0R0W9		MSMEG_4535;MSMEI_4422	TREH_MYCS2 Trehalase OS=Mycobacterium smegmatis (strain ATCC 700084 / mc(2)155) GN=MSMEG_4535 PE=1 SV=1	VLQQT(1)EPTDGADRK	1.1195	T	6	2	0.41864	111.88	0.883393
O85501	ndk	MSMEG_4627;MSMEI_4510	NDK_MYCS2 Nucleoside diphosphate kinase OS=Mycobacterium smegmatis (strain ATCC 700084 / mc(2)155) GN=ndk PE=3 SV=1	QIAGGT(1)DPVEK	1.11693	T	92	2	0.017384	85.271	0.520442
A0QS43	secE	LJ00_06700;MSMEG_1344;MSMEI_1306	A0QS43_MYCS2 Protein translocase subunit SecE OS=Mycobacterium smegmatis (strain ATCC 700084 / mc(2)155) GN=secE PE=3 SV=1	S(0.998)DEREGAGS(0.002)ADDTGTDTDGTGETR	1.11473	S	2	3	0.21971	124.31	0.711171
A0R7K1	dnaA	MSMEG_6947;MSMEI_0001	DNAA_MYCS2 Chromosomal replication initiator protein DnaA OS=Mycobacterium smegmatis (strain ATCC 700084 / mc(2)155) GN=dnaA PE=2 SV=1	VNAQES(1)WPK	1.1141	S	143	2	0.018964	123.96	0.703896
A0QW03	ppgK	LJ00_13720;MSMEG_2760;MSMEI_2691	A0QW03_MYCS2 Polyphosphate glucokinase OS=Mycobacterium smegmatis (strain ATCC 700084 / mc(2)155) GN=ppgK PE=4 SV=1	T(1)AQDQPTADPTTAGTTGR	1.11098	T	2	2	0.24122	159.04	0.678614
A0QTE1	accA3	LJ00_09010;MSMEG_1807;MSMEI_1762	A0QTE1_MYCS2 Acetyl-/propionyl-coenzyme A carboxylase alpha chain OS=Mycobacterium smegmatis (strain ATCC 700084 / mc(2)155) GN=accA3 PE=4 SV=1	LIVT(0.005)GAT(0.995)REEALER	1.11097	T	401	2	-0.34109	83.856	0.924342
A0R3E7	rsmI	LJ00_26915;MSMEG_5445;MSMEI_5296	A0R3E7_MYCS2 Ribosomal RNA small subunit methyltransferase I OS=Mycobacterium smegmatis (strain ATCC 700084 / mc(2)155) GN=rsmI PE=3 SV=1	DADIVAAEDT(1)RR	1.11087	T	38	2	1.9909	138.31	0.527769
A0QSD8	rplP	MSMEG_1443;MSMEI_1407	RL16_MYCS2 50S ribosomal protein L16 OS=Mycobacterium smegmatis (strain ATCC 700084 / mc(2)155) GN=rplP PE=1 SV=1	GIAS(0.135)GGT(0.759)S(0.103)VS(0.002)FGDYGIQALEHAYITNR	1.10726	T	25	3	-0.92061	163.91	0.953011
A0R574	clpC1	MSMEG_6091;MSMEI_5933	CLPC1_MYCS2 ATP-dependent Clp protease ATP-binding subunit ClpC1 OS=Mycobacterium smegmatis (strain ATCC 700084 / mc(2)155) GN=clpC1 PE=3 SV=1	GGES(1)GNPSTSLVLDQFGR	1.10518	S	162	2	1.0234	76.158	0.27069
A0QYW6		LJ00_18930;MSMEG_3811;MSMEI_3722	A0QYW6_MYCS2 Universal stress protein family protein, putative OS=Mycobacterium smegmatis (strain ATCC 700084 / mc(2)155) GN=MSMEG_3811 PE=1 SV=1	AADVLKDEGY(1)K	1.09954	Y	59	2	0.080346	256.24	0.574288
A0QT41		LJ00_08505;MSMEG_1703	A0QT41_MYCS2 Amidohydrolase OS=Mycobacterium smegmatis (strain ATCC 700084 / mc(2)155) GN=MSMEG_1703 PE=4 SV=1	S(1)VDLGAITDR	1.08958	S	2	2	0.26303	125.74	0.275815
A0QNI2		LJ00_00260;MSMEG_0052	A0QNI2_MYCS2 Uncharacterized protein OS=Mycobacterium smegmatis (strain ATCC 700084 / mc(2)155) GN=MSMEG_0052 PE=4 SV=1	ELDIS(1)QR	1.08654	S	34	2	-0.17856	85.862	0.579066
A0QYE7	gnd	LJ00_18060;MSMEG_3632;MSMEI_3547	A0QYE7_MYCS2 6-phosphogluconate dehydrogenase, decarboxylating OS=Mycobacterium smegmatis (strain ATCC 700084 / mc(2)155) GN=gnd PE=3 SV=1	AT(0.986)VGLAS(0.013)GALGATPSDAADFIEAVR	1.08322	T	310	3	0.12932	93.505	0.896814
A0R5W6	fadE36	LJ00_31330;MSMEG_6337;MSMEI_6171	A0R5W6_MYCS2 Acyl-CoA dehydrogenase FadE36 OS=Mycobacterium smegmatis (strain ATCC 700084 / mc(2)155) GN=fadE36 PE=4 SV=1	S(0.999)NLT(0.001)FLVFDDASK	1.08156	S	37	2	-0.21495	87.083	0.722046
A0QXB0		LJ00_16085;MSMEG_3235;MSMEI_3153	A0QXB0_MYCS2 ABC-type amino acid transport system, secreted component OS=Mycobacterium smegmatis (strain ATCC 700084 / mc(2)155) GN=MSMEG_3235 PE=3 SV=1	VAVQAT(0.939)T(0.061)VQETDELPAR	1.08052	T	168	2	0.626	113.65	0.898905
A0QU87		LJ00_10550;MSMEG_2117;MSMEI_2069	A0QU87_MYCS2 Beta-glucoside-specific EII permease OS=Mycobacterium smegmatis (strain ATCC 700084 / mc(2)155) GN=MSMEG_2117 PE=4 SV=1	AVALS(0.018)EIPDPVFS(0.981)AGMVGHGAAVDPPHEVVQAVAPVS(0.001)GK	1.07953	S	26	3	-0.2254	66.793	0.860208
A0R574	clpC1	MSMEG_6091;MSMEI_5933	CLPC1_MYCS2 ATP-dependent Clp protease ATP-binding subunit ClpC1 OS=Mycobacterium smegmatis (strain ATCC 700084 / mc(2)155) GN=clpC1 PE=3 SV=1	AVGLGFS(1)QGGSENNYER	1.07863	S	682	2	-0.52448	139.49	0.74106
A0QX35	mutA	LJ00_15705;MSMEG_3158;MSMEI_3077	A0QX35_MYCS2 Methylmalonyl-CoA mutase, beta subunit OS=Mycobacterium smegmatis (strain ATCC 700084 / mc(2)155) GN=mutA PE=4 SV=1	S(1)LQGSSAIEEDRNK	1.07862	S	2	2	0.015852	201.3	0.591282
A0R3Q0	cheR	LJ00_27450;MSMEG_5553	A0R3Q0_MYCS2 CheR methyltransferase, SAM binding domain protein OS=Mycobacterium smegmatis (strain ATCC 700084 / mc(2)155) GN=cheR PE=4 SV=1	HGDLPGLT(0.85)T(0.15)VR	1.07833	T	295	2	-0.6077	111.79	0.940268
A0R2G5	dapD	MSMEG_5104;MSMEI_4976	DAPD_MYCS2 2,3,4,5-tetrahydropyridine-2,6-dicarboxylate N-succinyltransferase OS=Mycobacterium smegmatis (strain ATCC 700084 / mc(2)155) GN=dapD PE=3 SV=1	RNS(0.909)LS(0.091)GAVEVVK	1.07618	S	290	2	0.24551	132.65	0.622318
A0QQU5	groL1	MSMEG_0880;MSMEI_0859	CH601_MYCS2 60 kDa chaperonin 1 OS=Mycobacterium smegmatis (strain ATCC 700084 / mc(2)155) GN=groL1 PE=1 SV=1	WGAPTITNDGVS(1)IAK	1.0757	S	54	2	-0.085415	156.5	0.482428
A0QV09		MSMEG_2407;MSMEI_2346	Y2407_MYCS2 Uncharacterized oxidoreductase MSMEG_2407/MSMEI_2346 OS=Mycobacterium smegmatis (strain ATCC 700084 / mc(2)155) GN=MSMEG_2407 PE=1 SV=1	FRPDPATYTGS(1)	1.07219	S	283	2	0.41918	114.76	0.709347
A0R5U7		LJ00_31235;MSMEG_6317;MSMEI_6151	A0R5U7_MYCS2 Lipolytic enzyme, G-D-S-L OS=Mycobacterium smegmatis (strain ATCC 700084 / mc(2)155) GN=MSMEG_6317 PE=1 SV=1	TTNIDDPT(1)DPR	1.07144	T	64	2	0.16714	94.547	0.278225
A0QTT2	MSMEG_1954	MSMEG_1954	A0QTT2_MYCS2 ABC1 family protein OS=Mycobacterium smegmatis (strain ATCC 700084 / mc(2)155) GN=MSMEG_1954 PE=4 SV=1	S(1)LDLPANLAIPLR	1.06471	S	393	2	-0.25866	132.32	0.798242
A0QQH7	purA	MSMEG_0759;MSMEI_0743	PURA_MYCS2 Adenylosuccinate synthetase OS=Mycobacterium smegmatis (strain ATCC 700084 / mc(2)155) GN=purA PE=1 SV=1	TGGEVGVT(0.919)T(0.081)GR	1.06064	T	300	2	-0.50339	155.86	0.810636
A0QPE7	fabG4	LJ00_01860;MSMEG_0372;MSMEI_0365	A0QPE7_MYCS2 3-oxoacyl-acyl-carrier protein reductase FabG4 OS=Mycobacterium smegmatis (strain ATCC 700084 / mc(2)155) GN=fabG4 PE=1 SV=1	QLGVPQPET(1)LRR	1.05935	T	29	2	0.1199	112.02	0.781101
A0R197	clpP	LJ00_23105;MSMEG_4672;MSMEI_4555	A0R197_MYCS2 ATP-dependent Clp protease proteolytic subunit OS=Mycobacterium smegmatis (strain ATCC 700084 / mc(2)155) GN=clpP PE=3 SV=1	YILPSFIEHS(0.043)S(0.957)FGVK	1.05793	S	28	2	-0.29561	154.47	0.640866
O08323	pyrF	MSMEG_3048;MSMEI_2974	PYRF_MYCS2 Orotidine 5'-phosphate decarboxylase OS=Mycobacterium smegmatis (strain ATCC 700084 / mc(2)155) GN=pyrF PE=3 SV=1	LLPAVS(1)R	1.05705	S	248	2	-0.040332	105.52	0.430704
A0R5E1	cspA	MSMEG_6159;MSMEI_6001	CSPA_MYCS2 Probable cold shock protein A OS=Mycobacterium smegmatis (strain ATCC 700084 / mc(2)155) GN=cspA PE=1 SV=1	GFGFIAPEDGSADVFVHYT(0.027)EIQGS(0.973)GFR	1.05161	S	37	3	0.24186	70.98	0.84358
A0QYG2	garA	MSMEG_3647;MSMEI_3561	GARA_MYCS2 Glycogen accumulation regulator GarA OS=Mycobacterium smegmatis (strain ATCC 700084 / mc(2)155) GN=garA PE=1 SV=2	DSNLGADQSEDVT(0.002)VET(0.107)T(0.784)S(0.107)VFR	1.04838	T	21	3	0.1688	283.64	0.968496
A0QNE2		LJ00_00035;MSMEG_0007;MSMEI_0009	A0QNE2_MYCS2 Putative conserved membrane protein OS=Mycobacterium smegmatis (strain ATCC 700084 / mc(2)155) GN=MSMEG_0007 PE=4 SV=1	TGADAPRAS(0.864)APT(0.117)T(0.019)R	1.04596	S	124	2	-0.14655	104.55	0.847573
A0QVB9	tsf	MSMEG_2520;MSMEI_2461	EFTS_MYCS2 Elongation factor Ts OS=Mycobacterium smegmatis (strain ATCC 700084 / mc(2)155) GN=tsf PE=1 SV=1	T(0.017)GDT(0.973)T(0.01)VEQAIADLSAK	1.04372	T	115	2	-0.22519	109.1	0.956635
A0QVQ2	ribF	LJ00_13205;MSMEG_2653;MSMEI_2590	A0QVQ2_MYCS2 Riboflavin biosynthesis protein OS=Mycobacterium smegmatis (strain ATCC 700084 / mc(2)155) GN=ribF PE=3 SV=1	YQAAVSVGTNPT(0.97)FS(0.03)GR	1.04218	T	262	2	-0.23225	213.71	0.693207
A0R006	wag31	MSMEG_4217;MSMEI_4119	WAG31_MYCS2 Cell wall synthesis protein Wag31 OS=Mycobacterium smegmatis (strain ATCC 700084 / mc(2)155) GN=wag31 PE=1 SV=1	GSAAPVDSSANS(0.998)DAS(0.002)GFGQFNR	1.03897	S	259	2	0.11769	204.78	0.964753
A0R268	MSMEG_5006	MSMEG_5006	A0R268_MYCS2 Phosphohistidine phosphatase OS=Mycobacterium smegmatis (strain ATCC 700084 / mc(2)155) GN=MSMEG_5006 PE=3 SV=1	S(0.002)DY(0.998)PDGVVDHERPLAPR	1.03877	Y	14	3	0.30513	140.31	0.864468
A0QSH8	adk	MSMEG_1484;MSMEI_1448	KAD_MYCS2 Adenylate kinase OS=Mycobacterium smegmatis (strain ATCC 700084 / mc(2)155) GN=adk PE=1 SV=1	LGIPQIS(0.934)T(0.066)GDLFR	1.03414	S	30	2	-0.13311	141.65	0.892591
A0QYU8	infC	MSMEG_3793	A0QYU8_MYCS2 Translation initiation factor IF-3 OS=Mycobacterium smegmatis (strain ATCC 700084 / mc(2)155) GN=infC PE=3 SV=1	AAEQAERPGGPAPDEDAS(1)	1.03076	S	206	2	0.19201	182.28	0.86062
A0QWW2	gapA	MSMEG_3084;MSMEI_3006	G3P_MYCS2 Glyceraldehyde-3-phosphate dehydrogenase OS=Mycobacterium smegmatis (strain ATCC 700084 / mc(2)155) GN=gapA PE=1 SV=1	S(0.102)AS(0.898)VEDINAAMK	1.03023	S	260	2	0.014472	79.283	0.940649
A0QYR3		MSMEG_3754;MSMEI_3665	A0QYR3_MYCS2 TPR-repeat-containing protein OS=Mycobacterium smegmatis (strain ATCC 700084 / mc(2)155) GN=MSMEG_3754 PE=4 SV=1	ARPAQPES(0.01)AEDS(0.989)QDSAPR	1.02992	S	108	2	-0.46483	193.59	0.866056
A0QTE1	accA3	LJ00_09010;MSMEG_1807;MSMEI_1762	A0QTE1_MYCS2 Acetyl-/propionyl-coenzyme A carboxylase alpha chain OS=Mycobacterium smegmatis (strain ATCC 700084 / mc(2)155) GN=accA3 PE=4 SV=1	WIETEWNNTVEPFTGGDPIEEEDT(1)VPR	1.02991	T	473	3	0.072439	103.31	0.905992
A0QS32	MSMEG_1330	MSMEG_1330	A0QS32_MYCS2 MarR-family protein transcriptional regulator OS=Mycobacterium smegmatis (strain ATCC 700084 / mc(2)155) GN=MSMEG_1330 PE=4 SV=1	LIDDT(0.998)GSVPSLST(0.001)LR	1.02924	T	31	2	1.6849	109.84	0.827154
A0QSQ1	glmM	MSMEG_1559;MSMEI_1521	GLMM_MYCS2 Phosphoglucosamine mutase OS=Mycobacterium smegmatis (strain ATCC 700084 / mc(2)155) GN=glmM PE=3 SV=1	VMVEAADEDT(1)AR	1.01877	T	437	2	-0.47113	226.23	0.925456
A0QSD6	rplV	MSMEG_1441;MSMEI_1405	RL22_MYCS2 50S ribosomal protein L22 OS=Mycobacterium smegmatis (strain ATCC 700084 / mc(2)155) GN=rplV PE=1 SV=1	S(0.833)T(0.167)VTEFPSATAK	1.01838	S	2	2	-0.17601	151.1	0.937073
A0R3C8	prs	LJ00_26820;MSMEG_5427;MSMEI_5278	A0R3C8_MYCS2 Ribose-phosphate pyrophosphokinase OS=Mycobacterium smegmatis (strain ATCC 700084 / mc(2)155) GN=prs PE=3 SV=1	FDES(1)VR	1.01731	S	55	2	0.12835	116.9	0.772597
A0QWH6	ruvB	MSMEG_2945;MSMEI_2871	RUVB_MYCS2 Holliday junction ATP-dependent DNA helicase RuvB OS=Mycobacterium smegmatis (strain ATCC 700084 / mc(2)155) GN=ruvB PE=1 SV=1	EVS(1)PALTVGEGDIDASLRPR	1.01653	S	16	3	0.096953	102.36	0.920642
A0R218	rho	LJ00_24495;MSMEG_4954	A0R218_MYCS2 Transcription termination factor Rho OS=Mycobacterium smegmatis (strain ATCC 700084 / mc(2)155) GN=rho PE=3 SV=1	EIGVEGAS(1)GLRK	1.01541	S	56	2	0.3316	164.13	0.910886
A0QT06		LJ00_08330;MSMEG_1668	A0QT06_MYCS2 Pyridoxamine 5'-phosphate oxidase family protein OS=Mycobacterium smegmatis (strain ATCC 700084 / mc(2)155) GN=MSMEG_1668 PE=4 SV=1	ILGES(1)EHAR	1.01096	S	119	2	0.27024	125.68	0.963708
A0QS97	rpsG	MSMEG_1399;MSMEI_1361	RS7_MYCS2 30S ribosomal protein S7 OS=Mycobacterium smegmatis (strain ATCC 700084 / mc(2)155) GN=rpsG PE=1 SV=1	TGT(1)DPVVTLK	1.0097	T	56	2	0.11927	123.62	0.953027
A0QQC8	dnaK	MSMEG_0709;MSMEI_0692	DNAK_MYCS2 Chaperone protein DnaK OS=Mycobacterium smegmatis (strain ATCC 700084 / mc(2)155) GN=dnaK PE=1 SV=1	LLGS(0.001)FELT(0.999)GIPPAPR	1.00834	T	434	2	-0.48463	113.72	0.983668
A0R425		LJ00_28085;MSMEG_5680;MSMEI_5530	A0R425_MYCS2 Glyoxalase family protein OS=Mycobacterium smegmatis (strain ATCC 700084 / mc(2)155) GN=MSMEG_5680 PE=4 SV=1	EVS(1)PEEIAEAMK	1.00708	S	138	2	0.4486	83	0.982256
A0QS98	tuf	MSMEG_1401;MSMEI_1363	EFTU_MYCS2 Elongation factor Tu OS=Mycobacterium smegmatis (strain ATCC 700084 / mc(2)155) GN=tuf PE=1 SV=1	ETDKPFLMPVEDVFT(0.002)IT(0.998)GR	1.00539	T	223	3	-1.1599	149.8	0.979794
A0QNZ3	MSMEG_0216	MSMEG_0216	A0QNZ3_MYCS2 3-hydroxyacyl-CoA dehydrogenase OS=Mycobacterium smegmatis (strain ATCC 700084 / mc(2)155) GN=MSMEG_0216 PE=4 SV=1	DGEYAS(1)AHNLDVYK	0.996462	S	107	2	0.421	232.78	0.989618
A0QSY1		LJ00_08200;MSMEG_1642	A0QSY1_MYCS2 ABC transporter, ATP-binding protein OS=Mycobacterium smegmatis (strain ATCC 700084 / mc(2)155) GN=MSMEG_1642 PE=4 SV=1	TPTAAVPVAGHTGTSWPTQAPTGGGWQQPY(0.003)T(0.996)QPPR	0.996007	T	140	3	-0.016142	103.06	0.99355
A0QTI1	selD	LJ00_09240;MSMEG_1852	A0QTI1_MYCS2 Selenide, water dikinase OS=Mycobacterium smegmatis (strain ATCC 700084 / mc(2)155) GN=selD PE=3 SV=1	EAIAAGFVS(0.992)GGS(0.008)RR	0.992419	S	268	2	-0.74907	90.229	0.985131
A0QR04	MSMEG_0939	MSMEG_0939	A0QR04_MYCS2 Ppx/GppA phosphatase family protein OS=Mycobacterium smegmatis (strain ATCC 700084 / mc(2)155) GN=MSMEG_0939 PE=4 SV=1	LTGAAPS(1)GAGPR	0.989665	S	221	2	-0.51398	159.58	0.95991
A0QYU8	infC	MSMEG_3793	A0QYU8_MYCS2 Translation initiation factor IF-3 OS=Mycobacterium smegmatis (strain ATCC 700084 / mc(2)155) GN=infC PE=3 SV=1	EQS(1)RPELGYR	0.988834	S	140	2	-0.27964	152.64	0.878641
A0R558	cysS	MSMEG_6074;MSMEI_5914	SYC_MYCS2 Cysteine--tRNA ligase OS=Mycobacterium smegmatis (strain ATCC 700084 / mc(2)155) GN=cysS PE=3 SV=1	S(1)LGNVLSIPAVLQR	0.987655	S	280	2	0.24894	89.541	0.983261
A0QXA3	pyk	LJ00_16045;MSMEG_3227;MSMEI_3145	A0QXA3_MYCS2 Pyruvate kinase OS=Mycobacterium smegmatis (strain ATCC 700084 / mc(2)155) GN=pyk PE=3 SV=1	ALVAFTQSGDT(1)VRR	0.986892	T	379	2	-1.3128	162.67	0.887057
A0R2X1	greA	MSMEG_5263;MSMEI_5125	GREA_MYCS2 Transcription elongation factor GreA OS=Mycobacterium smegmatis (strain ATCC 700084 / mc(2)155) GN=greA PE=1 SV=1	VT(0.022)LVS(0.978)AEPYQG	0.984146	S	158	2	-0.0027826	115.91	0.959148
A0QV52		LJ00_12190;MSMEG_2450;MSMEI_2388	A0QV52_MYCS2 Adenosylmethionine--8-amino-7-oxononanoate transaminase OS=Mycobacterium smegmatis (strain ATCC 700084 / mc(2)155) GN=MSMEG_2450 PE=3 SV=1	TAIQESTLLPNGLT(0.009)VDT(0.991)AK	0.981269	T	18	2	0.49214	65.765	0.929382
A0R3M4	sucC	MSMEG_5525;MSMEI_5373	SUCC_MYCS2 Succinate--CoA ligase [ADP-forming] subunit beta OS=Mycobacterium smegmatis (strain ATCC 700084 / mc(2)155) GN=sucC PE=1 SV=1	DAT(1)DPLELK	0.977887	T	230	2	0.059626	102.06	0.892815
A0QQ61		LJ00_03175;MSMEG_0639;MSMEI_0623	A0QQ61_MYCS2 ABC transporter ATP-binding protein OS=Mycobacterium smegmatis (strain ATCC 700084 / mc(2)155) GN=MSMEG_0639 PE=3 SV=1	NVETVTPEAAHS(1)	0.974606	S	336	2	0.051073	161.93	0.695057
A0QQC9	grpE	LJ00_03525;MSMEG_0710;MSMEI_0693	A0QQC9_MYCS2 Protein GrpE OS=Mycobacterium smegmatis (strain ATCC 700084 / mc(2)155) GN=grpE PE=3 SV=1	SHGDLES(1)GPLK	0.974495	S	109	2	-0.58327	107.09	0.879656
A0QRA8		LJ00_05210;LJ00_11580;MSMEG_1049;MSMEG_2329;MSMEI_1019;MSMEI_2270	A0QRA8_MYCS2 Methyltransferase type 11 OS=Mycobacterium smegmatis (strain ATCC 700084 / mc(2)155) GN=MSMEG_1049 PE=4 SV=1	RPQEELDES(0.964)S(0.036)R	0.968819	S	223	2	0.12176	111.88	0.951649
A0QYW6		LJ00_18930;MSMEG_3811;MSMEI_3722	A0QYW6_MYCS2 Universal stress protein family protein, putative OS=Mycobacterium smegmatis (strain ATCC 700084 / mc(2)155) GN=MSMEG_3811 PE=1 SV=1	LLGS(1)VPANVAR	0.965607	S	128	2	-0.23019	91.937	0.9404
A0QT01		LJ00_08305;MSMEG_1662	A0QT01_MYCS2 Taurine-pyruvate aminotransferase OS=Mycobacterium smegmatis (strain ATCC 700084 / mc(2)155) GN=MSMEG_1662 PE=3 SV=1	TTADIT(0.852)QT(0.138)APT(0.01)DLGAK	0.964186	T	7	2	-0.12833	75.788	0.952656
A0QSG3	rpsH	MSMEG_1469;MSMEI_1433	RS8_MYCS2 30S ribosomal protein S8 OS=Mycobacterium smegmatis (strain ATCC 700084 / mc(2)155) GN=rpsH PE=1 SV=1	NANSAYHDEVT(1)LPHSK	0.958928	T	26	2	-0.025117	203.06	0.705773
A0QSZ1	metC	LJ00_08255;MSMEG_1652;MSMEI_1614	A0QSZ1_MYCS2 O-acetylhomoserine sulfhydrylase OS=Mycobacterium smegmatis (strain ATCC 700084 / mc(2)155) GN=metC PE=3 SV=1	S(0.001)LVIHPAS(0.007)T(0.007)T(0.008)HQQLS(0.915)PEEQLS(0.053)T(0.008)GVTPGLVR	0.956154	S	393	4	0.85621	62.848	0.924442
A0QVE0	frr	MSMEG_2541;MSMEI_2481	RRF_MYCS2 Ribosome-recycling factor OS=Mycobacterium smegmatis (strain ATCC 700084 / mc(2)155) GN=frr PE=1 SV=1	LVVIKPYEAS(1)QLR	0.952239	S	73	3	0.11869	78.902	0.755511
A0QUX4		LJ00_11785;MSMEG_2370;MSMEI_2310	A0QUX4_MYCS2 DoxX OS=Mycobacterium smegmatis (strain ATCC 700084 / mc(2)155) GN=MSMEG_2370 PE=4 SV=1	TSSSQDPWQRPDNPGT(0.977)GDS(0.023)AR	0.949213	T	17	2	0.4958	64.5	0.972327
A0R727		LJ00_33385;MSMEG_6757;MSMEI_6575	A0R727_MYCS2 Glycerol operon regulatory protein OS=Mycobacterium smegmatis (strain ATCC 700084 / mc(2)155) GN=MSMEG_6757 PE=4 SV=1	TLHGVGFVEQDAS(1)GR	0.948306	S	59	2	-0.058046	165.89	0.729716
A0QTT2	MSMEG_1954	MSMEG_1954	A0QTT2_MYCS2 ABC1 family protein OS=Mycobacterium smegmatis (strain ATCC 700084 / mc(2)155) GN=MSMEG_1954 PE=4 SV=1	FSS(0.002)FDDKPVAS(0.005)AS(0.993)IGQVHK	0.948136	S	134	3	0.2627	127.5	0.730959
A0QWS9	gmk	LJ00_15180;MSMEG_3051;MSMEI_2976	A0QWS9_MYCS2 Guanylate kinase OS=Mycobacterium smegmatis (strain ATCC 700084 / mc(2)155) GN=gmk PE=3 SV=1	VVVLSGPS(1)AVGK	0.947221	S	27	2	0.23328	151.16	0.825896
A0QWR8		LJ00_15130;MSMEG_3040	A0QWR8_MYCS2 Beta-lactamase OS=Mycobacterium smegmatis (strain ATCC 700084 / mc(2)155) GN=MSMEG_3040 PE=4 SV=1	IAS(0.989)MT(0.011)KPVTVAAAMALAEEGK	0.946649	S	59	2	-0.52176	117.23	0.849276
A0QQ58		LJ00_03160;MSMEG_0636;MSMEI_0620	A0QQ58_MYCS2 Uncharacterized protein OS=Mycobacterium smegmatis (strain ATCC 700084 / mc(2)155) GN=MSMEG_0636 PE=4 SV=1	VAHPEITVDGDEAT(0.99)GT(0.01)WYLQDR	0.945857	T	94	3	-0.053304	103.63	0.757932
A0QQQ1	sodC	LJ00_04155;MSMEG_0835;MSMEI_0816	A0QQQ1_MYCS2 Superoxide dismutase [Cu-Zn] OS=Mycobacterium smegmatis (strain ATCC 700084 / mc(2)155) GN=sodC PE=3 SV=1	LVTTTDAFT(1)AEDLLDGAK	0.94457	T	176	2	2.7938	141.97	0.941277
A0QUX8	ilvC	MSMEG_2374;MSMEI_2314	ILVC_MYCS2 Ketol-acid reductoisomerase (NADP(+)) OS=Mycobacterium smegmatis (strain ATCC 700084 / mc(2)155) GN=ilvC PE=1 SV=1	VAVIGY(0.019)GS(0.979)QGHAHS(0.002)LSLR	0.943214	S	28	3	-0.0094345	63.726	0.802573
A0QU52		MSMEG_2079;MSMEI_2034	A0QU52_MYCS2 Alcohol dehydrogenase OS=Mycobacterium smegmatis (strain ATCC 700084 / mc(2)155) GN=MSMEG_2079 PE=4 SV=1	HLDDVT(1)HEVDIKDVVGVIDEVR	0.94213	T	300	3	-0.49363	193	0.948847
A0R576	lsr2	LJ00_30130;MSMEG_6092;MSMEI_5934	A0R576_MYCS2 Lsr2 protein OS=Mycobacterium smegmatis (strain ATCC 700084 / mc(2)155) GN=lsr2 PE=4 SV=1	IPADVIDAFHAAT(1)	0.941773	T	114	2	-0.052359	96.067	0.659348
A0QU91		LJ00_10570;MSMEG_2121;MSMEI_2073	A0QU91_MYCS2 Multiphosphoryl transfer protein (MTP) OS=Mycobacterium smegmatis (strain ATCC 700084 / mc(2)155) GN=MSMEG_2121 PE=3 SV=1	VSGGQAHETLQHLLS(1)LAAR	0.941673	S	232	3	-0.14782	98.019	0.812224
A0QSZ3	icd2	LJ00_08265;MSMEG_1654;MSMEI_1615	A0QSZ3_MYCS2 Isocitrate dehydrogenase (NADP) Icd2 OS=Mycobacterium smegmatis (strain ATCC 700084 / mc(2)155) GN=icd2 PE=1 SV=1	LPNIS(0.993)AS(0.007)VPQLLAAIK	0.9391	S	89	2	0.5465	122.16	0.746871
A0QQP0		LJ00_04100;MSMEG_0824;MSMEI_0805	A0QQP0_MYCS2 Uncharacterized protein OS=Mycobacterium smegmatis (strain ATCC 700084 / mc(2)155) GN=MSMEG_0824 PE=4 SV=1	GLT(1)DGPVLAGGHSYGGR	0.938539	T	97	2	0.30643	211.82	0.833102
A0QXB9		LJ00_16140;MSMEG_3246;MSMEI_3163	A0QXB9_MYCS2 Response regulator OS=Mycobacterium smegmatis (strain ATCC 700084 / mc(2)155) GN=MSMEG_3246 PE=4 SV=1	IAPIVILT(0.002)AFS(0.998)QR	0.938187	S	93	2	-0.11679	113.54	0.833163
A0R3B8	eno	MSMEG_5415;MSMEI_5267	ENO_MYCS2 Enolase OS=Mycobacterium smegmatis (strain ATCC 700084 / mc(2)155) GN=eno PE=1 SV=1	S(0.983)GET(0.016)EDTTIADLAVAVGSGQIK	0.936702	S	365	2	-0.25431	204.78	0.915912
A0R006	wag31	MSMEG_4217;MSMEI_4119	WAG31_MYCS2 Cell wall synthesis protein Wag31 OS=Mycobacterium smegmatis (strain ATCC 700084 / mc(2)155) GN=wag31 PE=1 SV=1	AQAEAMVS(1)DAR	0.935187	S	151	2	-0.052432	116.71	0.916154
Q9X5M0	argS	MSMEG_4959;MSMEI_4832	SYR_MYCS2 Arginine--tRNA ligase OS=Mycobacterium smegmatis (strain ATCC 700084 / mc(2)155) GN=argS PE=3 SV=2	NVNLEFVS(0.976)ANPT(0.024)GPIHIGGTR	0.934017	S	129	2	0.75793	148.24	0.89939
A0R663		LJ00_31830;MSMEG_6438;MSMEI_6270	A0R663_MYCS2 Uncharacterized protein OS=Mycobacterium smegmatis (strain ATCC 700084 / mc(2)155) GN=MSMEG_6438 PE=4 SV=1	STVEAAPNPVS(1)GPVPVPVEEHHSTR	0.932285	S	121	3	-0.017607	94.349	0.973955
A0R006	wag31	MSMEG_4217;MSMEI_4119	WAG31_MYCS2 Cell wall synthesis protein Wag31 OS=Mycobacterium smegmatis (strain ATCC 700084 / mc(2)155) GN=wag31 PE=1 SV=1	PLTPADVHNVAFS(1)KPPIGK	0.931301	S	14	3	-0.03982	70.76	0.744677
A0R5I7		LJ00_30685;MSMEG_6206;MSMEI_6045	A0R5I7_MYCS2 Serine/threonine protein kinase PksC OS=Mycobacterium smegmatis (strain ATCC 700084 / mc(2)155) GN=MSMEG_6206 PE=4 SV=1	T(0.986)DGVPHT(0.014)QAGQILGTMAYLSPQR	0.930367	T	161	2	-0.013383	87.062	0.78705
A0QXB5	MSMEG_3240	MSMEG_3240	A0QXB5_MYCS2 DNA-binding response regulator, LuxR family protein OS=Mycobacterium smegmatis (strain ATCC 700084 / mc(2)155) GN=MSMEG_3240 PE=4 SV=1	VLVLS(0.013)AS(0.987)DERDDVLQAVK	0.929898	S	88	2	-0.15694	116.96	0.771039
A0QTA5		LJ00_08835;MSMEG_1771	A0QTA5_MYCS2 Methylase, putative OS=Mycobacterium smegmatis (strain ATCC 700084 / mc(2)155) GN=MSMEG_1771 PE=4 SV=1	MLAIAT(0.997)EGVY(0.003)RPQEDSQLLIDALER	0.922699	T	6	3	0.0456	112.54	0.846182
A0QSI6		LJ00_07455;MSMEG_1492;MSMEI_1456	A0QSI6_MYCS2 MarR-transcriptional regulator OS=Mycobacterium smegmatis (strain ATCC 700084 / mc(2)155) GN=MSMEG_1492 PE=4 SV=1	PSSPDSFDHADHT(1)DPIALAR	0.922244	T	14	2	0.081712	88.264	0.625104
A0QSZ3	icd2	LJ00_08265;MSMEG_1654;MSMEI_1615	A0QSZ3_MYCS2 Isocitrate dehydrogenase (NADP) Icd2 OS=Mycobacterium smegmatis (strain ATCC 700084 / mc(2)155) GN=icd2 PE=1 SV=1	ILGS(1)AVNPVLR	0.922102	S	134	2	0.066911	103.08	0.705383
A0QUY2	serA	LJ00_11825;MSMEG_2378;MSMEI_2318	A0QUY2_MYCS2 D-3-phosphoglycerate dehydrogenase OS=Mycobacterium smegmatis (strain ATCC 700084 / mc(2)155) GN=serA PE=3 SV=1	S(1)LPVVLIADK	0.921715	S	2	2	0.053681	114.76	0.646675
A0R2A8		MSMEG_5046;MSMEI_4919	A0R2A8_MYCS2 Drug resistance transporter EmrB/QacA subfamily OS=Mycobacterium smegmatis (strain ATCC 700084 / mc(2)155) GN=MSMEG_5046 PE=3 SV=1	AAGHPEPEHAGDYPDDDEYVEIILSSDPPEDPPT(1)DPQDDR	0.92167	T	536	4	-0.16109	66.324	0.780049
A0QWT7	MSMEG_3059	MSMEG_3059	A0QWT7_MYCS2 Esterase OS=Mycobacterium smegmatis (strain ATCC 700084 / mc(2)155) GN=MSMEG_3059 PE=4 SV=1	LAVAGDS(1)AGGNLAAVVAQLAR	0.91988	S	140	2	0.9989	164.42	0.700018
A0R5G4		LJ00_30565;MSMEG_6182;MSMEI_6022	A0R5G4_MYCS2 Conserved transmembrane protein OS=Mycobacterium smegmatis (strain ATCC 700084 / mc(2)155) GN=MSMEG_6182 PE=4 SV=1	TPAQVDADAKPAS(0.99)DPS(0.01)GW	0.919372	S	164	2	-0.046481	152.01	0.839905
A0QS63	rplL	LJ00_06805;MSMEG_1365;MSMEI_1326	A0QS63_MYCS2 50S ribosomal protein L7/L12 OS=Mycobacterium smegmatis (strain ATCC 700084 / mc(2)155) GN=rplL PE=3 SV=1	LEAAGAS(0.972)VT(0.028)VK	0.917219	S	126	2	0.35331	104.59	0.608528
A0QS44	nusG	LJ00_06705;MSMEG_1345;MSMEI_1307	A0QS44_MYCS2 Transcription termination/antitermination protein NusG OS=Mycobacterium smegmatis (strain ATCC 700084 / mc(2)155) GN=nusG PE=3 SV=1	NTPGVTGFVGAT(0.018)S(0.077)RPS(0.894)PLS(0.01)LDDVVK	0.916854	S	181	2	-0.41859	82.086	0.847942
A0QYW6		LJ00_18930;MSMEG_3811;MSMEI_3722	A0QYW6_MYCS2 Universal stress protein family protein, putative OS=Mycobacterium smegmatis (strain ATCC 700084 / mc(2)155) GN=MSMEG_3811 PE=1 SV=1	S(1)AYQTVVVGTDGSDSSLR	0.915756	S	2	2	-0.72165	152.37	0.785078
A0QQG1		LJ00_03690;MSMEG_0743	A0QQG1_MYCS2 Xanthine dehydrogenase OS=Mycobacterium smegmatis (strain ATCC 700084 / mc(2)155) GN=MSMEG_0743 PE=1 SV=1	IHHELGEHESAPAS(1)	0.915128	S	386	2	0.58045	151.26	0.672556
A0R5N8	ask	LJ00_30940;MSMEG_6257;MSMEI_6095	A0R5N8_MYCS2 Aspartokinase OS=Mycobacterium smegmatis (strain ATCC 700084 / mc(2)155) GN=ask PE=3 SV=1	Y(0.001)GGS(0.957)S(0.042)VADAER	0.904769	S	11	2	-0.34771	99.5	0.529129
A0QY48		LJ00_17580;MSMEG_3532	A0QY48_MYCS2 Serine/threonine dehydratase family protein OS=Mycobacterium smegmatis (strain ATCC 700084 / mc(2)155) GN=MSMEG_3532 PE=4 SV=1	S(0.93)T(0.07)PSELTFAHLR	0.90395	S	234	3	-0.24247	153.81	0.845696
A0R5T4	MSMEG_6303	MSMEG_6303	A0R5T4_MYCS2 Carboxylic ester hydrolase OS=Mycobacterium smegmatis (strain ATCC 700084 / mc(2)155) GN=MSMEG_6303 PE=3 SV=1	DNIS(0.001)AFGGDPGNVT(0.003)VFGQS(0.966)AGGDS(0.03)VVK	0.90354	S	173	3	0.0023255	82.198	0.661997
A0QTZ3		LJ00_10065;MSMEG_2017;MSMEI_1972	A0QTZ3_MYCS2 DNA binding domain, excisionase family OS=Mycobacterium smegmatis (strain ATCC 700084 / mc(2)155) GN=MSMEG_2017 PE=4 SV=1	DAAALLGVS(0.008)DDT(0.992)VRR	0.902292	T	19	3	0.032941	103.14	0.616804
A0QU53	fadE23	LJ00_10370;MSMEG_2080;MSMEI_2035	A0QU53_MYCS2 Acyl-CoA dehydrogenase OS=Mycobacterium smegmatis (strain ATCC 700084 / mc(2)155) GN=fadE23 PE=3 SV=1	LLGLT(0.144)S(0.856)AELK	0.901868	S	402	2	0.2414	100.82	0.809714
A0R072	sucB	LJ00_21230;MSMEG_4283;MSMEI_4182	A0R072_MYCS2 Dihydrolipoamide acetyltransferase component of pyruvate dehydrogenase complex OS=Mycobacterium smegmatis (strain ATCC 700084 / mc(2)155) GN=sucB PE=3 SV=1	AEPAPAAS(0.957)S(0.041)DGS(0.001)PYVTPLVR	0.901014	S	267	2	0.17677	165.8	0.194231
A0R240		LJ00_24615;MSMEG_4977;MSMEI_4850	A0R240_MYCS2 3'(2'),5'-bisphosphate nucleotidase, putative OS=Mycobacterium smegmatis (strain ATCC 700084 / mc(2)155) GN=MSMEG_4977 PE=4 SV=1	VWIVDPLDGT(0.998)REFS(0.002)ELGR	0.900421	T	84	3	-0.2406	90.718	0.363686
A0QR05		LJ00_04665;MSMEG_0940;MSMEI_0917	A0QR05_MYCS2 Uncharacterized protein OS=Mycobacterium smegmatis (strain ATCC 700084 / mc(2)155) GN=MSMEG_0940 PE=4 SV=1	T(0.002)GPEDS(0.059)QT(0.939)PS(0.939)RPIS(0.061)VAELLAK	0.900418	T	9	2	0.079479	109.65	0.924846
A0QNQ9		LJ00_00660;MSMEG_0131	A0QNQ9_MYCS2 AMP-binding enzyme, putative OS=Mycobacterium smegmatis (strain ATCC 700084 / mc(2)155) GN=MSMEG_0131 PE=4 SV=1	T(0.999)AEPS(0.001)QIEQPYLAR	0.897417	T	2	2	1.4506	93.494	0.580781
A0QVT6	MSMEG_2690	MSMEG_2690	A0QVT6_MYCS2 DNA translocase FtsK OS=Mycobacterium smegmatis (strain ATCC 700084 / mc(2)155) GN=MSMEG_2690 PE=3 SV=1	NIAY(1)AVAT(1)ES(1)VR	0.897053	T	506	2	-1.6033	109.07	0.770577
A0QNE2		LJ00_00035;MSMEG_0007;MSMEI_0009	A0QNE2_MYCS2 Putative conserved membrane protein OS=Mycobacterium smegmatis (strain ATCC 700084 / mc(2)155) GN=MSMEG_0007 PE=4 SV=1	AT(1)GHIT(0.977)DS(0.023)GDVPPWQR	0.891932	T	39	2	-0.094079	176.56	0.942022
A0QTI1	selD	LJ00_09240;MSMEG_1852	A0QTI1_MYCS2 Selenide, water dikinase OS=Mycobacterium smegmatis (strain ATCC 700084 / mc(2)155) GN=selD PE=3 SV=1	PLGIGVLNS(1)R	0.886181	S	187	2	0.12231	139.32	0.78028
A0R678	MSMEG_6452	MSMEG_6452	A0R678_MYCS2 [NADP+] succinate-semialdehyde dehydrogenase OS=Mycobacterium smegmatis (strain ATCC 700084 / mc(2)155) GN=MSMEG_6452 PE=4 SV=1	VAAVSLT(0.006)GS(0.994)ER	0.881208	S	213	2	-0.69147	118.76	0.421078
A0QQW5;A0QSN7	MSMEG_1543	LJ00_04475;MSMEG_0900;MSMEG_1543;MSMEI_0879	A0QQW5_MYCS2 Aldehyde dehydrogenase OS=Mycobacterium smegmatis (strain ATCC 700084 / mc(2)155) GN=MSMEG_0900 PE=3 SV=1;A0QSN7_MYCS2 Eptc-inducible aldehyde dehydrogenase OS=Mycobacterium smegmatis (strain ATCC 700084 / mc(2)155) GN=MSMEG_1543 PE=3 SV=1	IAFTGETT(0.204)T(0.795)GR	0.880872	T	252	2	0.16042	165.35	0.533871
A0QQP0		LJ00_04100;MSMEG_0824;MSMEI_0805	A0QQP0_MYCS2 Uncharacterized protein OS=Mycobacterium smegmatis (strain ATCC 700084 / mc(2)155) GN=MSMEG_0824 PE=4 SV=1	GLTDGPVLAGGHS(1)YGGR	0.878944	S	107	3	0.032889	113.33	0.620719
A0QSD7	rpsC	MSMEG_1442;MSMEI_1406	RS3_MYCS2 30S ribosomal protein S3 OS=Mycobacterium smegmatis (strain ATCC 700084 / mc(2)155) GN=rpsC PE=3 SV=1	AATSDAPAAGTAAAAEAPAESTES(1)	0.878123	S	275	2	-0.22254	182.49	0.462215
A0QS66	rpoC	MSMEG_1368;MSMEI_1329	RPOC_MYCS2 DNA-directed RNA polymerase subunit beta' OS=Mycobacterium smegmatis (strain ATCC 700084 / mc(2)155) GN=rpoC PE=1 SV=1	LEADLAELEAEGAKS(1)DVR	0.877029	S	191	3	-0.19235	96.881	0.364602
A0QYT4	pheS	LJ00_18770;MSMEG_3778;MSMEI_3689	A0QYT4_MYCS2 Phenylalanine--tRNA ligase alpha subunit OS=Mycobacterium smegmatis (strain ATCC 700084 / mc(2)155) GN=pheS PE=3 SV=1	S(0.001)EQDT(0.999)FQIAPDGSR	0.877017	T	175	2	0.43061	97.2	0.842481
A0QS63	rplL	LJ00_06805;MSMEG_1365;MSMEI_1326	A0QS63_MYCS2 50S ribosomal protein L7/L12 OS=Mycobacterium smegmatis (strain ATCC 700084 / mc(2)155) GN=rplL PE=3 SV=1	DLVDS(1)APKPLLEK	0.871843	S	99	3	-0.051225	113.52	0.567374
A0QYS5	argH	MSMEG_3769;MSMEI_3680	ARLY_MYCS2 Argininosuccinate lyase OS=Mycobacterium smegmatis (strain ATCC 700084 / mc(2)155) GN=argH PE=1 SV=1	S(0.991)T(0.009)NEGSLWGGR	0.87165	S	2	2	0.070218	147.28	0.936739
A0QSB1		LJ00_07060;MSMEG_1416;MSMEI_1381	A0QSB1_MYCS2 FAD-dependent pyridine nucleotide-disulfide oxidoreductase OS=Mycobacterium smegmatis (strain ATCC 700084 / mc(2)155) GN=MSMEG_1416 PE=4 SV=1	IGS(1)FPDLQGIR	0.868818	S	120	2	0.18654	99.215	0.80614
A0QY23		LJ00_17450;MSMEG_3507;MSMEI_3427	A0QY23_MYCS2 Fructose-bisphosphate aldolase OS=Mycobacterium smegmatis (strain ATCC 700084 / mc(2)155) GN=MSMEG_3507 PE=4 SV=1	MTSGQGFIAALDQS(0.997)GGS(0.002)T(0.001)PK	0.863343	S	23	3	-0.67901	153.59	0.528151
A0QR98		LJ00_05155;LJ00_11530;MSMEG_1038;MSMEG_2318;MSMEI_1008;MSMEI_2259	A0QR98_MYCS2 GTP cyclohydrolase II OS=Mycobacterium smegmatis (strain ATCC 700084 / mc(2)155) GN=MSMEG_1038 PE=4 SV=1	VSFNGS(1)IR	0.858481	S	85	2	-0.10215	171.33	0.715962
A0R7I5		LJ00_34210;MSMEG_6929;MSMEI_6739	A0R7I5_MYCS2 Integral membrane protein MviN OS=Mycobacterium smegmatis (strain ATCC 700084 / mc(2)155) GN=MSMEG_6929 PE=4 SV=1	GPT(0.166)T(0.834)PAPGWVGAPASVAGAGTR	0.858067	T	615	2	-0.11574	84.208	0.469279
A0QQX7	fadB2	LJ00_04530;MSMEG_0912;MSMEI_0890	A0QQX7_MYCS2 3-hydroxybutyryl-CoA dehydrogenase OS=Mycobacterium smegmatis (strain ATCC 700084 / mc(2)155) GN=fadB2 PE=4 SV=1	VITDPDAVLAS(0.05)NT(0.826)S(0.093)S(0.032)IPIMK	0.856693	T	121	3	-0.53369	110.1	0.86256
A0QW03	ppgK	LJ00_13720;MSMEG_2760;MSMEI_2691	A0QW03_MYCS2 Polyphosphate glucokinase OS=Mycobacterium smegmatis (strain ATCC 700084 / mc(2)155) GN=ppgK PE=4 SV=1	GFGVDVGGS(1)GVK	0.855173	S	29	2	0.099204	91.307	0.516444
A0R053		LJ00_21140;MSMEG_4264;MSMEI_4164	A0R053_MYCS2 Uncharacterized protein OS=Mycobacterium smegmatis (strain ATCC 700084 / mc(2)155) GN=MSMEG_4264 PE=4 SV=1	VGY(1)TAPTYR	0.854445	Y	105	2	-0.18919	136.27	0.586889
A0R3D7	ispE	MSMEG_5436;MSMEI_5286	ISPE_MYCS2 4-diphosphocytidyl-2-C-methyl-D-erythritol kinase OS=Mycobacterium smegmatis (strain ATCC 700084 / mc(2)155) GN=ispE PE=3 SV=1	VASGPVHGAHVVPAPSAS(1)	0.852752	S	322	2	-0.83669	141.06	0.396073
A0R3M5	MSMEG_5526	MSMEG_5526	A0R3M5_MYCS2 Peptidoglycan-binding LysM OS=Mycobacterium smegmatis (strain ATCC 700084 / mc(2)155) GN=MSMEG_5526 PE=4 SV=1	DSHTDVSDGT(0.001)AAT(0.998)DVIDMTGRR	0.851495	T	103	3	-0.13394	163.11	0.775499
A0R3M4	sucC	MSMEG_5525;MSMEI_5373	SUCC_MYCS2 Succinate--CoA ligase [ADP-forming] subunit beta OS=Mycobacterium smegmatis (strain ATCC 700084 / mc(2)155) GN=sucC PE=1 SV=1	YAAT(0.01)PDDAFT(0.99)HANNILGLDIK	0.849558	T	70	3	0.35363	88.565	0.831968
A0QSD7	rpsC	MSMEG_1442;MSMEI_1406	RS3_MYCS2 30S ribosomal protein S3 OS=Mycobacterium smegmatis (strain ATCC 700084 / mc(2)155) GN=rpsC PE=3 SV=1	ELAAAAPAS(1)DRPR	0.84822	S	221	3	-0.031753	211.83	0.466326
A0R218	rho	LJ00_24495;MSMEG_4954	A0R218_MYCS2 Transcription termination factor Rho OS=Mycobacterium smegmatis (strain ATCC 700084 / mc(2)155) GN=rho PE=3 SV=1	AAEAPEAGESQES(1)QPR	0.839421	S	184	2	0.056331	187.56	0.208707
A0QSY1		LJ00_08200;MSMEG_1642	A0QSY1_MYCS2 ABC transporter, ATP-binding protein OS=Mycobacterium smegmatis (strain ATCC 700084 / mc(2)155) GN=MSMEG_1642 PE=4 SV=1	YPSAPQHGYPNGPQT(0.512)GY(0.986)PS(0.503)GPQR	0.838828	Y	173	3	-0.086067	105.52	0.522532
A0R3N9	pgi	MSMEG_5541;MSMEI_5387	G6PI_MYCS2 Glucose-6-phosphate isomerase OS=Mycobacterium smegmatis (strain ATCC 700084 / mc(2)155) GN=pgi PE=1 SV=1	T(0.061)FS(0.817)T(0.122)LETLTNATAAR	0.83627	S	210	2	0.55673	114.54	0.7996
A0R2S8		LJ00_25820;MSMEG_5220;MSMEI_5083	A0R2S8_MYCS2 Alpha/beta hydrolase fold-3 domain protein OS=Mycobacterium smegmatis (strain ATCC 700084 / mc(2)155) GN=MSMEG_5220 PE=4 SV=1	LVMTGLS(0.999)AGSTLVTTTLVR	0.831594	S	161	2	-0.021235	145.62	0.732178
A0QUA6	pgm	LJ00_10640;MSMEG_2136;MSMEI_2087	A0QUA6_MYCS2 Phosphoglucomutase PgmA OS=Mycobacterium smegmatis (strain ATCC 700084 / mc(2)155) GN=pgm PE=3 SV=1	GREGDLADGIVVT(0.001)PS(0.999)HNPPR	0.828944	S	147	3	-0.77868	160.64	0.910938
A0QQW8	lpdA	LJ00_04490;MSMEG_0903;MSMEI_0882	A0QQW8_MYCS2 Dihydrolipoyl dehydrogenase OS=Mycobacterium smegmatis (strain ATCC 700084 / mc(2)155) GN=lpdA PE=4 SV=1	LVPGT(0.007)S(0.007)LS(0.001)ENVVT(0.002)YET(0.983)QILSR	0.828299	T	163	3	0.23414	77.391	0.829312
A0R2B1	kgd	MSMEG_5049;MSMEI_4922	KGD_MYCS2 Multifunctional 2-oxoglutarate metabolism enzyme OS=Mycobacterium smegmatis (strain ATCC 700084 / mc(2)155) GN=kgd PE=1 SV=1	HEIEPS(0.018)ES(0.092)VEADQQIPS(0.89)K	0.827738	S	829	2	-0.36395	77.13	0.338845
A0QQ98	dcd	MSMEG_0678;MSMEI_0661	DCD_MYCS2 dCTP deaminase OS=Mycobacterium smegmatis (strain ATCC 700084 / mc(2)155) GN=dcd PE=1 SV=1	SHLNFIKS(1)	0.827664	S	189	2	-0.21904	108.47	0.33183
A0QY23		LJ00_17450;MSMEG_3507;MSMEI_3427	A0QY23_MYCS2 Fructose-bisphosphate aldolase OS=Mycobacterium smegmatis (strain ATCC 700084 / mc(2)155) GN=MSMEG_3507 PE=4 SV=1	VVALS(1)GGYSRDEANK	0.824079	S	240	2	-0.94223	155.09	0.677701
A0QSS3	groS	MSMEG_1582;MSMEI_1544	CH10_MYCS2 10 kDa chaperonin OS=Mycobacterium smegmatis (strain ATCC 700084 / mc(2)155) GN=groS PE=1 SV=1	AS(1)VNIKPLEDK	0.823968	S	3	2	-0.041954	143.42	0.0598095
A0QY23		LJ00_17450;MSMEG_3507;MSMEI_3427	A0QY23_MYCS2 Fructose-bisphosphate aldolase OS=Mycobacterium smegmatis (strain ATCC 700084 / mc(2)155) GN=MSMEG_3507 PE=4 SV=1	LLAQNTGVIAS(0.01)FS(0.99)R	0.822971	S	263	2	0.21963	179.55	0.453494
A0QQS4		MSMEG_0858;MSMEI_0839	A0QQS4_MYCS2 Cell division control protein Cdc48 OS=Mycobacterium smegmatis (strain ATCC 700084 / mc(2)155) GN=MSMEG_0858 PE=1 SV=1	RGQNFDS(0.002)GVT(0.998)DK	0.819989	T	603	2	0.76352	153.49	0.82582
A0QSW4		LJ00_08120;MSMEG_1625;MSMEI_1587	A0QSW4_MYCS2 Amino acid permease-associated OS=Mycobacterium smegmatis (strain ATCC 700084 / mc(2)155) GN=MSMEG_1625 PE=4 SV=1	S(0.001)DPQS(0.028)DPES(0.971)DPHHALEIVEQSAGLR	0.817024	S	12	3	0.12044	82.177	0.498095
A0QYG9	secA2	MSMEG_3654;MSMEI_3567	SECA2_MYCS2 Protein translocase subunit SecA 2 OS=Mycobacterium smegmatis (strain ATCC 700084 / mc(2)155) GN=secA2 PE=1 SV=1	LLGAS(0.225)T(0.775)ER	0.816814	T	24	2	-0.080388	142.36	0.82428
A0QWX9;A0R0K2	tal	LJ00_21855;MSMEG_3102;MSMEG_4415;MSMEI_3024;MSMEI_4307	TAL_MYCS2 Transaldolase OS=Mycobacterium smegmatis (strain ATCC 700084 / mc(2)155) GN=tal PE=1 SV=1;A0R0K2_MYCS2 Transaldolase OS=Mycobacterium smegmatis (strain ATCC 700084 / mc(2)155) GN=tal PE=3 SV=1	VQRPLWAS(0.947)T(0.053)GVK	0.816022	S	270	2	-0.3892	146.59	0.121086
A0QV37	rpsP	MSMEG_2435;MSMEI_2374	RS16_MYCS2 30S ribosomal protein S16 OS=Mycobacterium smegmatis (strain ATCC 700084 / mc(2)155) GN=rpsP PE=1 SV=1	DEAAEAPAEAAEAPAEAADAAS(0.004)ES(0.996)	0.81506	S	156	2	0.092166	142.74	0.352319
A0QWR8		LJ00_15130;MSMEG_3040	A0QWR8_MYCS2 Beta-lactamase OS=Mycobacterium smegmatis (strain ATCC 700084 / mc(2)155) GN=MSMEG_3040 PE=4 SV=1	IAS(0.06)MT(0.94)KPVTVAAAMALAEEGK	0.810022	T	61	2	-0.24211	104.63	0.765898
A0R5Z0		LJ00_31460;MSMEG_6365;MSMEI_6197	BPA_MYCS2 Bacterial proteasome activator OS=Mycobacterium smegmatis (strain ATCC 700084 / mc(2)155) GN=bpa PE=1 SV=1	GGATHPGTGQY(1)L	0.808975	Y	174	2	0.56856	145.46	0.472262
A0R523	MSMEG_6037	MSMEG_6037	A0R523_MYCS2 2-hydroxy-6-ketonona-2,4-dienedioic acid hydrolase OS=Mycobacterium smegmatis (strain ATCC 700084 / mc(2)155) GN=MSMEG_6037 PE=4 SV=1	VPLLGNS(1)LGGGTAVR	0.808093	S	117	2	-0.40057	156.57	0.47208
A0R082	glnE	MSMEG_4293;MSMEI_4192	GLNE_MYCS2 Bifunctional glutamine synthetase adenylyltransferase/adenylyl-removing enzyme OS=Mycobacterium smegmatis (strain ATCC 700084 / mc(2)155) GN=glnE PE=3 SV=1	ELNYVS(1)DVDVIFVGEDIEK	0.795379	S	227	3	0.090346	158.11	0.251323
A0R561	carD	MSMEG_6077;MSMEI_5917	CARD_MYCS2 RNA polymerase-binding transcription factor CarD OS=Mycobacterium smegmatis (strain ATCC 700084 / mc(2)155) GN=carD PE=1 SV=1	AETILDEVLAAAS(1)	0.793594	S	162	2	0.081019	174.23	0.38754
A0QYQ9	ppnK	LJ00_18630;MSMEG_3750;MSMEI_3661	A0QYQ9_MYCS2 NAD kinase OS=Mycobacterium smegmatis (strain ATCC 700084 / mc(2)155) GN=ppnK PE=3 SV=1	LDSAPFT(1)DR	0.787019	T	290	2	0.085893	180.66	0.0280663
A0R3E8		LJ00_26920;MSMEG_5447;MSMEI_5297	A0R3E8_MYCS2 Dolichyl-phosphate-mannose--protein O-mannosyl transferase OS=Mycobacterium smegmatis (strain ATCC 700084 / mc(2)155) GN=MSMEG_5447 PE=4 SV=1	T(0.422)ALDT(0.584)DT(0.89)PT(0.104)AGR	0.786232	T	8	2	0.86719	71.879	0.0928521
A0QQU5	groL1	MSMEG_0880;MSMEI_0859	CH601_MYCS2 60 kDa chaperonin 1 OS=Mycobacterium smegmatis (strain ATCC 700084 / mc(2)155) GN=groL1 PE=1 SV=1	AEIENSDSDY(1)DREK	0.783581	Y	358	3	-0.054617	231.05	0.108308
A0R218	rho	LJ00_24495;MSMEG_4954	A0R218_MYCS2 Transcription termination factor Rho OS=Mycobacterium smegmatis (strain ATCC 700084 / mc(2)155) GN=rho PE=3 SV=1	S(0.006)AS(0.992)LS(0.001)TMVLPELR	0.780651	S	34	2	-0.1002	149.69	0.683802
A0R5Z0		LJ00_31460;MSMEG_6365;MSMEI_6197	BPA_MYCS2 Bacterial proteasome activator OS=Mycobacterium smegmatis (strain ATCC 700084 / mc(2)155) GN=bpa PE=1 SV=1	S(0.947)LT(0.053)DLVEQPAK	0.779723	S	32	2	0.20015	175.74	0.839943
A0R218	rho	LJ00_24495;MSMEG_4954	A0R218_MYCS2 Transcription termination factor Rho OS=Mycobacterium smegmatis (strain ATCC 700084 / mc(2)155) GN=rho PE=3 SV=1	S(1)ELIAAIR	0.775372	S	61	2	-0.053497	138.06	0.191294
A0R1B5		MSMEG_4692;MSMEI_4575	Y4692_MYCS2 Uncharacterized protein MSMEG_4692/MSMEI_4575 OS=Mycobacterium smegmatis (strain ATCC 700084 / mc(2)155) GN=MSMEG_4692 PE=1 SV=1	GIESAAPLGVS(0.997)AAAAS(0.003)FK	0.774468	S	128	2	0.35146	116.85	0.50018
A0QQF0	clpB	LJ00_03635;MSMEG_0732;MSMEI_0716	A0QQF0_MYCS2 Chaperone protein ClpB OS=Mycobacterium smegmatis (strain ATCC 700084 / mc(2)155) GN=clpB PE=3 SV=1	LPSASGAS(0.054)S(0.943)QPQLS(0.004)R	0.77306	S	79	2	0.3891	160.63	0.430214
A0QQK3	pknG	MSMEG_0786;MSMEI_0770	PKNG_MYCS2 Serine/threonine-protein kinase PknG OS=Mycobacterium smegmatis (strain ATCC 700084 / mc(2)155) GN=pknG PE=1 SV=1	VPERDPLT(1)ALMT(1)NPVVAES(1)K	0.768326	T	105	3	1.0087	147.17	0.343842
A0R2C3		LJ00_25030;MSMEG_5061	A0R2C3_MYCS2 Bacterial extracellular solute-binding protein OS=Mycobacterium smegmatis (strain ATCC 700084 / mc(2)155) GN=MSMEG_5061 PE=4 SV=1	SVATAPGADPSITQTDENT(1)AR	0.762597	T	257	2	0.11953	151.96	0.521384
A0QVY3	bisC	LJ00_13615;MSMEG_2738;MSMEI_2671	A0QVY3_MYCS2 Biotin sulfoxide reductase OS=Mycobacterium smegmatis (strain ATCC 700084 / mc(2)155) GN=bisC PE=3 SV=1	HS(0.001)Y(0.001)S(0.997)LGAT(0.002)GAIMPR	0.757065	S	143	2	-1.1992	81.185	0.540642
A0QR75		LJ00_05015;LJ00_11400;MSMEG_1012;MSMEG_2292;MSMEI_0983;MSMEI_2234	A0QR75_MYCS2 Alkaline phosphatase OS=Mycobacterium smegmatis (strain ATCC 700084 / mc(2)155) GN=MSMEG_1012 PE=3 SV=1	DGKPNYVT(0.036)DS(0.961)AAS(0.003)ATGWTTGTK	0.755758	S	130	2	-0.040818	121.35	0.143836
A0QRP2		LJ00_05920;MSMEG_1188;MSMEI_1156	A0QRP2_MYCS2 Uncharacterized protein OS=Mycobacterium smegmatis (strain ATCC 700084 / mc(2)155) GN=MSMEG_1188 PE=4 SV=1	LCLPDPAEADT(1)LR	0.752584	T	77	2	0.063078	150.26	0.445694
A0R6Z3		LJ00_33215;MSMEG_6723;MSMEI_6540	A0R6Z3_MYCS2 Para-aminobenzoate synthase OS=Mycobacterium smegmatis (strain ATCC 700084 / mc(2)155) GN=MSMEG_6723 PE=4 SV=1	DGDTY(1)APHWER	0.751278	Y	142	2	-0.024373	246.93	0.189604
A0R5H1		LJ00_30600;MSMEG_6189;MSMEI_6029	A0R5H1_MYCS2 Crp/Fnr familytranscriptional regulator OS=Mycobacterium smegmatis (strain ATCC 700084 / mc(2)155) GN=MSMEG_6189 PE=4 SV=1	AGIFQGVEPT(1)AVAALTK	0.74416	T	17	2	0.35908	94.882	0.754697
A0QYQ7	pyrG	MSMEG_3746;MSMEI_3656	PYRG_MYCS2 CTP synthase OS=Mycobacterium smegmatis (strain ATCC 700084 / mc(2)155) GN=pyrG PE=1 SV=1	HLFVTGGVVS(0.78)S(0.22)LGK	0.742383	S	23	2	0.16965	103.13	0.481772
A0R1B5		MSMEG_4692;MSMEI_4575	Y4692_MYCS2 Uncharacterized protein MSMEG_4692/MSMEI_4575 OS=Mycobacterium smegmatis (strain ATCC 700084 / mc(2)155) GN=MSMEG_4692 PE=1 SV=1	GIES(1)AAPLGVSAAAASFK	0.742355	S	121	2	0.84235	64.534	0.528193
A0QYG2	garA	MSMEG_3647;MSMEI_3561	GARA_MYCS2 Glycogen accumulation regulator GarA OS=Mycobacterium smegmatis (strain ATCC 700084 / mc(2)155) GN=garA PE=1 SV=2	T(0.023)DKDS(0.874)NLGADQS(0.025)EDVT(0.103)VET(0.946)T(0.026)S(0.004)VFR	0.736567	S	6	2	-0.27373	133.98	0.799846
A0R729	glpK	MSMEG_6759;MSMEI_6577	A0R729_MYCS2 Glycerol kinase OS=Mycobacterium smegmatis (strain ATCC 700084 / mc(2)155) GN=glpK PE=3 SV=1	S(0.008)S(0.008)S(0.984)AVQSALNAAK	0.736441	S	57	2	0.00014142	123.95	0.339557
A0R5H1		LJ00_30600;MSMEG_6189;MSMEI_6029	A0R5H1_MYCS2 Crp/Fnr familytranscriptional regulator OS=Mycobacterium smegmatis (strain ATCC 700084 / mc(2)155) GN=MSMEG_6189 PE=4 SV=1	SVLIS(0.001)DS(0.999)ER	0.735493	S	216	2	0.079016	123.67	0.195084
A0QSU0	sigD	LJ00_07985;MSMEG_1599;MSMEI_1560	A0QSU0_MYCS2 Alternative RNA polymerase sigma-D factor, SigD OS=Mycobacterium smegmatis (strain ATCC 700084 / mc(2)155) GN=sigD PE=3 SV=1	FSLDAGPEQS(0.002)AIDS(0.192)ES(0.787)S(0.019)AR	0.733662	S	126	2	-0.090953	126.84	0.7397
A0R079	glnA	MSMEG_4290;MSMEI_4189	GLNA1_MYCS2 Glutamine synthetase 1 OS=Mycobacterium smegmatis (strain ATCC 700084 / mc(2)155) GN=glnA PE=1 SV=1	DLY(1)ELPPDEAAAIPQAPTSLSAVIDK	0.733451	Y	406	3	0.27207	133.47	0.26918
A0R0R8		LJ00_22185;MSMEG_4484;MSMEI_4373	A0R0R8_MYCS2 Putative conserved transmembrane protein OS=Mycobacterium smegmatis (strain ATCC 700084 / mc(2)155) GN=MSMEG_4484 PE=4 SV=1	TLEQAIFT(0.917)AES(0.083)R	0.731841	T	525	2	-1.3424	73.841	0.178908
A0QWX4	ppc	MSMEG_3097;MSMEI_3019	CAPP_MYCS2 Phosphoenolpyruvate carboxylase OS=Mycobacterium smegmatis (strain ATCC 700084 / mc(2)155) GN=ppc PE=1 SV=1	T(1)VFDTQHR	0.728721	T	169	2	0.98143	90.37	0.388298
A0QR08	proC	LJ00_04680;MSMEG_0943;MSMEI_0920	A0QR08_MYCS2 Pyrroline-5-carboxylate reductase OS=Mycobacterium smegmatis (strain ATCC 700084 / mc(2)155) GN=proC PE=3 SV=1	AT(0.014)VT(0.027)S(0.793)PAGT(0.098)T(0.068)AAGLR	0.723495	S	246	2	0.40749	120.9	0.557474
A0R1H7		LJ00_23535;MSMEG_4757;MSMEI_4637	A0R1H7_MYCS2 Fatty acid synthase OS=Mycobacterium smegmatis (strain ATCC 700084 / mc(2)155) GN=MSMEG_4757 PE=1 SV=1	T(1)IYEHDRVPAGWNDESGSDR	0.721675	T	2	3	0.12487	109.84	0.189904
A0QSJ0	mmsB	LJ00_07475;MSMEG_1496;MSMEI_1460	A0QSJ0_MYCS2 3-hydroxyisobutyrate dehydrogenase OS=Mycobacterium smegmatis (strain ATCC 700084 / mc(2)155) GN=mmsB PE=3 SV=1	GHAQLDAPVS(1)GGVK	0.714832	S	119	2	-0.13802	132.15	0.610622
A0R6E3		MSMEG_6518;MSMEI_6344	Y6518_MYCS2 Uncharacterized protein MSMEG_6518/MSMEI_6344 OS=Mycobacterium smegmatis (strain ATCC 700084 / mc(2)155) GN=MSMEG_6518 PE=1 SV=1	DLIEAVEAEEPAT(0.002)EAET(0.998)AQIK	0.700433	T	117	2	-0.021114	180.31	0.688218
A0R0W9		MSMEG_4535;MSMEI_4422	TREH_MYCS2 Trehalase OS=Mycobacterium smegmatis (strain ATCC 700084 / mc(2)155) GN=MSMEG_4535 PE=1 SV=1	AS(0.999)DGPLT(0.003)VT(0.998)APVPYAAGPTLR	0.695097	T	24	2	-0.62572	89.831	0.746494
A0QNH4	MSMEG_0044	MSMEG_0044	SAEA_MYCS2 Putative ESX-1 scaffolding and assembly protein SaeA OS=Mycobacterium smegmatis (strain ATCC 700084 / mc(2)155) GN=saeA PE=4 SV=1	VTQDLTEET(0.941)GS(0.059)DGR	0.690243	T	417	2	0.28134	200.97	0.645217
A0R5Q2	leuA	LJ00_31005;MSMEG_6271;MSMEI_6108	A0R5Q2_MYCS2 2-isopropylmalate synthase OS=Mycobacterium smegmatis (strain ATCC 700084 / mc(2)155) GN=leuA PE=3 SV=1	MNT(0.001)PDIS(0.004)S(0.005)DAFS(0.06)T(0.931)GR	0.688402	T	13	2	0.4005	119.31	0.571132
A0QQC1		LJ00_03485;MSMEG_0702;MSMEI_0685	A0QQC1_MYCS2 Luciferase-like monooxygenase superfamily OS=Mycobacterium smegmatis (strain ATCC 700084 / mc(2)155) GN=MSMEG_0702 PE=4 SV=1	SNSPLVGT(0.003)S(0.233)T(0.764)EIVDK	0.685963	T	268	2	0.1886	132.23	0.642239
A0R4R5	MSMEG_5926	MSMEG_5926	A0R4R5_MYCS2 Putative secreted protein OS=Mycobacterium smegmatis (strain ATCC 700084 / mc(2)155) GN=MSMEG_5926 PE=4 SV=1	DPMEFKPPS(1)GFQLPT(1)GMGPPPGK	0.684745	S	399	3	-0.060066	89.029	0.22743
A0R2C0	sugC	LJ00_25015;MSMEG_5058;MSMEI_4931	A0R2C0_MYCS2 ABC transporter, ATP-binding protein SugC OS=Mycobacterium smegmatis (strain ATCC 700084 / mc(2)155) GN=sugC PE=3 SV=1	LPFGEVT(0.899)LT(0.101)PHMLDLLDK	0.673774	T	264	3	-0.057933	88.951	0.3722
A0R023		LJ00_20990;MSMEG_4234;MSMEI_4134	A0R023_MYCS2 FHA domain containing protein OS=Mycobacterium smegmatis (strain ATCC 700084 / mc(2)155) GN=MSMEG_4234 PE=4 SV=1	SAPQT(1)GPIPR	0.666178	T	51	2	0.25252	105.2	0.751809
A0QWP4		LJ00_15000;MSMEG_3014;MSMEI_2939	A0QWP4_MYCS2 Uncharacterized protein OS=Mycobacterium smegmatis (strain ATCC 700084 / mc(2)155) GN=MSMEG_3014 PE=4 SV=1	ADLAALGADAPT(1)GDILGVR	0.661437	T	52	2	0.0085963	69.737	0.64456
A0QUX8	ilvC	MSMEG_2374;MSMEI_2314	ILVC_MYCS2 Ketol-acid reductoisomerase (NADP(+)) OS=Mycobacterium smegmatis (strain ATCC 700084 / mc(2)155) GN=ilvC PE=1 SV=1	MNY(0.013)S(0.904)VS(0.018)DT(0.065)AEFGGYLSGPR	0.656451	S	251	2	0.4787	92.65	0.603387
A0QV28	glnB	LJ00_12065;MSMEG_2426;MSMEI_2365	A0QV28_MYCS2 Nitrogen regulatory protein P-II OS=Mycobacterium smegmatis (strain ATCC 700084 / mc(2)155) GN=glnB PE=3 SV=1	GAEY(0.013)S(0.987)VDFVPK	0.647168	S	52	2	-0.84836	82.645	0.1523
A0QQW3		LJ00_04465;MSMEG_0898;MSMEI_0877	A0QQW3_MYCS2 Ketose-bisphosphate aldolase OS=Mycobacterium smegmatis (strain ATCC 700084 / mc(2)155) GN=MSMEG_0898 PE=3 SV=1	IVEELPVAVS(0.038)LHGT(0.939)S(0.023)GLPAEDR	0.644783	T	204	2	-0.56903	153.06	0.510428
A0QTF8	rmlD	MSMEG_1825;MSMEI_1782	RMLD_MYCS2 dTDP-4-dehydrorhamnose reductase OS=Mycobacterium smegmatis (strain ATCC 700084 / mc(2)155) GN=rmlD PE=1 SV=1	T(1)AWVY(0.998)RGGDGS(0.002)DFVAT(0.001)MRR	0.635291	T	180	2	1.8551	62.924	0.59086
A0QQH1		LJ00_03740;MSMEG_0753;MSMEI_0737	A0QQH1_MYCS2 Uncharacterized protein OS=Mycobacterium smegmatis (strain ATCC 700084 / mc(2)155) GN=MSMEG_0753 PE=4 SV=1	FTAPSSFDGS(0.002)T(0.998)QK	0.627793	T	74	2	0.038284	221.85	0.0332724
A0QWR4	efp	MSMEG_3035;MSMEI_2960	EFP_MYCS2 Elongation factor P OS=Mycobacterium smegmatis (strain ATCC 700084 / mc(2)155) GN=efp PE=1 SV=1	SSAGTKPATVETGAEIQVPLFINT(1)GDRLK	0.620988	T	168	3	2.2755	94.886	0.638512
A0QR04	MSMEG_0939	MSMEG_0939	A0QR04_MYCS2 Ppx/GppA phosphatase family protein OS=Mycobacterium smegmatis (strain ATCC 700084 / mc(2)155) GN=MSMEG_0939 PE=4 SV=1	AELEGVS(1)AER	0.601607	S	258	2	-0.31727	114.76	0.257511
A0R5B0	rsfB	LJ00_30300;MSMEG_6127;MSMEI_5968	A0R5B0_MYCS2 Anti-sigma factor antagonist OS=Mycobacterium smegmatis (strain ATCC 700084 / mc(2)155) GN=rsfB PE=3 SV=1	SEPSAVVVDLS(0.006)AVDFLAS(0.994)AGMGVLVAAHGELAPAVR	0.595198	S	63	4	0.10138	109.77	0.500225
A0QP32	pckG	MSMEG_0255;MSMEI_0248	PCKG_MYCS2 Phosphoenolpyruvate carboxykinase [GTP] OS=Mycobacterium smegmatis (strain ATCC 700084 / mc(2)155) GN=pckG PE=1 SV=1	T(0.79)S(0.205)AT(0.005)IPGLDTAPTK	0.583866	T	2	2	0.31222	138.55	0.760338
A0R0C4	MSMEG_4337	MSMEG_4337	A0R0C4_MYCS2 Beta-lactamase OS=Mycobacterium smegmatis (strain ATCC 700084 / mc(2)155) GN=MSMEG_4337 PE=4 SV=1	PFALAS(0.924)VT(0.076)K	0.582332	S	35	2	-0.14144	108.47	0.483685
A0QUX8	ilvC	MSMEG_2374;MSMEI_2314	ILVC_MYCS2 Ketol-acid reductoisomerase (NADP(+)) OS=Mycobacterium smegmatis (strain ATCC 700084 / mc(2)155) GN=ilvC PE=1 SV=1	MNY(0.004)S(0.018)VS(0.005)DT(0.967)AEFGGYLS(0.006)GPR	0.581382	T	255	2	-0.73843	156.39	0.745514
A0QYQ1	rluB	LJ00_18580;MSMEG_3740;MSMEI_3650	A0QYQ1_MYCS2 Pseudouridine synthase OS=Mycobacterium smegmatis (strain ATCC 700084 / mc(2)155) GN=rluB PE=3 SV=1	LDADT(1)EGLLLLTNDGELAHR	0.580646	T	115	3	0.40182	134.83	0.479956
A0QUX8	ilvC	MSMEG_2374;MSMEI_2314	ILVC_MYCS2 Ketol-acid reductoisomerase (NADP(+)) OS=Mycobacterium smegmatis (strain ATCC 700084 / mc(2)155) GN=ilvC PE=1 SV=1	ANAEHPIEVT(1)GKK	0.578619	T	318	3	0.056949	186.29	0.00640674
A0QSY1		LJ00_08200;MSMEG_1642	A0QSY1_MYCS2 ABC transporter, ATP-binding protein OS=Mycobacterium smegmatis (strain ATCC 700084 / mc(2)155) GN=MSMEG_1642 PE=4 SV=1	Y(0.001)PS(0.998)APQHGYPNGPQT(0.003)GYPS(0.998)GPQR	0.57546	S	159	2	-0.4709	81.297	0.532004
A0QQK3	pknG	MSMEG_0786;MSMEI_0770	PKNG_MYCS2 Serine/threonine-protein kinase PknG OS=Mycobacterium smegmatis (strain ATCC 700084 / mc(2)155) GN=pknG PE=1 SV=1	GTVVTEAY(0.002)DQVT(0.998)MAT(1)R	0.572794	T	75	2	-0.37071	140.02	0.460522
A0QQK3	pknG	MSMEG_0786;MSMEI_0770	PKNG_MYCS2 Serine/threonine-protein kinase PknG OS=Mycobacterium smegmatis (strain ATCC 700084 / mc(2)155) GN=pknG PE=1 SV=1	GTVVTEAY(0.002)DQVT(0.998)MAT(1)R	0.572794	T	72	2	-0.37071	135.23	0.460522
A0QWV8		LJ00_15325;MSMEG_3080;MSMEI_3002	A0QWV8_MYCS2 Putative gluconeogenesis factor OS=Mycobacterium smegmatis (strain ATCC 700084 / mc(2)155) GN=MSMEG_3080 PE=3 SV=1	T(1)VPTPTAR	0.562448	T	325	2	-0.37879	99.375	0.137217
A0QS98	tuf	MSMEG_1401;MSMEI_1363	EFTU_MYCS2 Elongation factor Tu OS=Mycobacterium smegmatis (strain ATCC 700084 / mc(2)155) GN=tuf PE=1 SV=1	T(0.101)T(0.878)VT(0.021)GVEMFR	0.556133	T	257	2	-0.21923	91.701	0.578916
A0QYM2		LJ00_18430;MSMEG_3710;MSMEI_3621	A0QYM2_MYCS2 Cytochrome B561 OS=Mycobacterium smegmatis (strain ATCC 700084 / mc(2)155) GN=MSMEG_3710 PE=4 SV=1	T(0.002)AT(0.997)GT(0.001)DETIAPTTTQAR	0.551355	T	4	2	-0.79172	198.87	0.649361
A0R218	rho	LJ00_24495;MSMEG_4954	A0R218_MYCS2 Transcription termination factor Rho OS=Mycobacterium smegmatis (strain ATCC 700084 / mc(2)155) GN=rho PE=3 SV=1	TAEASSPATADAQT(1)GEQAAEAPAPR	0.549578	T	91	3	0.069576	139.56	0.722371
A0R3I6		LJ00_27115;MSMEG_5486;MSMEI_5334	A0R3I6_MYCS2 Peptidase S1 and S6, chymotrypsin/Hap OS=Mycobacterium smegmatis (strain ATCC 700084 / mc(2)155) GN=MSMEG_5486 PE=4 SV=1	T(0.314)GAT(0.678)PGY(0.008)PGGRPDPY(0.012)QQT(0.892)S(0.092)QY(0.003)DWR	0.547376	T	32	3	0.30267	71.159	0.626452
A0QTL1		LJ00_09400;MSMEG_1883;MSMEI_1843	A0QTL1_MYCS2 Choline/carnitine/betaine transporter OS=Mycobacterium smegmatis (strain ATCC 700084 / mc(2)155) GN=MSMEG_1883 PE=3 SV=1	FDADEKS(0.997)VT(0.003)K	0.535591	S	16	2	-0.12751	123.26	0.675813
A0QSS3	groS	MSMEG_1582;MSMEI_1544	CH10_MYCS2 10 kDa chaperonin OS=Mycobacterium smegmatis (strain ATCC 700084 / mc(2)155) GN=groS PE=1 SV=1	DVLAVVS(1)K	0.534403	S	99	2	0.17466	111.27	0.177306
A0R2X1	greA	MSMEG_5263;MSMEI_5125	GREA_MYCS2 Transcription elongation factor GreA OS=Mycobacterium smegmatis (strain ATCC 700084 / mc(2)155) GN=greA PE=1 SV=1	VY(0.012)Y(0.988)DDDENDTETFLIATR	0.533976	Y	96	2	-0.17769	130.44	0.480451
A0R4R5	MSMEG_5926	MSMEG_5926	A0R4R5_MYCS2 Putative secreted protein OS=Mycobacterium smegmatis (strain ATCC 700084 / mc(2)155) GN=MSMEG_5926 PE=4 SV=1	DPMEFKPPS(1)GFQLPT(1)GMGPPPGK	0.533867	S	399	3	-0.060066	89.029	0.0287394
A0QZZ6		MSMEG_4207;MSMEI_4109	Y4207_MYCS2 Universal stress protein MSMEG_4207 OS=Mycobacterium smegmatis (strain ATCC 700084 / mc(2)155) GN=MSMEG_4207 PE=1 SV=1	S(1)GEVHDVEAHLQDSGVPFEIR	0.524082	S	49	2	-0.069622	184.97	0.737407
A0R054	mmpS3	LJ00_21145;MSMEG_4265;MSMEI_4165	A0R054_MYCS2 MmpS3 protein OS=Mycobacterium smegmatis (strain ATCC 700084 / mc(2)155) GN=mmpS3 PE=4 SV=1	SGPNPT(1)EPDANGSDLPDQTPGK	0.517115	T	7	2	-0.33262	127.37	0.340007
Q9ZHC5	hup	MSMEG_2389;MSMEI_2329	DBH_MYCS2 DNA-binding protein HU homolog OS=Mycobacterium smegmatis (strain ATCC 700084 / mc(2)155) GN=hup PE=3 SV=1	VKPT(0.988)S(0.012)VPAFRPGAQFK	0.511954	T	74	3	0.37453	71.031	0.0935037
A0R0S9		LJ00_22240;MSMEG_4495;MSMEI_4384	A0R0S9_MYCS2 CBS domain protein OS=Mycobacterium smegmatis (strain ATCC 700084 / mc(2)155) GN=MSMEG_4495 PE=4 SV=1	INTVLVCPTEPVEPELHT(0.969)VPGDENS(0.031)GR	0.505161	T	430	3	0.75395	91.249	0.489619
A0R618	fadD32	LJ00_31600;MSMEG_6393;MSMEI_6225	A0R618_MYCS2 Acyl-CoA synthase OS=Mycobacterium smegmatis (strain ATCC 700084 / mc(2)155) GN=fadD32 PE=1 SV=1	RDPDDT(0.047)S(0.953)EQLVIVAER	0.494179	S	546	2	-0.26455	188.09	0.659909
A0R1B3	pepN	LJ00_23190;MSMEG_4690;MSMEI_4573	A0R1B3_MYCS2 Aminopeptidase G Metallo peptidase MEROPS family M01 OS=Mycobacterium smegmatis (strain ATCC 700084 / mc(2)155) GN=pepN PE=4 SV=1	ADFDVDS(0.855)S(0.139)GAFT(0.007)R	0.490104	S	465	2	0.34468	90.444	0.328055
A0R0F3	MSMEG_4366	MSMEG_4366	A0R0F3_MYCS2 Serine/threonine-protein kinase PknD OS=Mycobacterium smegmatis (strain ATCC 700084 / mc(2)155) GN=MSMEG_4366 PE=4 SV=1	QFS(0.005)ELY(0.004)PNPEHT(0.116)GFT(0.117)PY(0.759)PPAY(0.954)PS(0.045)VPAPPR	0.486291	Y	319	3	0.37431	63.63	0.6654
A0QVM0	proS	MSMEG_2621;MSMEI_2559	SYP_MYCS2 Proline--tRNA ligase OS=Mycobacterium smegmatis (strain ATCC 700084 / mc(2)155) GN=proS PE=1 SV=1	WT(0.001)EYGDT(0.999)LFR	0.481561	T	94	2	0.082262	139.31	0.574418
A0R7J6		LJ00_34260;MSMEG_6941;MSMEI_6749	A0R7J6_MYCS2 R3H domain-containing protein OS=Mycobacterium smegmatis (strain ATCC 700084 / mc(2)155) GN=MSMEG_6941 PE=4 SV=1	VET(0.017)T(0.983)APAVGAEDDLEER	0.475552	T	20	2	-0.14232	149.22	0.605653
A0R6M6		LJ00_32640;MSMEG_6603;MSMEI_6426	A0R6M6_MYCS2 NADH:flavin oxidoreductase/nadh oxidase OS=Mycobacterium smegmatis (strain ATCC 700084 / mc(2)155) GN=MSMEG_6603 PE=4 SV=1	DT(0.987)DAMT(0.013)ALLADDVVFTSPVAYKPYPGK	0.471501	T	13	3	-0.078884	70.151	0.175483
A0R5N8	ask	LJ00_30940;MSMEG_6257;MSMEI_6095	A0R5N8_MYCS2 Aspartokinase OS=Mycobacterium smegmatis (strain ATCC 700084 / mc(2)155) GN=ask PE=3 SV=1	SFTGS(1)QAGVITTGTHGNAK	0.46967	S	98	2	-0.11726	185.63	0.382625
A0QND7		LJ00_00010;MSMEG_0002;MSMEI_0004	A0QND7_MYCS2 6-phosphogluconate dehydrogenase OS=Mycobacterium smegmatis (strain ATCC 700084 / mc(2)155) GN=MSMEG_0002 PE=4 SV=1	EDPGFAEIS(0.001)GYT(0.006)EDS(0.993)GEGR	0.461231	S	237	2	-0.082542	127.49	0.460913
A0QQH1		LJ00_03740;MSMEG_0753;MSMEI_0737	A0QQH1_MYCS2 Uncharacterized protein OS=Mycobacterium smegmatis (strain ATCC 700084 / mc(2)155) GN=MSMEG_0753 PE=4 SV=1	IDT(0.927)PPDPET(0.073)EVFAPPPGDPNKPVAPQVIPPR	0.450479	T	79	5	-0.080549	86.208	0.536999
A0QUV6	etfB	LJ00_11690;MSMEG_2351;MSMEI_2291	A0QUV6_MYCS2 Electron transfer flavoprotein beta subunit OS=Mycobacterium smegmatis (strain ATCC 700084 / mc(2)155) GN=etfB PE=4 SV=1	EGGDS(0.054)T(0.09)VT(0.846)VLT(0.01)AGPER	0.441901	T	61	2	0.38598	74.296	0.138122
A0QPR6		LJ00_02430;MSMEG_0491;MSMEI_0478	A0QPR6_MYCS2 Transcriptional regulator, LacI family OS=Mycobacterium smegmatis (strain ATCC 700084 / mc(2)155) GN=MSMEG_0491 PE=1 SV=1	GT(1)LADVARAAGVS(0.342)VS(0.647)IAS(0.01)R	0.433302	T	3	2	1.2019	62.303	0.45774
A0QYF6		LJ00_18105;MSMEG_3641;MSMEI_3556	A0QYF6_MYCS2 von Willebrand factor, type A OS=Mycobacterium smegmatis (strain ATCC 700084 / mc(2)155) GN=MSMEG_3641 PE=4 SV=1	SADGDS(0.028)EWT(0.892)GS(0.08)HR	0.432719	T	187	3	-0.086667	203.29	0.577747
A0R582	MSMEG_6099	MSMEG_6099	A0R582_MYCS2 Probable conserved transmembrane protein rich in alanine OS=Mycobacterium smegmatis (strain ATCC 700084 / mc(2)155) GN=MSMEG_6099 PE=4 SV=1	LDVPDVET(0.828)T(0.171)DIRDY(0.001)R	0.430766	T	152	3	0.0032086	93.716	0.671044
A0QXA5		LJ00_16055;MSMEG_3229;MSMEI_3147	A0QXA5_MYCS2 Uncharacterized protein OS=Mycobacterium smegmatis (strain ATCC 700084 / mc(2)155) GN=MSMEG_3229 PE=4 SV=1	AGEPGSDRPEPTESSGQPS(0.998)DPGQT(0.001)PPPTR	0.43072	S	41	3	-0.50594	99.873	0.445137
A0QSQ1	glmM	MSMEG_1559;MSMEI_1521	GLMM_MYCS2 Phosphoglucosamine mutase OS=Mycobacterium smegmatis (strain ATCC 700084 / mc(2)155) GN=glmM PE=3 SV=1	LSTITTATAT(0.007)DS(0.993)AER	0.429365	S	45	2	0.52259	111.78	0.0680819
A0R582	MSMEG_6099	MSMEG_6099	A0R582_MYCS2 Probable conserved transmembrane protein rich in alanine OS=Mycobacterium smegmatis (strain ATCC 700084 / mc(2)155) GN=MSMEG_6099 PE=4 SV=1	S(0.194)ERT(0.797)EES(0.009)PIIDVPAEPHPPEDEWSFDR	0.413819	T	163	3	-0.05056	127.95	0.69689
A0QUI9		LJ00_11075;MSMEG_2225;MSMEI_2172	A0QUI9_MYCS2 TetR family transcriptional regulator OS=Mycobacterium smegmatis (strain ATCC 700084 / mc(2)155) GN=MSMEG_2225 PE=4 SV=1	ANDNAPGDFEEAMVIDPET(0.925)T(0.074)PLLAQVT(0.001)SEGHR	0.409059	T	193	3	-0.51915	76.762	0.346399
A0QWW2	gapA	MSMEG_3084;MSMEI_3006	G3P_MYCS2 Glyceraldehyde-3-phosphate dehydrogenase OS=Mycobacterium smegmatis (strain ATCC 700084 / mc(2)155) GN=gapA PE=1 SV=1	NT(1)DIEIVAVNDLTDNATLAHLLK	0.404947	T	31	3	0.55785	110.17	0.340466
A0QVB8	rpsB	MSMEG_2519;MSMEI_2460	RS2_MYCS2 30S ribosomal protein S2 OS=Mycobacterium smegmatis (strain ATCC 700084 / mc(2)155) GN=rpsB PE=3 SV=2	ELEAMEQT(1)GGFEGR	0.404937	T	123	2	1.0974	96.866	0.259439
A0QVB8	rpsB	MSMEG_2519;MSMEI_2460	RS2_MYCS2 30S ribosomal protein S2 OS=Mycobacterium smegmatis (strain ATCC 700084 / mc(2)155) GN=rpsB PE=3 SV=2	VIAS(1)AVAEGLQAR	0.404028	S	219	2	0.47381	87.498	0.0839522
A0R566	cynT	MSMEG_6082;MSMEI_5922	CYNT_MYCS2 Carbonic anhydrase OS=Mycobacterium smegmatis (strain ATCC 700084 / mc(2)155) GN=cynT PE=1 SV=1	ATLSALDEGEVPS(1)GFVR	0.39957	S	124	2	-2.1748	116.78	0.206908
A4ZHR8	ahcY	MSMEI_1801	SAHH_MYCS2 Adenosylhomocysteinase OS=Mycobacterium smegmatis (strain ATCC 700084 / mc(2)155) GN=ahcY PE=1 SV=1	GVTEET(0.112)T(0.882)T(0.006)GVLR	0.372201	T	211	2	0.41043	152.4	0.293964
A0QYF6		LJ00_18105;MSMEG_3641;MSMEI_3556	A0QYF6_MYCS2 von Willebrand factor, type A OS=Mycobacterium smegmatis (strain ATCC 700084 / mc(2)155) GN=MSMEG_3641 PE=4 SV=1	SADGDS(1)EWTGSHR	0.363377	S	184	2	-0.44271	231.52	0.593811
A0QQH1		LJ00_03740;MSMEG_0753;MSMEI_0737	A0QQH1_MYCS2 Uncharacterized protein OS=Mycobacterium smegmatis (strain ATCC 700084 / mc(2)155) GN=MSMEG_0753 PE=4 SV=1	VTLSSEHEPATEVFGLPT(1)EPGQATPQGDER	0.357329	T	50	3	0.37345	129.04	0.489738
A0QVL2	mqo	MSMEG_2613;MSMEI_2551	MQO_MYCS2 Probable malate:quinone oxidoreductase OS=Mycobacterium smegmatis (strain ATCC 700084 / mc(2)155) GN=mqo PE=1 SV=1	YNALVTNPLFASMEFIDDKDEFT(1)R	0.356581	T	159	3	-0.74378	55.413	0.247794
Q9ZHC5	hup	MSMEG_2389;MSMEI_2329	DBH_MYCS2 DNA-binding protein HU homolog OS=Mycobacterium smegmatis (strain ATCC 700084 / mc(2)155) GN=hup PE=3 SV=1	AELIDVLT(0.873)T(0.127)K	0.352689	T	11	2	0.3038	111.79	0.270331
A0QSZ0	metX	MSMEG_1651;MSMEI_1613	METX_MYCS2 Homoserine O-acetyltransferase OS=Mycobacterium smegmatis (strain ATCC 700084 / mc(2)155) GN=metX PE=3 SV=1	FANTPQDDEDPLT(1)GGR	0.349903	T	263	2	1.8521	127.29	0.286792
A0QTQ3		LJ00_09610;MSMEG_1925	A0QTQ3_MYCS2 Isochorismate synthase DhbC OS=Mycobacterium smegmatis (strain ATCC 700084 / mc(2)155) GN=MSMEG_1925 PE=4 SV=1	VALANAGGGIVAESDPDDEVDET(0.118)T(0.118)T(0.764)K	0.337027	T	351	2	-0.30455	91.555	0.1447
A0QQK3	pknG	MSMEG_0786;MSMEI_0770	PKNG_MYCS2 Serine/threonine-protein kinase PknG OS=Mycobacterium smegmatis (strain ATCC 700084 / mc(2)155) GN=pknG PE=1 SV=1	PMAT(0.001)QAVY(0.001)RPEFDDT(0.921)DGT(0.039)S(0.039)R	0.322114	T	55	2	-1.066	83.393	0.0465011
A0QSS3	groS	MSMEG_1582;MSMEI_1544	CH10_MYCS2 10 kDa chaperonin OS=Mycobacterium smegmatis (strain ATCC 700084 / mc(2)155) GN=groS PE=1 SV=1	ILVQANEAET(0.007)T(0.955)T(0.037)AS(0.001)GLVIPDTAK	0.316992	T	23	2	-0.40211	192.25	0.339273
A0QUV7	etfA	MSMEG_2352	A0QUV7_MYCS2 Electron transfer flavoprotein, alpha subunit OS=Mycobacterium smegmatis (strain ATCC 700084 / mc(2)155) GN=etfA PE=4 SV=1	REPAVAGDRPELT(0.079)EAS(0.921)VVVAGGR	0.316407	S	194	3	-0.12891	90.712	0.377753
A0QSL7	rpsD	MSMEG_1523;MSMEI_1487	RS4_MYCS2 30S ribosomal protein S4 OS=Mycobacterium smegmatis (strain ATCC 700084 / mc(2)155) GN=rpsD PE=1 SV=1	ET(0.13)AGERPIPS(0.87)WLQVVGER	0.311496	S	164	3	0.099727	85.062	0.0976835
A0QW02	rpoD	LJ00_13715;MSMEG_2758;MSMEI_2690	A0QW02_MYCS2 RNA polymerase sigma factor SigA OS=Mycobacterium smegmatis (strain ATCC 700084 / mc(2)155) GN=rpoD PE=3 SV=1	FGLT(1)DGQPR	0.281574	T	420	2	0.0042575	102.06	0.244294
A0QQK3	pknG	MSMEG_0786;MSMEI_0770	PKNG_MYCS2 Serine/threonine-protein kinase PknG OS=Mycobacterium smegmatis (strain ATCC 700084 / mc(2)155) GN=pknG PE=1 SV=1	VPERDPLT(0.001)ALMT(0.999)NPVVAES(1)K	0.26496	S	112	2	0.09844	129.08	0.241746
A0QWX9	tal	MSMEG_3102;MSMEI_3024	TAL_MYCS2 Transaldolase OS=Mycobacterium smegmatis (strain ATCC 700084 / mc(2)155) GN=tal PE=1 SV=1	SVVGVT(0.843)T(0.146)NPS(0.01)IFQAALSK	0.261727	T	45	2	0.7508	87.24	0.301107
A0QSY1		LJ00_08200;MSMEG_1642	A0QSY1_MYCS2 ABC transporter, ATP-binding protein OS=Mycobacterium smegmatis (strain ATCC 700084 / mc(2)155) GN=MSMEG_1642 PE=4 SV=1	Y(0.001)PS(0.005)APQHGY(0.994)PNGPQTGYPSGPQR	0.256449	Y	165	3	-0.53113	127.5	0.136542
A0QUA6	pgm	LJ00_10640;MSMEG_2136;MSMEI_2087	A0QUA6_MYCS2 Phosphoglucomutase PgmA OS=Mycobacterium smegmatis (strain ATCC 700084 / mc(2)155) GN=pgm PE=3 SV=1	EGDLADGIVVT(0.909)PS(0.091)HNPPR	0.25592	T	145	2	0.25874	256.71	0.434683
A0QNL6	ptsI	MSMEG_0088	A0QNL6_MYCS2 Phosphoenolpyruvate-protein phosphotransferase OS=Mycobacterium smegmatis (strain ATCC 700084 / mc(2)155) GN=ptsI PE=3 SV=1	TLDAGS(1)DKPLK	0.241309	S	322	2	-1.2914	90.793	0.00305413
A0R3I2	mscL	LJ00_27095;MSMEG_5482;MSMEI_5331	A0R3I2_MYCS2 Large conductance mechanosensitive channel protein OS=Mycobacterium smegmatis (strain ATCC 700084 / mc(2)155) GN=mscL PE=3 SV=1	HVS(0.003)GPGT(0.006)GPS(0.014)PDT(0.953)AT(0.021)YT(0.002)S(0.001)GDR	0.239985	T	146	2	0.53479	180.21	0.370763
A0QRQ4		LJ00_05980;MSMEG_1200;MSMEI_1167	A0QRQ4_MYCS2 Extracellular solute-binding protein family 3 OS=Mycobacterium smegmatis (strain ATCC 700084 / mc(2)155) GN=MSMEG_1200 PE=4 SV=1	S(0.124)AGES(0.77)GMT(0.049)T(0.049)AGS(0.004)T(0.005)LGTLAYMAPER	0.237313	S	161	2	-1.3019	100.94	0.0600786
A0QYG2	garA	MSMEG_3647;MSMEI_3561	GARA_MYCS2 Glycogen accumulation regulator GarA OS=Mycobacterium smegmatis (strain ATCC 700084 / mc(2)155) GN=garA PE=1 SV=2	ADFLNELDAPAAAGT(0.999)EGAVS(0.001)GVEGLPSGSALLVVK	0.233522	T	40	3	0.51824	99.378	0.498477
A0QQK3	pknG	MSMEG_0786;MSMEI_0770	PKNG_MYCS2 Serine/threonine-protein kinase PknG OS=Mycobacterium smegmatis (strain ATCC 700084 / mc(2)155) GN=pknG PE=1 SV=1	VPERDPLT(1)ALMT(1)NPVVAES(1)K	0.215443	T	105	3	1.0087	147.17	0.124708
A0R2B0		LJ00_24965;MSMEG_5048;MSMEI_4921	A0R2B0_MYCS2 Putative membrane protein OS=Mycobacterium smegmatis (strain ATCC 700084 / mc(2)155) GN=MSMEG_5048 PE=4 SV=1	TSGAWLSDGAAT(1)LPLPAVSQLNSR	0.208954	T	172	2	0.29173	111.6	0.376395
A0QSY1		LJ00_08200;MSMEG_1642	A0QSY1_MYCS2 ABC transporter, ATP-binding protein OS=Mycobacterium smegmatis (strain ATCC 700084 / mc(2)155) GN=MSMEG_1642 PE=4 SV=1	GYPSGPQTGYPT(0.002)NGPAGAPQS(0.007)Y(0.002)QS(0.989)QPVR	0.202719	S	203	3	0.09578	105.64	0.559884
A0R648	glpQ1	LJ00_31755;MSMEG_6423;MSMEI_6255	A0R648_MYCS2 Glycerophosphoryl diester phosphodiesterase OS=Mycobacterium smegmatis (strain ATCC 700084 / mc(2)155) GN=glpQ1 PE=4 SV=1	TEADAGADGQAPT(0.973)GPT(0.027)HPFVVAHR	0.182855	T	14	3	-0.34259	64.16	0.0752969
A0R1W8	rph	MSMEG_4901;MSMEI_4774	RNPH_MYCS2 Ribonuclease PH OS=Mycobacterium smegmatis (strain ATCC 700084 / mc(2)155) GN=rph PE=1 SV=1	GS(0.067)GQGWLT(0.889)AEY(0.044)AMLPAATHDR	0.180423	T	62	3	-0.30032	63.291	0.150205
A0QQK3	pknG	MSMEG_0786;MSMEI_0770	PKNG_MYCS2 Serine/threonine-protein kinase PknG OS=Mycobacterium smegmatis (strain ATCC 700084 / mc(2)155) GN=pknG PE=1 SV=1	VPERDPLT(0.001)ALMT(0.999)NPVVAES(1)K	0.178418	S	112	2	0.09844	129.08	0.123011
A0R1B5		MSMEG_4692;MSMEI_4575	Y4692_MYCS2 Uncharacterized protein MSMEG_4692/MSMEI_4575 OS=Mycobacterium smegmatis (strain ATCC 700084 / mc(2)155) GN=MSMEG_4692 PE=1 SV=1	ASGDIATVANAELDLPYGSALT(0.043)S(0.116)S(0.841)GR	0.177043	S	25	3	-0.020788	164.54	0.427461
A0QNG7	MSMEG_0035	MSMEG_0035	A0QNG7_MYCS2 FHA domain protein OS=Mycobacterium smegmatis (strain ATCC 700084 / mc(2)155) GN=MSMEG_0035 PE=4 SV=1	GGQGPARPGDEY(0.798)Y(0.202)DER	0.171988	Y	173	3	0.54358	89.506	0.199683
A0QYR3		MSMEG_3754;MSMEI_3665	A0QYR3_MYCS2 TPR-repeat-containing protein OS=Mycobacterium smegmatis (strain ATCC 700084 / mc(2)155) GN=MSMEG_3754 PE=4 SV=1	ARPAQPES(0.001)AEDS(0.006)QDS(0.994)APR	0.166474	S	111	2	-0.23935	195.53	0.477236
A0QS52		LJ00_06745;MSMEG_1353;MSMEI_1315	A0QS52_MYCS2 ABC1 family protein OS=Mycobacterium smegmatis (strain ATCC 700084 / mc(2)155) GN=MSMEG_1353 PE=4 SV=1	FGQIIAS(0.983)S(0.017)PGAFGEPLSR	0.162462	S	80	2	-0.0047744	173.28	0.397956
A0QQK3	pknG	MSMEG_0786;MSMEI_0770	PKNG_MYCS2 Serine/threonine-protein kinase PknG OS=Mycobacterium smegmatis (strain ATCC 700084 / mc(2)155) GN=pknG PE=1 SV=1	VPERDPLT(1)ALMT(1)NPVVAES(1)K	0.157197	T	101	3	1.0087	55.972	0.122549
A0R052	qcrB	LJ00_21135;MSMEG_4263;MSMEI_4163	A0R052_MYCS2 Ubiquinol-cytochrome C reductase QcrB OS=Mycobacterium smegmatis (strain ATCC 700084 / mc(2)155) GN=qcrB PE=4 SV=1	LGS(0.814)GGAPGT(0.093)GS(0.093)FLFPDPAVEHEALTEAAHASEHK	0.148388	S	493	5	0.0066987	93.966	0.317223
A0R5V9	MSMEG_6329	MSMEG_6329	A0R5V9_MYCS2 Uncharacterized protein OS=Mycobacterium smegmatis (strain ATCC 700084 / mc(2)155) GN=MSMEG_6329 PE=4 SV=1	DEESQWLVQDHS(0.898)QT(0.102)K	0.142599	S	76	2	0.1938	166.52	0.146209
A0QU88	nagB	MSMEG_2118;MSMEI_2070	NAGB_MYCS2 Glucosamine-6-phosphate deaminase OS=Mycobacterium smegmatis (strain ATCC 700084 / mc(2)155) GN=nagB PE=1 SV=1	KPDAVLGLAT(0.037)GS(0.766)S(0.197)PLAVYDELVSR	0.137602	S	38	3	0.6608	109.08	0.122131
A0QQK3	pknG	MSMEG_0786;MSMEI_0770	PKNG_MYCS2 Serine/threonine-protein kinase PknG OS=Mycobacterium smegmatis (strain ATCC 700084 / mc(2)155) GN=pknG PE=1 SV=1	GTVVTEAY(0.002)DQVT(0.998)MAT(1)R	0.134957	T	72	2	-0.37071	135.23	0.208245
A0R3M5	MSMEG_5526	MSMEG_5526	A0R3M5_MYCS2 Peptidoglycan-binding LysM OS=Mycobacterium smegmatis (strain ATCC 700084 / mc(2)155) GN=MSMEG_5526 PE=4 SV=1	VIEAPELDDLNDT(0.999)DDLEPVRLDIPS(0.001)EFLADAR	0.133726	T	52	3	0.090402	56.533	0.00467325
A0QNG5	ppp	LJ00_00165;MSMEG_0033;MSMEI_0035	A0QNG5_MYCS2 Protein phosphatase 2C OS=Mycobacterium smegmatis (strain ATCC 700084 / mc(2)155) GN=ppp PE=4 SV=1	ITAEEAHS(1)HPQR	0.125263	S	152	2	0.18825	195.71	7.79369e-05
A0QUX4		LJ00_11785;MSMEG_2370;MSMEI_2310	A0QUX4_MYCS2 DoxX OS=Mycobacterium smegmatis (strain ATCC 700084 / mc(2)155) GN=MSMEG_2370 PE=4 SV=1	PAGASLVDPEDDLPS(0.032)AS(0.012)Y(0.01)GGDFET(0.86)T(0.086)AIPR	0.112014	T	46	3	-0.085982	158.61	0.193647
A0QSY1		LJ00_08200;MSMEG_1642	A0QSY1_MYCS2 ABC transporter, ATP-binding protein OS=Mycobacterium smegmatis (strain ATCC 700084 / mc(2)155) GN=MSMEG_1642 PE=4 SV=1	TPTAAVPVAGHTGTSWPTQAPTGGGWQQPY(0.003)T(0.996)QPPR	0.102355	T	140	3	-0.016142	103.06	0.286497
A0R0W9		MSMEG_4535;MSMEI_4422	TREH_MYCS2 Trehalase OS=Mycobacterium smegmatis (strain ATCC 700084 / mc(2)155) GN=MSMEG_4535 PE=1 SV=1	AS(0.009)DGPLT(0.991)VTAPVPYAAGPTLR	0.0995867	T	22	2	0.24257	149.47	0.337326
A0R4I0	purC	MSMEG_5841;MSMEI_5683	PUR7_MYCS2 Phosphoribosylaminoimidazole-succinocarboxamide synthase OS=Mycobacterium smegmatis (strain ATCC 700084 / mc(2)155) GN=purC PE=1 SV=1	GYLTGS(1)GLIDYEK	0.0986224	S	113	2	0.14405	115.34	0.0903779
O85501	ndk	MSMEG_4627;MSMEI_4510	NDK_MYCS2 Nucleoside diphosphate kinase OS=Mycobacterium smegmatis (strain ATCC 700084 / mc(2)155) GN=ndk PE=3 SV=1	GDFALIT(0.004)QDNLVHGS(0.917)DS(0.075)PES(0.004)AAR	0.0775503	S	119	2	-0.454	122.01	0.139262
A0QQH1		LJ00_03740;MSMEG_0753;MSMEI_0737	A0QQH1_MYCS2 Uncharacterized protein OS=Mycobacterium smegmatis (strain ATCC 700084 / mc(2)155) GN=MSMEG_0753 PE=4 SV=1	PNPSEPNEDHT(0.013)PSSEDPT(0.974)EPS(0.012)R	0.058825	T	19	2	0.21979	174.7	0.217187
A0QSY1		LJ00_08200;MSMEG_1642	A0QSY1_MYCS2 ABC transporter, ATP-binding protein OS=Mycobacterium smegmatis (strain ATCC 700084 / mc(2)155) GN=MSMEG_1642 PE=4 SV=1	S(0.004)ET(0.062)EADT(0.783)RT(0.15)GGLEVR	0.0567792	T	344	3	0.44744	73.877	0.100162
A0QNG5	ppp	LJ00_00165;MSMEG_0033;MSMEI_0035	A0QNG5_MYCS2 Protein phosphatase 2C OS=Mycobacterium smegmatis (strain ATCC 700084 / mc(2)155) GN=ppp PE=4 SV=1	IT(0.99)AEEAHS(0.01)HPQR	0.0517645	T	146	3	-0.11918	115.83	0.0158851
A0QTG6	pmmA	LJ00_09145;MSMEG_1834;MSMEI_1792	A0QTG6_MYCS2 Phosphomannomutase PmmA OS=Mycobacterium smegmatis (strain ATCC 700084 / mc(2)155) GN=pmmA PE=4 SV=1	IGLASTDQLYFASGLLECPGAMFT(0.051)AS(0.948)HNPAAY(0.001)NGIK	0.0201163	S	105	4	-0.33738	91.176	0.0745144
A0QNJ7		MSMEG_0067;MSMEI_0068	A0QNJ7_MYCS2 Conserved hypothetical proline and alanine rich protein OS=Mycobacterium smegmatis (strain ATCC 700084 / mc(2)155) GN=MSMEG_0067 PE=4 SV=1	LFHS(0.826)S(0.174)EPGKPVDDATITVDR	0.0133507	S	11	2	-0.20646	124.99	0.00036386
A0QP93		LJ00_01590;MSMEG_0317	A0QP93_MYCS2 Uncharacterized protein OS=Mycobacterium smegmatis (strain ATCC 700084 / mc(2)155) GN=MSMEG_0317 PE=4 SV=1	TESTLIDPGLDT(0.023)ADHGFFDT(0.977)QGIQVPGAEAK	0.000651971	T	369	4	0.36785	83.467	0.00024521

## Sheet: significantly changed p-sites
Proteins	Gene name	Gene number	Protein function	Phospho (STY) Probabilities	Fold-change (knockdown/induced)	Amino acid	Position	Charge	Mass error [ppm]	Score	p-value
A0R049	ctaE	LJ00_21120;MSMEG_4260;MSMEI_4160	A0R049_MYCS2 Cytochrome c oxidase subunit 3 OS=Mycobacterium smegmatis (strain ATCC 700084 / mc(2)155) GN=ctaE PE=3 SV=1	T(0.023)S(0.95)AVGT(0.011)S(0.016)GT(0.001)AITSR	749.989	S	3	2	0.52777	231.07	3.75629e-05
A0QRD3	menB	MSMEG_1075;MSMEI_1042	MENB_MYCS2 1,4-dihydroxy-2-naphthoyl-CoA synthase OS=Mycobacterium smegmatis (strain ATCC 700084 / mc(2)155) GN=menB PE=1 SV=1	TGYQYAS(0.008)GET(0.987)AET(0.005)VDPAR	720.463	T	117	2	-0.28914	196.65	0.000188566
A0QV52		LJ00_12190;MSMEG_2450;MSMEI_2388	A0QV52_MYCS2 Adenosylmethionine--8-amino-7-oxononanoate transaminase OS=Mycobacterium smegmatis (strain ATCC 700084 / mc(2)155) GN=MSMEG_2450 PE=3 SV=1	T(1)AIQESTLLPNGLTVDTAK	131.498	T	2	2	-0.031268	97.713	0.000147643
A0QWX4	ppc	MSMEG_3097;MSMEI_3019	CAPP_MYCS2 Phosphoenolpyruvate carboxylase OS=Mycobacterium smegmatis (strain ATCC 700084 / mc(2)155) GN=ppc PE=1 SV=1	ADS(0.001)NDT(0.999)ALEPFGSVQR	126.666	T	7	2	0.12747	108.66	0.000176526
A0QVH9	ispG	MSMEG_2580;MSMEI_2518	A0QVH9_MYCS2 4-hydroxy-3-methylbut-2-en-1-yl diphosphate synthase (flavodoxin) OS=Mycobacterium smegmatis (strain ATCC 700084 / mc(2)155) GN=ispG PE=3 SV=1	T(0.192)S(0.808)IGLGMPAPPAPTLAPR	114.628	S	3	2	-0.29559	95.662	7.58771e-05
Q3I5Q7		LJ00_04565;MSMEG_0919;MSMEI_0897	Q3I5Q7_MYCS2 HBHA-like protein OS=Mycobacterium smegmatis (strain ATCC 700084 / mc(2)155) GN=MSMEG_0919 PE=4 SV=1	VETYTDQAVELT(1)QEALGTVASQTR	111.284	T	144	2	0.15504	131.56	0.000230789
A0QS66	rpoC	MSMEG_1368;MSMEI_1329	RPOC_MYCS2 DNA-directed RNA polymerase subunit beta' OS=Mycobacterium smegmatis (strain ATCC 700084 / mc(2)155) GN=rpoC PE=1 SV=1	NIQVQPT(1)EEAR	104.293	T	1276	2	-1.0268	175.48	0.000340836
A0QWR2		LJ00_15095;MSMEG_3032;MSMEI_2958	A0QWR2_MYCS2 Uncharacterized protein OS=Mycobacterium smegmatis (strain ATCC 700084 / mc(2)155) GN=MSMEG_3032 PE=4 SV=1	HGLAADDDRADT(1)DVFAAVSANGAQEHTDTTQTTPLENPDQPR	91.5042	T	159	4	-0.33926	121.93	0.000715669
A0R1Z9	atpC	MSMEG_4935;MSMEI_4808	ATPE_MYCS2 ATP synthase epsilon chain OS=Mycobacterium smegmatis (strain ATCC 700084 / mc(2)155) GN=atpC PE=1 SV=1	IAVDGGFLS(0.008)VT(0.989)EET(0.003)VR	91.2514	T	73	3	0.0083523	179.66	0.0614274
A0R5W5		LJ00_31325;MSMEG_6336;MSMEI_6170	A0R5W5_MYCS2 Uncharacterized protein OS=Mycobacterium smegmatis (strain ATCC 700084 / mc(2)155) GN=MSMEG_6336 PE=4 SV=1	T(0.949)S(0.051)DLPASPDQPEPTHGMPPPPPAPGKPK	90.4922	T	2	3	-0.50442	131.31	0.0409963
A0QRA8		LJ00_05210;LJ00_11580;MSMEG_1049;MSMEG_2329;MSMEI_1019;MSMEI_2270	A0QRA8_MYCS2 Methyltransferase type 11 OS=Mycobacterium smegmatis (strain ATCC 700084 / mc(2)155) GN=MSMEG_1049 PE=4 SV=1	T(1)EIRDAADPAPNPHATAEEVEAAMHDSK	86.8898	T	2	3	-0.10246	58.001	0.0254481
A0QWY0	tkt	LJ00_15435;MSMEG_3103;MSMEI_3025	A0QWY0_MYCS2 Transketolase OS=Mycobacterium smegmatis (strain ATCC 700084 / mc(2)155) GN=tkt PE=3 SV=1	LVGDTGEIVSIEHYGES(0.003)ADDKT(0.997)LFR	81.3818	T	674	3	0.28137	97.813	0.00608127
A0QUM7	hybC	LJ00_11260;MSMEG_2263;MSMEI_2207	A0QUM7_MYCS2 Hydrogenase-2, large subunit OS=Mycobacterium smegmatis (strain ATCC 700084 / mc(2)155) GN=hybC PE=4 SV=1	T(1)ELDLFVSPLGR	77.7452	T	2	2	-1.879	132.56	0.000215897
A0R2X1	greA	MSMEG_5263;MSMEI_5125	GREA_MYCS2 Transcription elongation factor GreA OS=Mycobacterium smegmatis (strain ATCC 700084 / mc(2)155) GN=greA PE=1 SV=1	T(0.019)DT(0.981)QVTWLTQEAFDR	69.1166	T	4	2	0.055996	182.09	0.094761
A0R7G6	ino1	MSMEG_6904;MSMEI_6720	INO1_MYCS2 Inositol-3-phosphate synthase OS=Mycobacterium smegmatis (strain ATCC 700084 / mc(2)155) GN=ino1 PE=1 SV=1	T(1)QAVTSNLSGALAGK	67.4374	T	245	2	-0.26949	147.64	0.000714567
A0QSY1		LJ00_08200;MSMEG_1642	A0QSY1_MYCS2 ABC transporter, ATP-binding protein OS=Mycobacterium smegmatis (strain ATCC 700084 / mc(2)155) GN=MSMEG_1642 PE=4 SV=1	TQYPQT(0.996)T(0.004)GTQQR	67.0768	T	150	2	-0.64229	248.19	0.0241946
Q3L890	gap	LJ00_02005;MSMEG_0403;MSMEI_0393	GAP_MYCS2 Peptidoglycolipid exporter Gap OS=Mycobacterium smegmatis (strain ATCC 700084 / mc(2)155) GN=gap PE=1 SV=1	GPTDDAS(0.89)T(0.11)LVLDSGAR	62.142	S	127	2	0.13549	228.73	7.76594e-05
A0QNK4		LJ00_00380;MSMEG_0076;MSMEI_0076	A0QNK4_MYCS2 Antigen MTB48 OS=Mycobacterium smegmatis (strain ATCC 700084 / mc(2)155) GN=MSMEG_0076 PE=1 SV=1	S(1)EELQYELPGLER	61.3058	S	2	2	2.7773	149.57	0.0230118
A0QX90		LJ00_15980;MSMEG_3214;MSMEI_3132	A0QX90_MYCS2 Uncharacterized protein OS=Mycobacterium smegmatis (strain ATCC 700084 / mc(2)155) GN=MSMEG_3214 PE=4 SV=1	AEPDT(1)LFEIVDVETAK	59.4941	T	262	3	0.32321	87.352	1.56793e-05
A0R0S1	furB	LJ00_22200;MSMEG_4487;MSMEI_4376	A0R0S1_MYCS2 Ferric uptake regulation protein OS=Mycobacterium smegmatis (strain ATCC 700084 / mc(2)155) GN=furB PE=3 SV=1	GEGIGLT(0.15)T(0.85)VYR	59.2135	T	45	2	0.80118	99.5	0.00053617
A0R5Z0		LJ00_31460;MSMEG_6365;MSMEI_6197	BPA_MYCS2 Bacterial proteasome activator OS=Mycobacterium smegmatis (strain ATCC 700084 / mc(2)155) GN=bpa PE=1 SV=1	S(0.001)LT(0.999)DLVEQPAK	58.3047	T	34	2	-0.031288	213.84	0.00835741
A0QT01		LJ00_08305;MSMEG_1662	A0QT01_MYCS2 Taurine-pyruvate aminotransferase OS=Mycobacterium smegmatis (strain ATCC 700084 / mc(2)155) GN=MSMEG_1662 PE=3 SV=1	T(0.119)T(0.881)ADITQTAPTDLGAK	57.7309	T	3	2	0.049208	176.19	0.00602016
A0QTT9		LJ00_09785;MSMEG_1961;MSMEI_1917	A0QTT9_MYCS2 Uncharacterized protein OS=Mycobacterium smegmatis (strain ATCC 700084 / mc(2)155) GN=MSMEG_1961 PE=4 SV=1	IDFAGT(1)AELPDAGEHPPVSDYEQALR	57.6093	T	100	3	0.75112	96.54	0.000685391
A0QSY1		LJ00_08200;MSMEG_1642	A0QSY1_MYCS2 ABC transporter, ATP-binding protein OS=Mycobacterium smegmatis (strain ATCC 700084 / mc(2)155) GN=MSMEG_1642 PE=4 SV=1	TPTAAVPVAGHT(0.001)GT(0.001)S(0.001)WPT(0.033)QAPT(0.964)GGGWQQPYTQPPR	56.6307	T	131	4	0.071715	108.52	0.056682
A0QTS8		LJ00_09735;MSMEG_1950	A0QTS8_MYCS2 Uncharacterized protein OS=Mycobacterium smegmatis (strain ATCC 700084 / mc(2)155) GN=MSMEG_1950 PE=3 SV=1	EVVGAVTGNDS(0.002)LT(0.998)AEGQLEK	53.0909	T	36	2	0.17574	164.56	0.025721
A0QX01	sufC	LJ00_15540;MSMEG_3124;MSMEI_3045	A0QX01_MYCS2 FeS assembly ATPase SufC OS=Mycobacterium smegmatis (strain ATCC 700084 / mc(2)155) GN=sufC PE=4 SV=1	DLHVS(0.004)VAAT(0.087)EGT(0.909)EEIPILK	51.8446	T	19	3	0.47015	80.752	2.62141e-05
A0QWJ1	yajC	LJ00_14730;MSMEG_2960;MSMEI_2886	A0QWJ1_MYCS2 Preprotein translocase, YajC subunit OS=Mycobacterium smegmatis (strain ATCC 700084 / mc(2)155) GN=yajC PE=4 SV=1	IDS(0.002)GLAQDDDELS(0.988)EHT(0.007)NDT(0.003)DGYKND	50.9221	S	95	3	0.075653	85.525	0.00906123
A0QX35	mutA	LJ00_15705;MSMEG_3158;MSMEI_3077	A0QX35_MYCS2 Methylmalonyl-CoA mutase, beta subunit OS=Mycobacterium smegmatis (strain ATCC 700084 / mc(2)155) GN=mutA PE=4 SV=1	HLDSQT(1)YEGFAVR	49.6018	T	47	2	0.49598	183.06	1.42571e-06
A0QNG1	pknB	MSMEG_0028;MSMEI_0031	PKNB_MYCS2 Serine/threonine-protein kinase PknB OS=Mycobacterium smegmatis (strain ATCC 700084 / mc(2)155) GN=pknB PE=1 SV=1	ALADT(0.874)GNS(0.397)VT(0.393)QT(0.322)AAVIGT(0.013)AQY(0.001)LSPEQAR	49.5351	T	166	3	-1.7108	91.869	0.0342875
A0QWZ9	sufB	LJ00_15530;MSMEG_3122;MSMEI_3043	A0QWZ9_MYCS2 FeS assembly protein SufB OS=Mycobacterium smegmatis (strain ATCC 700084 / mc(2)155) GN=sufB PE=4 SV=1	TTTPETAPLT(0.008)QEET(0.885)IAS(0.107)LGK	48.5845	T	15	2	0.34373	101.05	0.017683
A0QPE4		LJ00_01845;MSMEG_0369;MSMEI_0362	A0QPE4_MYCS2 Uncharacterized protein OS=Mycobacterium smegmatis (strain ATCC 700084 / mc(2)155) GN=MSMEG_0369 PE=4 SV=1	S(0.101)DT(0.883)S(0.016)IDFDALPSIDAVER	48.3431	T	4	2	-0.67555	166.35	0.0224098
A0QQB4		LJ00_03450;MSMEG_0695	A0QQB4_MYCS2 Isoniazid inductible protein IniA OS=Mycobacterium smegmatis (strain ATCC 700084 / mc(2)155) GN=MSMEG_0695 PE=4 SV=1	DMGAGFGELNS(1)LAR	44.7314	S	434	2	-0.56772	111.34	0.000256455
A0QT08	sdhA	LJ00_08345;MSMEG_1670;MSMEI_1630	A0QT08_MYCS2 Succinate dehydrogenase flavoprotein subunit OS=Mycobacterium smegmatis (strain ATCC 700084 / mc(2)155) GN=sdhA PE=3 SV=1	YAPT(1)IVDLAPR	44.5516	T	280	2	-0.22352	107.09	0.0158527
A0QNG2	pknA	LJ00_00150;MSMEG_0030;MSMEI_0032	A0QNG2_MYCS2 Serine/threonine protein kinase PknA OS=Mycobacterium smegmatis (strain ATCC 700084 / mc(2)155) GN=pknA PE=4 SV=1	AAPAAVPS(1)AAQAR	44.3456	S	299	2	-0.37114	92.039	0.0724933
A0R2Z2		LJ00_26130;MSMEG_5284;MSMEI_5145	A0R2Z2_MYCS2 Patatin OS=Mycobacterium smegmatis (strain ATCC 700084 / mc(2)155) GN=MSMEG_5284 PE=4 SV=1	STSAVLDT(1)AAVR	43.5873	T	226	2	0.60138	168.76	0.000477708
A0QYP9	engA	LJ00_18570;MSMEG_3738;MSMEI_3648	A0QYP9_MYCS2 GTPase Der OS=Mycobacterium smegmatis (strain ATCC 700084 / mc(2)155) GN=engA PE=3 SV=1	VGQAT(1)GHEFYASVR	41.8444	T	275	2	1.0446	76.01	0.000954788
A0QNJ7		MSMEG_0067;MSMEI_0068	A0QNJ7_MYCS2 Conserved hypothetical proline and alanine rich protein OS=Mycobacterium smegmatis (strain ATCC 700084 / mc(2)155) GN=MSMEG_0067 PE=4 SV=1	T(1)AEPQVPPPMPPPPATAPQWPQNSMLR	41.7557	T	71	3	0.65758	73.317	0.0133511
A0QS46	rplA	MSMEG_1347;MSMEI_1309	RL1_MYCS2 50S ribosomal protein L1 OS=Mycobacterium smegmatis (strain ATCC 700084 / mc(2)155) GN=rplA PE=1 SV=1	VTVSTTTGPGIPVDPS(0.079)VT(0.921)R	41.4067	T	229	2	-0.46818	84.436	2.35458e-05
A0R348		LJ00_26405;MSMEG_5342	A0R348_MYCS2 Uncharacterized protein OS=Mycobacterium smegmatis (strain ATCC 700084 / mc(2)155) GN=MSMEG_5342 PE=4 SV=1	S(1)AELPLPNYDEMALGDIQHK	41.2195	S	2	2	1.4745	98.165	0.000674002
A0QQ64		LJ00_03190;MSMEG_0642;MSMEI_0626	A0QQ64_MYCS2 Binding-protein-dependent transport systems inner membrane component OS=Mycobacterium smegmatis (strain ATCC 700084 / mc(2)155) GN=MSMEG_0642 PE=3 SV=1	T(0.999)DVAEPVT(0.001)VAGPVPATGHSPWYLAWTR	40.5959	T	2	3	0.24904	79.408	0.0193604
A0R3I6		LJ00_27115;MSMEG_5486;MSMEI_5334	A0R3I6_MYCS2 Peptidase S1 and S6, chymotrypsin/Hap OS=Mycobacterium smegmatis (strain ATCC 700084 / mc(2)155) GN=MSMEG_5486 PE=4 SV=1	YAQQVQQAPQS(0.001)PQT(0.877)HQT(0.121)QPGFR	40.4341	T	52	3	0.54456	136.77	0.000186059
A0R3H3		LJ00_27050;MSMEG_5473	A0R3H3_MYCS2 Transporter OS=Mycobacterium smegmatis (strain ATCC 700084 / mc(2)155) GN=MSMEG_5473 PE=4 SV=1	VLVLANQT(1)VESDELLDELRR	39.3699	T	471	3	0.2206	99.846	0.000445676
A0QUX1	gatB	MSMEG_2367;MSMEI_2307	GATB_MYCS2 Aspartyl/glutamyl-tRNA(Asn/Gln) amidotransferase subunit B OS=Mycobacterium smegmatis (strain ATCC 700084 / mc(2)155) GN=gatB PE=3 SV=1	T(0.012)AAT(0.863)T(0.125)AELVDFDDVVAR	39.3088	T	5	2	-0.017952	201.16	0.00174222
A0QTP2	sigH	MSMEG_1914;MSMEI_1874	SIGH_MYCS2 ECF RNA polymerase sigma factor SigH OS=Mycobacterium smegmatis (strain ATCC 700084 / mc(2)155) GN=sigH PE=1 SV=2	QPS(0.027)EY(0.108)PT(0.863)DEIT(0.001)DWQLASNAEHSSTGLR	38.858	T	103	3	0.055255	114.9	0.117993
A0QNI2		LJ00_00260;MSMEG_0052	A0QNI2_MYCS2 Uncharacterized protein OS=Mycobacterium smegmatis (strain ATCC 700084 / mc(2)155) GN=MSMEG_0052 PE=4 SV=1	T(1)DAEFDLAT(1)GEFDVGLVR	38.598	T	2	2	-0.41186	117	4.31006e-05
A0QNJ7		MSMEG_0067;MSMEI_0068	A0QNJ7_MYCS2 Conserved hypothetical proline and alanine rich protein OS=Mycobacterium smegmatis (strain ATCC 700084 / mc(2)155) GN=MSMEG_0067 PE=4 SV=1	TAEPQVPPPMPPPPAT(0.999)APQWPQNS(0.001)MLR	38.3494	T	86	3	0.53744	57.432	0.00526753
A0QU38		LJ00_10295;MSMEG_2065;MSMEI_2020	A0QU38_MYCS2 YceI like family OS=Mycobacterium smegmatis (strain ATCC 700084 / mc(2)155) GN=MSMEG_2065 PE=3 SV=1	T(0.018)T(0.018)LQT(0.964)VLTANTGHWTLAPDR	37.0989	T	6	3	-0.17671	104.03	0.000585904
[truncated: 1,607 more rows]
